# Supplementary material for: NAT10 Maintains OGA mRNA Stability Through ac4C Modification in Regulating Oocyte Maturation
Source: Front Endocrinol (Lausanne). 2022 Jul 22;13:907286. doi: 10.3389/fendo.2022.907286 (PMC9352860; doi:10.3389/fendo.2022.907286)
Supplement: Supplementary file 2 [file Table_1.xlsx]

## Sheet: Description
	Table S1: NAT10 Knockdown Transcriptome (Related to Figs 1, 2, 3, 6 and 7)
	Fields:	Field	Description
		gene_id	Gene identifier
		Exonic.gene.sizes	The length of the exonic area of the gene
		NAT10 KD	Experimental group:N-acetyltransferase 10 （NAT10） knockdown
		IgG KD	Controlgroup:Homologous IgG knockdown
		FPKM	Fragments Per Kilobase per Million
		GeneSymbol	Gene Symbol
		fold change	Average fpkm of specific gene in NAT10 KD/IgG
		LogFc	Log2（fold change)
		P-value	Independent-samples T Test

## Sheet: NAT10 KD vs IgG
gene_id	Exonic.gene.sizes	NAT10KD-1 FPKM	NAT10KD-2 FPKM	NAT10KD-3 FPKM	NAT10KD-4 FPKM	IgG-1 FPKM	IgG-2 FPKM	IgG-3 FPKM	IgG-4 FPKM	GeneSymbol	fold change	LogFc	P-value
ENSMUSG00000000001	3262	16.31	15.57	14.21	18.09	14.99	18.22	11.44	12.91	Gnai3	1.11501	0.157057	0.372219
ENSMUSG00000000003	902	0	0	0	0	0	0	0	0	Pbsn	#DIV/0!	#DIV/0!	#DIV/0!
ENSMUSG00000000028	3506	7.11	12.14	9.04	14.54	10.33	11.48	5.1	13.72	Cdc45	1.05415	0.0760763	0.830459
ENSMUSG00000000031	2460	0	0	0	0	0	0	0	0	H19	#DIV/0!	#DIV/0!	#DIV/0!
ENSMUSG00000000037	6397	9.41	7.25	6.31	5.46	5	7.32	5.58	4.14	Scml2	1.28993	0.36729	0.193419
ENSMUSG00000000049	1594	0	0.52	0.06	0.39	0.06	0.4	0.25	0.36	Apoh	0.906542	-0.141554	0.871971
ENSMUSG00000000056	4806	1.87	1.92	2.43	3.25	3.62	2.96	1.36	2.67	Narf	0.892554	-0.163988	0.638669
ENSMUSG00000000058	3335	0.02	0.12	0	0.08	0	0.05	0	0.06	Cav2	2	1	0.428804
ENSMUSG00000000078	4391	0.13	0.42	0.23	0.24	0.29	0.27	0.38	0.18	Klf6	0.910714	-0.13493	0.745111
ENSMUSG00000000085	7731	1.29	1.59	0.87	2.05	2.61	2.15	0.63	1.17	Scmh1	0.884146	-0.177643	0.728351
ENSMUSG00000000088	2101	274.99	270.5	333.12	268.24	263.98	259.25	425	391.27	Cox5a	0.856178	-0.224018	0.353659
ENSMUSG00000000093	3626	0	0	0	0	0	0	0	0	Tbx2	#DIV/0!	#DIV/0!	#DIV/0!
ENSMUSG00000000094	3401	8.31	12.76	6.79	15.98	11.25	12.89	4.6	13.43	Tbx4	1.0396	0.0560308	0.891096
ENSMUSG00000000103	3107	0	0	0	0	0	0	0	0	Zfy2	#DIV/0!	#DIV/0!	#DIV/0!
ENSMUSG00000000120	3446	0	0	0	0	0	0.08	0	0	Ngfr	0	#NUM!	0.391002
ENSMUSG00000000125	3076	0	0.11	0	0.03	0.09	0	0	0.19	Wnt3	0.5	-1	0.533559
ENSMUSG00000000126	3329	0.05	0.1	0.08	0	0.08	0.03	0	0	Wnt9a	2.09091	1.06413	0.338392
ENSMUSG00000000127	4680	5.36	9.34	5.67	6.11	4	7.98	4.84	7	Fer	1.11167	0.15273	0.628296
ENSMUSG00000000131	16920	0.37	0.42	0.23	0.38	0.47	0.41	0.2	0.26	Xpo6	1.04478	0.0631938	0.849964
ENSMUSG00000000134	9261	1.81	2.27	2.08	2.82	4.07	2.27	1.5	2.01	Tfe3	0.911675	-0.133408	0.73538
ENSMUSG00000000142	5506	4.19	3.09	4.41	2.23	5.01	2.58	4.1	2.53	Axin2	0.978903	-0.0307623	0.927598
ENSMUSG00000000148	6179	0.04	0.04	0.03	0.03	0.06	0	0	0.05	Brat1	1.27273	0.347923	0.674329
ENSMUSG00000000149	3416	1.7	1.9	1.5	3.02	3.59	2.64	2	2.21	Gna12	0.777778	-0.36257	0.281291
ENSMUSG00000000154	1699	0.19	0.69	0.83	0.93	0.42	0	0.58	0.91	Slc22a18	1.3822	0.466965	0.494094
ENSMUSG00000000157	4324	0.11	0.02	0.15	0.06	0	0.1	0.05	0.02	Itgb2l	2	1	0.282885
ENSMUSG00000000159	2523	0	0.03	0.04	0.03	0	0	0	0.04	Igsf5	2.5	1.32193	0.300942
ENSMUSG00000000167	2813	1.01	0.3	1	0.31	0.9	0.48	1.7	1.41	Pih1d2	0.583519	-0.777149	0.219318
ENSMUSG00000000168	4886	23.35	16.99	15.65	17.01	14.69	18.91	16.2	14.17	Dlat	1.14116	0.190501	0.316919
ENSMUSG00000000171	1231	105.14	99.18	117.54	101.7	116.18	85.86	117.18	132.21	Sdhd	0.938263	-0.0919359	0.544367
ENSMUSG00000000182	1814	0	0	0	0	0	0	0	0	Fgf23	#DIV/0!	#DIV/0!	#DIV/0!
ENSMUSG00000000183	4657	0	0.05	0	0.04	0	0.12	0.02	0.08	Fgf6	0.409091	-1.28951	0.342979
ENSMUSG00000000184	9409	0.04	0.09	0.12	0.13	0.34	0.73	0.2	0.28	Ccnd2	0.245161	-2.0282	0.0870146
ENSMUSG00000000194	12766	0.36	0.66	0.7	1.18	1.12	0.93	0.83	1.16	Gpr107	0.717822	-0.478302	0.19801
ENSMUSG00000000197	14715	0.4	0.23	0.37	0.13	0.24	0.21	0.19	0.19	Nalcn	1.36145	0.44514	0.320786
ENSMUSG00000000202	3187	0.17	0.29	0.18	0.14	0.06	0.11	0.06	0.27	Btbd17	1.56	0.641546	0.291101
ENSMUSG00000000204	3964	0.02	0	0.02	0	0	0	0	0	Slfn4	#DIV/0!	#DIV/0!	0.18169
ENSMUSG00000000214	2364	53.75	88.6	76.94	101.06	83.78	66.53	118.23	140.55	Th	0.78308	-0.352769	0.307141
ENSMUSG00000000215	1312	3.12	2.09	2.92	2.15	3.23	2.2	4.1	2.8	Ins2	0.833739	-0.262333	0.331381
ENSMUSG00000000216	2991	0	0	0	0	0	0	0	0	Scnn1g	#DIV/0!	#DIV/0!	#DIV/0!
ENSMUSG00000000223	8553	0	0	0.01	0.01	0	0	0	0.03	Drp2	0.666667	-0.584963	0.771769
ENSMUSG00000000244	6234	0	0	0	0	0	0	0	0	Tspan32	#DIV/0!	#DIV/0!	#DIV/0!
ENSMUSG00000000247	4393	0.38	0.4	0.34	0.92	0.68	0.18	0.24	0.37	Lhx2	1.38776	0.472753	0.452225
ENSMUSG00000000248	2847	0	0.06	0.23	0	0.06	0.06	0.1	0.14	Clec2g	0.805556	-0.311944	0.777606
ENSMUSG00000000253	2323	10.47	28	21.61	39.35	36.91	20.85	23.56	58.21	Gmpr	0.712607	-0.488822	0.378403
ENSMUSG00000000263	2414	0.2	0.59	0.27	0.37	0.11	0.41	0.08	0.04	Glra1	2.23438	1.15987	0.150579
ENSMUSG00000000266	8114	0	0	0	0	0	0	0	0	Mid2	#DIV/0!	#DIV/0!	#DIV/0!
ENSMUSG00000000275	5754	0	0	0	0	0	0.02	0	0	Trim25	0	#NUM!	0.391002
ENSMUSG00000000276	8387	0.83	0.44	0.65	0.36	0.54	0.64	0.35	0.31	Dgke	1.23913	0.309328	0.438518
ENSMUSG00000000278	2097	72.15	101.35	64.18	81.24	72.54	98.19	54.62	84.34	Scpep1	1.0298	0.0423698	0.856571
ENSMUSG00000000282	4627	0.1	0.16	0.08	0.1	0.19	0.08	0.08	0.19	Mnt	0.814815	-0.295456	0.522504
ENSMUSG00000000290	3052	0	0.11	0.28	0.38	0.83	0.09	0.06	0.16	Itgb2	0.675439	-0.566103	0.668991
ENSMUSG00000000295	3508	5.18	7.26	7.49	5.23	5.7	5.52	6.41	7.54	Hddc2	0.999603	-0.000573294	0.997548
ENSMUSG00000000296	1323	4.94	3.21	3.04	1.8	3.34	4.15	1.85	1.83	Tpd52l1	1.16294	0.217772	0.617667
ENSMUSG00000000301	2104	9.42	9.34	5.64	10.73	8.9	7.75	5.06	10.1	Pemt	1.10437	0.143223	0.608352
ENSMUSG00000000303	4574	5.69	4.84	4.64	5.09	6.2	5.89	3.61	4.12	Cdh1	1.0222	0.0316772	0.879883
ENSMUSG00000000305	7257	0.74	0.37	0.33	0.83	0.81	0.79	0.4	0.49	Cdh4	0.911647	-0.133453	0.749784
ENSMUSG00000000308	2496	0	0	0	0	0	0	0	0	Ckmt1	#DIV/0!	#DIV/0!	#DIV/0!
ENSMUSG00000000317	3719	0.04	0	0	0	0	0	0	0.03	Bcl6b	1.33333	0.415037	0.848588
ENSMUSG00000000318	2899	30.26	25.77	34.72	21.3	27.71	26.24	33.34	34.05	Clec10a	0.923438	-0.114913	0.534271
ENSMUSG00000000320	4085	4.89	8.73	6.41	7.75	6.28	10.6	4.9	7.99	Alox12	0.933154	-0.0998126	0.750357
ENSMUSG00000000325	6715	0.26	0.29	0.15	0.26	0.43	0.17	0.26	0.37	Arvcf	0.780488	-0.357552	0.35405
ENSMUSG00000000326	2532	0.06	0.13	0	0.42	0.21	0.25	0.12	0.15	Comt	0.835616	-0.259087	0.775408
ENSMUSG00000000339	1880	3.06	7.31	5.57	8.82	9.05	7.57	4.83	7.86	Rtca	0.844763	-0.243382	0.486542
ENSMUSG00000000340	3348	1.18	1.04	1.4	0.92	1.64	2.07	0.93	0.98	Dbt	0.807829	-0.307878	0.411297
ENSMUSG00000000346	2900	98.3	125.27	73.87	149.8	98.42	138.43	47.72	114.91	Dazap2	1.11956	0.162926	0.654034
ENSMUSG00000000355	1571	1.95	2.7	2.68	2.3	2.35	2.24	4.42	5.53	Mcts1	0.662311	-0.59442	0.226052
ENSMUSG00000000359	2156	0	0	0	0	0	0	0	0	Rem1	#DIV/0!	#DIV/0!	#DIV/0!
ENSMUSG00000000365	6241	38.11	15.49	24.77	12.82	14.42	18.93	23.22	11.98	Rnf17	1.33027	0.411719	0.413734
ENSMUSG00000000374	8128	0.74	1.14	0.95	0.97	1.61	1.36	0.83	0.81	Trappc10	0.824295	-0.278767	0.399525
ENSMUSG00000000378	3666	0.97	2.57	1.1	3.8	4	3.61	0.88	2.87	Ccm2	0.742958	-0.428648	0.47792
ENSMUSG00000000381	1008	0	0	0	0	0	0.27	0	0	Wap	0	#NUM!	0.391002
ENSMUSG00000000384	3696	0.19	0.63	0.51	2.6	1.68	0.76	0.4	0.89	Tbrg4	1.05362	0.0753537	0.938289
ENSMUSG00000000385	7302	0	0	0	0	0	0	0	0	Tmprss2	#DIV/0!	#DIV/0!	#DIV/0!
ENSMUSG00000000386	3785	0.25	0.33	0.27	0.89	0.31	0.4	0.46	0.48	Mx1	1.05455	0.0766213	0.894394
ENSMUSG00000000392	5662	0	0	0	0.03	0	0	0	0	Fap	#DIV/0!	#DIV/0!	0.391002
ENSMUSG00000000394	1494	0	0	0	0	0	0.18	0	0	Gcg	0	#NUM!	0.391002
ENSMUSG00000000399	2101	65.61	74.08	109.75	91.04	97.18	61.19	143.27	157.09	Ndufa9	0.742223	-0.430075	0.283812
ENSMUSG00000000402	2704	12.77	14.01	11.03	10.6	9.26	13.72	10.73	11.25	Egfl6	1.07673	0.106663	0.506315
ENSMUSG00000000409	2929	0	0	0	0.03	0	0	0	0	Lck	#DIV/0!	#DIV/0!	0.391002
ENSMUSG00000000411	1280	0	0	0.07	0.07	0	0.07	0	0.23	Tssk3	0.466667	-1.09954	0.529229
ENSMUSG00000000416	8829	0.45	0.46	0.25	0.16	0.1	0.23	0.17	0.25	Cttnbp2	1.76	0.815575	0.153294
ENSMUSG00000000420	5519	2.42	1.63	1.44	1.25	1.88	1.79	1.38	1.61	Galnt1	1.01201	0.0172264	0.946367
ENSMUSG00000000435	2083	0	0	0	0	0	0	0	0	Myf5	#DIV/0!	#DIV/0!	#DIV/0!
ENSMUSG00000000439	7005	4.08	7.11	4.99	7.77	6.07	7.03	3.26	8.25	Mkrn2	0.973182	-0.039219	0.908401
ENSMUSG00000000440	2953	23.21	25.13	12.91	18.08	13.11	27.5	8.57	13.34	Pparg	1.26887	0.343549	0.432073
ENSMUSG00000000441	6845	1.68	6.53	1.99	12.91	7.5	8.09	0.89	7.94	Raf1	0.946355	-0.0795459	0.921059
ENSMUSG00000000486	2763	0.48	0.24	0.24	0.26	0.13	0.2	0.25	0.28	Septin1	1.4186	0.504473	0.240704
ENSMUSG00000000489	4161	0.21	0.84	0.29	1.27	1	0.97	0.21	0.97	Pdgfb	0.828571	-0.271302	0.683888
ENSMUSG00000000530	4265	0	0	0.04	0.1	0	0.06	0.02	0.05	Acvrl1	1.07692	0.106915	0.930835
ENSMUSG00000000531	2033	0.27	1.23	0.78	0.82	0.71	0.35	0.62	0.38	Grasp	1.50485	0.589624	0.292032
ENSMUSG00000000532	4418	0.5	1.11	1.16	1.34	2.02	1.18	0.93	1.36	Acvr1b	0.748634	-0.417668	0.290681
ENSMUSG00000000538	8764	0.82	1.43	1.28	1.7	2.58	1.43	0.87	1.74	Tom1l2	0.79003	-0.34002	0.43085
ENSMUSG00000000544	2742	0.29	0.3	0.14	0.29	0.56	0.3	0.21	0.28	Gpa33	0.755556	-0.40439	0.385503
ENSMUSG00000000552	2515	0	0.23	0.11	0.53	0.57	0.39	0.08	0.12	Zfp385a	0.75	-0.415037	0.671714
ENSMUSG00000000555	4933	0.03	0.02	0.13	0.02	0.13	0.05	0.12	0.02	Itga5	0.625	-0.678072	0.4583
ENSMUSG00000000560	7640	0	0.01	0	0	0	0	0	0	Gabra2	#DIV/0!	#DIV/0!	0.391002
ENSMUSG00000000561	4841	0	0	0.04	0.04	0	0.09	0	0.08	Wdr77	0.470588	-1.08746	0.451886
ENSMUSG00000000562	3729	0	0.04	0	0.02	0	0.07	0	0.03	Adora3	0.6	-0.736966	0.6247
ENSMUSG00000000563	4105	57.02	73.22	60.04	59.08	53.18	69.39	63.66	68.07	Atp5pb	0.980574	-0.0283014	0.820224
ENSMUSG00000000567	4135	0	0	0	0	0	0	0	0	Sox9	#DIV/0!	#DIV/0!	#DIV/0!
ENSMUSG00000000568	7354	2.09	1.28	1.7	0.88	1.62	1.48	1.71	1.01	Hnrnpd	1.02234	0.0318705	0.919188
ENSMUSG00000000579	3777	8.48	4.96	7.62	3.6	5.22	4.34	7.19	4.81	Dynlt1c	1.14378	0.193816	0.57821
ENSMUSG00000000581	3995	3.43	1.29	4.75	1.46	2.48	1.53	10.69	5.73	C1d	0.534998	-0.902396	0.347114
ENSMUSG00000000594	4127	0.27	0.06	0.2	0.13	0.24	0.2	0.05	0.14	Gm2a	1.04762	0.0671142	0.906528
ENSMUSG00000000600	21853	0.15	0.15	0.15	0.18	0.15	0.16	0.12	0.16	Krit1	1.0678	0.0946369	0.440899
ENSMUSG00000000605	8575	0.11	0.16	0.05	0.32	0.27	0.2	0.17	0.25	Clcn4	0.719101	-0.475733	0.373216
ENSMUSG00000000606	4597	0	0	0	0	0	0	0.02	0	Vmn2r88	0	#NUM!	0.391002
ENSMUSG00000000617	5421	0	0	0	0	0	0	0	0	Grm6	#DIV/0!	#DIV/0!	#DIV/0!
ENSMUSG00000000627	5290	0	0	0	0	0.03	0	0	0	Sema4f	0	#NUM!	0.391002
ENSMUSG00000000628	5969	0.13	0.2	0.13	0.07	0.14	0.03	0.2	0.24	Hk2	0.868852	-0.202817	0.721331
ENSMUSG00000000631	16037	0.79	0.73	0.99	0.94	1.74	0.71	0.93	0.87	Myo18a	0.811765	-0.300866	0.456374
ENSMUSG00000000632	5779	0.03	0	0.03	0.08	0	0	0.02	0	Sez6	7	2.80735	0.167515
ENSMUSG00000000673	4681	0	0	0	0	0	0	0	0.04	Haao	0	#NUM!	0.391002
ENSMUSG00000000682	1187	0	0	0	0	0	0	0	0	Cd52	#DIV/0!	#DIV/0!	#DIV/0!
ENSMUSG00000000686	3035	0	0	0	0.06	0	0	0.03	0.16	Abhd15	0.315789	-1.66297	0.473361
ENSMUSG00000000690	1964	0	0	0	0.13	0	0	0	0	Hoxb6	#DIV/0!	#DIV/0!	0.391002
ENSMUSG00000000693	4603	0.03	0	0	0.1	0.06	0.04	0	0	Loxl3	1.3	0.378512	0.798991
ENSMUSG00000000701	1055	71.22	98.83	74.51	109.05	84.86	109.83	70.03	95.49	Tcl1b5	0.981677	-0.0266792	0.899252
ENSMUSG00000000706	4119	0	0.02	0	0	0.09	0	0.05	0.12	Btn1a1	0.0769231	-3.70044	0.102041
ENSMUSG00000000708	4867	0.11	0	0	0	0	0.02	0	0	Kat2b	5.5	2.45943	0.476366
ENSMUSG00000000711	4201	0.22	0.28	0.29	0.48	0.43	0.24	0.09	0.53	Rab5b	0.984496	-0.0225426	0.966529
ENSMUSG00000000724	1594	0.3	0.16	0	0	0	0.17	0	0.12	Cryba1	1.58621	0.665581	0.635443
ENSMUSG00000000730	2988	18.09	54.02	34.06	97.2	81.05	58.75	30.71	47.52	Dnmt3l	0.932762	-0.10042	0.862529
ENSMUSG00000000731	3825	0.45	2.44	1.17	4.06	2.97	2.24	1.23	2.32	Aire	0.926941	-0.109451	0.862592
ENSMUSG00000000732	4620	2.67	4.98	1.64	5.31	2.98	4.42	0.74	4.01	Icosl	1.20165	0.265012	0.63178
ENSMUSG00000000738	4518	0.56	0.44	0.41	0.72	0.8	0.54	0.43	0.62	Spg7	0.891213	-0.166157	0.558938
ENSMUSG00000000739	4419	5.09	6.03	4.97	6.95	4.38	6.01	4.31	8.9	Sult5a1	0.976271	-0.0346461	0.910386
ENSMUSG00000000740	2595	2.7	3.82	4.32	4.45	4.41	3.96	2.71	5.47	Rpl13	0.923867	-0.114243	0.668786
ENSMUSG00000000743	3272	0.7	3.59	1.09	7.04	3.39	3.82	0.87	2.8	Chmp1a	1.14154	0.190987	0.821077
ENSMUSG00000000751	5578	11.98	23.68	11.08	31.3	25.67	26.87	9.65	24.97	Rpa1	0.895365	-0.159452	0.731869
ENSMUSG00000000753	2359	0	0	0	0	0	0	0.08	0	Serpinf1	0	#NUM!	0.391002
ENSMUSG00000000759	8568	0.19	0.17	0.16	0.2	0.12	0.23	0.02	0.14	Tubgcp3	1.41176	0.4975	0.31253
ENSMUSG00000000766	8037	0.02	0	0	0	0.04	0.02	0	0.01	Oprm1	0.285714	-1.80735	0.26393
ENSMUSG00000000776	2854	1.16	2.33	1.93	2.72	1.55	1.04	2.26	2.03	Polr3d	1.18314	0.24262	0.491914
ENSMUSG00000000782	3019	4.01	5.99	2.23	8.85	4.65	9.96	2.17	5.18	Tcf7	0.959927	-0.0590032	0.92224
ENSMUSG00000000787	5277	40.09	21.95	29.54	19.03	32.94	27.86	22.26	17.04	Ddx3x	1.105	0.14404	0.669192
ENSMUSG00000000791	4105	0	0.06	0	0.02	0	0	0	0.02	Il12rb1	4	2	0.377563
ENSMUSG00000000792	2928	0	0.09	0.03	0.15	0.18	0	0.13	0.13	Slc5a5	0.613636	-0.704544	0.43626
ENSMUSG00000000794	10451	0.35	0.13	0.27	0.11	0.15	0.09	0.11	0.21	Kcnn3	1.53571	0.61891	0.297677
ENSMUSG00000000804	7680	0.91	0.5	0.51	0.53	0.9	0.79	0.6	0.5	Usp32	0.878136	-0.187483	0.550436
ENSMUSG00000000805	1966	0	0	0.1	0.04	0	0.37	0	0.05	Car4	0.333333	-1.58496	0.496637
ENSMUSG00000000811	2836	6.19	5.02	5.41	8.52	9.62	9.62	2.76	6.16	Txnrd3	0.892756	-0.163663	0.698238
ENSMUSG00000000817	1937	0	0	0	0	0	0	0	0	Fasl	#DIV/0!	#DIV/0!	#DIV/0!
ENSMUSG00000000823	6810	1.19	1.1	1.37	1.1	2.38	1.12	0.7	1.05	Zfp512b	0.906667	-0.141356	0.763026
ENSMUSG00000000826	6953	1.66	0.87	1.77	1.9	2.09	1.17	1.35	1.89	Dnajc5	0.953846	-0.0681715	0.821497
ENSMUSG00000000827	4982	53.17	78.65	70.32	93.77	82.82	80.56	74.01	80.96	Tpd52l2	0.929512	-0.105455	0.560165
ENSMUSG00000000838	8966	1.25	0.71	1.93	0.77	0.6	0.69	1.26	1.08	Fmr1	1.28375	0.36036	0.463617
ENSMUSG00000000861	13175	0	0	0	0	0	0.04	0	0.01	Bcl11a	0	#NUM!	0.278319
ENSMUSG00000000869	1227	0	0	0	0	0	0.37	0	0	Il4	0	#NUM!	0.391002
ENSMUSG00000000876	3114	4.88	7.97	7.83	11.53	9.54	8.7	6.87	12.75	Pxmp4	0.850766	-0.233166	0.470543
ENSMUSG00000000881	5844	0	0	0	0.03	0	0.02	0	0	Dlg3	1.5	0.584963	0.792148
ENSMUSG00000000884	4219	2.93	5.82	4.98	9.03	8.62	5.68	4.47	9.89	Gnb1l	0.794138	-0.332538	0.440632
ENSMUSG00000000889	2692	0.23	1.14	0.87	1.41	1.1	1.57	0.58	1.4	Dbh	0.784946	-0.349334	0.482116
ENSMUSG00000000901	2778	0	0	0	0	0	0.13	0	0	Mmp11	0	#NUM!	0.391002
ENSMUSG00000000902	7930	1.04	3.6	3.14	9.92	6.96	2.63	2.67	8.88	Smarcb1	0.837275	-0.256226	0.740696
ENSMUSG00000000903	859	0.18	0	0.11	0.21	0.42	0	0	0.11	Vpreb3	0.943396	-0.0840643	0.948575
ENSMUSG00000000915	7369	0.64	0.59	0.37	0.66	1.47	0.49	0.53	1.22	Hip1r	0.609164	-0.715096	0.239765
ENSMUSG00000000916	4317	0.44	1	0.48	1.47	1.29	0.94	0.41	1.16	Nsun5	0.892105	-0.164714	0.753728
ENSMUSG00000000934	2043	0	0	0.23	0.13	0.31	0	0.1	0.05	Top1mt	0.782609	-0.353637	0.786439
ENSMUSG00000000938	3270	0.07	0	0.06	0.08	0	0.03	0.12	0.06	Hoxa10	1	3.20343e-16	1
ENSMUSG00000000942	1594	0	0	0	0	0	0	0	0	Hoxa4	#DIV/0!	#DIV/0!	#DIV/0!
ENSMUSG00000000948	5216	0	0.02	0.02	0	0	0	0.02	0	Gm38393	2	1	0.53744
ENSMUSG00000000957	5960	0	0	0	0	0	0	0.05	0	Mmp14	0	#NUM!	0.391002
ENSMUSG00000000958	3315	2.78	3.22	4.23	2.34	3.64	2.53	3.63	4.89	Slc7a7	0.855684	-0.22485	0.432996
ENSMUSG00000000959	4457	1.25	4.17	2.75	5.23	3.8	3.68	1.93	5.7	Oxa1l	0.88683	-0.173271	0.724878
ENSMUSG00000000976	6419	4.62	3.07	4.82	2.6	6.29	2.66	2.77	2.32	Heatr6	1.07621	0.105961	0.815101
ENSMUSG00000000982	766	3.18	3.59	3.29	2.88	3.06	5.52	3.44	3.91	Ccl3	0.812304	-0.299909	0.263938
ENSMUSG00000000983	1220	0	0	0	0	0	0	0	0	Wfdc18	#DIV/0!	#DIV/0!	#DIV/0!
ENSMUSG00000001014	1110	0	0	0	0	0	0	0	0	Icam4	#DIV/0!	#DIV/0!	#DIV/0!
ENSMUSG00000001016	8580	2.59	4.78	2.65	6.69	4.38	4.21	2.13	4.51	Ilf2	1.09718	0.133796	0.75721
ENSMUSG00000001017	3637	3.35	6.14	6.37	8.98	9.36	6.36	4.22	8.74	Chtop	0.866109	-0.20738	0.58094
ENSMUSG00000001018	2290	14.02	14.98	9.63	12.68	11.21	14.47	8.41	13.08	Snapin	1.08777	0.12137	0.576903
ENSMUSG00000001020	584	0	0	0	0	0	0	0.67	0	S100a4	0	#NUM!	0.391002
ENSMUSG00000001021	2670	0	0	0	0	0	0	0	0	S100a3	#DIV/0!	#DIV/0!	#DIV/0!
ENSMUSG00000001023	432	0	0	0	0	0	0	0.45	0	S100a5	0	#NUM!	0.391002
ENSMUSG00000001025	1367	2.24	1.89	1.44	2.97	2.04	4.41	2	2.97	S100a6	0.747811	-0.419255	0.321007
ENSMUSG00000001027	7041	0	0	0	0	0	0	0	0	Scn4a	#DIV/0!	#DIV/0!	#DIV/0!
ENSMUSG00000001029	1904	0	0	0	0	0	0	0	0	Icam2	#DIV/0!	#DIV/0!	#DIV/0!
ENSMUSG00000001034	4394	0.11	0.25	0.28	0.46	0.29	0.16	0.16	0.66	Mapk7	0.866142	-0.207325	0.771232
ENSMUSG00000001036	5228	21.2	18.13	22.35	22.78	37.26	25.69	19.35	15.46	Epn2	0.863953	-0.210976	0.540476
ENSMUSG00000001039	1593	100.26	108.32	96.69	106.17	101.82	117.61	87.73	116.78	B9d1	0.970515	-0.043178	0.70181
ENSMUSG00000001052	6020	1.99	3.85	2.11	2.43	2.17	3.19	1.53	3.24	Sec24b	1.02468	0.0351723	0.919998
ENSMUSG00000001053	2728	0	0	0	0	0	0	0	0	N4bp3	#DIV/0!	#DIV/0!	#DIV/0!
ENSMUSG00000001054	2161	0.58	2.16	3.46	5.67	5.58	3.5	4.21	6.26	Rmnd5b	0.607161	-0.719849	0.186078
ENSMUSG00000001056	1146	50.94	72.24	83.6	94.69	82.68	49.02	105.91	164.52	Nhp2	0.749683	-0.415648	0.390482
ENSMUSG00000001062	5153	1.11	1.13	1.27	1.52	2.81	1.24	1.19	1.24	Vps9d1	0.776235	-0.365435	0.433558
ENSMUSG00000001065	5530	0.46	0.45	0.74	1.28	1.35	0.72	0.62	0.84	Zfp276	0.830028	-0.268768	0.575929
ENSMUSG00000001076	1474	0	0	0	0	0	0	0	0	C1ql4	#DIV/0!	#DIV/0!	#DIV/0!
ENSMUSG00000001082	2894	1.47	7.25	2.49	11.86	7.5	8.28	0.98	9.08	Mfsd10	0.892802	-0.163588	0.826989
ENSMUSG00000001089	8112	18.2	11.02	28.69	12.31	26.05	12.64	35.82	12.67	Luzp1	0.80546	-0.312115	0.565442
ENSMUSG00000001095	2412	0	0.03	0	0	0	0	0	0	Slc13a2	#DIV/0!	#DIV/0!	0.391002
ENSMUSG00000001098	4039	3.45	5.22	4.86	8.74	6.4	5.28	3.41	10.83	Kctd10	0.859182	-0.218964	0.655704
ENSMUSG00000001100	3783	0.58	1.85	1.68	3.68	3.64	1.62	1.29	4.37	Poldip2	0.71337	-0.487278	0.460381
ENSMUSG00000001103	1359	8.16	32.42	10.32	29.54	18.69	21.93	6.11	31.56	Sebox	1.02746	0.039085	0.950043
ENSMUSG00000001105	1525	21.88	25.83	21.51	28.17	29.59	31.29	26.79	25.97	Ift20	0.857005	-0.222625	0.0948148
ENSMUSG00000001119	4380	0	0	0	0	0	0	0	0	Col6a1	#DIV/0!	#DIV/0!	#DIV/0!
ENSMUSG00000001120	2933	7.14	9.88	5.45	20.24	11.33	9.21	4.36	8.46	Pcbp3	1.28028	0.356455	0.55293
ENSMUSG00000001123	2137	2.36	3.16	1.53	2.15	1.94	2.91	1.42	1.85	Lgals9	1.133	0.180154	0.579192
ENSMUSG00000001127	6541	3.93	3.08	3.24	3.8	3.51	3.33	3.02	3.53	Araf	1.04929	0.0694142	0.522232
ENSMUSG00000001128	1736	0	0	0.05	0	0	0	0	0	Cfp	#DIV/0!	#DIV/0!	0.391002
ENSMUSG00000001131	888	0	0	0.21	0	0	0.51	0.22	0	Timp1	0.287671	-1.79751	0.37851
ENSMUSG00000001134	1639	37.16	49.44	44.42	53.45	46.32	41.25	47.34	75.37	Uxt	0.877259	-0.188925	0.487134
ENSMUSG00000001138	6420	0.02	0.01	0	0.1	0.22	0.01	0.03	0.02	Cnnm3	0.464286	-1.10692	0.532082
ENSMUSG00000001143	7359	1.18	1.63	1.63	2.9	2.5	1.3	1.06	2.17	Lman2l	1.0441	0.0622554	0.883171
ENSMUSG00000001150	7197	2.66	2.99	3.22	3.2	4.27	3.28	2.46	2.24	Mcm3ap	0.985306	-0.0213561	0.930243
ENSMUSG00000001151	12154	6.4	5.76	6.63	5.05	9.04	6.47	4.38	5.14	Pcnt	0.952457	-0.0702741	0.798133
ENSMUSG00000001155	3192	0	0	0	0	0	0	0	0	Ftcd	#DIV/0!	#DIV/0!	#DIV/0!
ENSMUSG00000001156	7072	3.72	4.64	3.54	5.51	5.29	5.51	1.71	4.08	Mxd1	1.04943	0.0696023	0.843832
ENSMUSG00000001157	6493	3.22	4.21	3.27	4.65	4.74	5.2	2.54	2.51	Gmcl1	1.02402	0.0342383	0.914863
ENSMUSG00000001158	1837	284.87	241.27	266.97	157.43	213.86	252.79	282.91	167.04	Snrnp27	1.03703	0.0524551	0.829607
ENSMUSG00000001166	2405	295.32	791.33	478.72	1676.94	1057.6	995.58	420.09	1009.16	Oas1c	0.931048	-0.103072	0.868303
ENSMUSG00000001168	1703	693.61	844.99	891.37	817.44	753.2	690.06	864.97	1141.86	Oas1h	0.941254	-0.0873445	0.664455
ENSMUSG00000001173	9486	1.05	0.61	0.71	0.62	0.95	1.03	0.38	0.47	Ocrl	1.05654	0.0793434	0.845208
ENSMUSG00000001175	4706	1155.48	767.99	1271.28	700.8	1018.27	702.91	1757.7	644.58	Calm1	0.944728	-0.0820284	0.853529
ENSMUSG00000001211	7790	0.41	0.89	0.59	1.43	1.09	1.14	0.43	1.36	Agpat3	0.825871	-0.276012	0.581101
ENSMUSG00000001225	6369	0	0	0	0	0	0	0	0	Slc26a3	#DIV/0!	#DIV/0!	#DIV/0!
ENSMUSG00000001227	3968	0	0	0	0	0	0	0	0.02	Sema6b	0	#NUM!	0.391002
ENSMUSG00000001228	4259	26.95	29.51	20.56	29.15	34.15	31.98	15.88	25.92	Uhrf1	0.983693	-0.0237198	0.927727
ENSMUSG00000001229	7883	0.21	0.23	0.26	0.4	0.3	0.34	0.21	0.22	Dpp9	1.02804	0.0398927	0.892925
ENSMUSG00000001240	3301	0.1	0.63	0.17	0.21	0.55	0.35	0.06	0.79	Ramp2	0.634286	-0.656795	0.446431
ENSMUSG00000001247	2172	0.91	2.07	0.6	5.97	2.65	2.69	0.63	3.87	Lsr	0.970528	-0.0431576	0.961038
ENSMUSG00000001248	5239	0	0	0	0	0	0	0	0	Gramd1a	#DIV/0!	#DIV/0!	#DIV/0!
ENSMUSG00000001249	4101	0	0	0	0	0	0	0	0.02	Hpn	0	#NUM!	0.391002
ENSMUSG00000001260	7869	0.01	0.02	0.07	0.01	0.06	0.07	0.04	0.11	Gabrg1	0.392857	-1.34792	0.0843086
ENSMUSG00000001270	2895	4.4	13.12	15.76	32.12	25.85	8.74	15.46	42.54	Ckb	0.70634	-0.501566	0.496693
ENSMUSG00000001280	8262	0.4	0.25	0.53	0.25	0.75	0.25	0.44	0.3	Sp1	0.821839	-0.283072	0.580674
ENSMUSG00000001281	2770	0	0	0	0	0	0	0	0	Itgb7	#DIV/0!	#DIV/0!	#DIV/0!
ENSMUSG00000001285	2823	1.25	1.45	3.28	2.5	3.19	1.05	2.42	4.21	Myg1	0.780129	-0.358216	0.495114
ENSMUSG00000001288	4261	0	0.04	0	0	0.06	0	0	0	Rarg	0.666667	-0.584963	0.792148
ENSMUSG00000001289	1394	351.86	385.34	392.78	401.95	428.49	343.46	534.63	456.88	Pfdn5	0.868707	-0.203058	0.240889
ENSMUSG00000001300	6855	3.99	2.03	1.84	1	2.26	2.02	1.37	1.03	Efnb2	1.32635	0.407459	0.474272
ENSMUSG00000001305	3239	8.38	10.16	13.74	6.65	8.95	9.62	13.97	14.43	Rrp15	0.828827	-0.270857	0.371935
ENSMUSG00000001313	1990	0	0	0.05	0	0	0	0.05	0.1	Rnd2	0.333333	-1.58496	0.401243
ENSMUSG00000001323	4560	0.4	0.79	0.57	0.58	0.43	0.39	0.28	0.53	Srr	1.43558	0.521637	0.119445
ENSMUSG00000001333	2862	0	0	0	0.03	0	0	0	0.03	Sync	1	0	1
ENSMUSG00000001334	2763	0.23	0.3	0	0	0.07	0.13	0.04	0	Fndc5	2.20833	1.14296	0.432451
ENSMUSG00000001348	2030	4.11	8	6.4	9.82	9.27	6.21	5.05	10.28	Acp5	0.919507	-0.121068	0.73264
ENSMUSG00000001349	2736	5.72	15.55	7.45	15.61	14.91	15.83	4.64	17.69	Cnn1	0.835312	-0.259613	0.598888
ENSMUSG00000001366	3103	11.61	13.18	8.86	14.64	12.86	13.4	8.25	10.09	Fbxo9	1.08274	0.114681	0.612841
ENSMUSG00000001376	10856	3.69	3.63	2.84	4.9	3.15	5.13	2.59	3.12	Vps50	1.07648	0.106326	0.717333
ENSMUSG00000001380	2447	2.28	3.78	4.24	6.17	5.7	3.2	3.16	4.82	Hars	0.975711	-0.0354743	0.923254
ENSMUSG00000001383	2592	63.2	43.09	59.72	33.39	45.97	42.9	57.95	42.26	Zmat2	1.05458	0.0766686	0.759094
ENSMUSG00000001403	2600	93.24	103.17	111.69	116.8	132.98	104.75	98.07	109.51	Ube2c	0.954167	-0.0676867	0.600955
ENSMUSG00000001415	6956	0.29	0.08	0.09	0.2	0.17	0.35	0.14	0.21	Smg5	0.758621	-0.398549	0.469853
ENSMUSG00000001416	6370	34.88	52.09	55.26	60.05	60.09	53.24	54.91	54.3	Cct3	0.90896	-0.137711	0.430758
ENSMUSG00000001418	6291	0.1	1.28	0.07	0.91	0.57	0.84	0.03	1.38	Glmp	0.836879	-0.256908	0.789552
ENSMUSG00000001419	5985	0.32	0.53	0.34	0.65	0.99	0.78	0.29	0.48	Mef2d	0.724409	-0.465123	0.367073
ENSMUSG00000001420	2912	0.08	0.11	0.1	0.18	0	0.12	0.1	0.17	Tmem79	1.20513	0.269187	0.652539
ENSMUSG00000001424	9757	1.55	4.41	2.16	7.02	5.69	4.93	2.04	5.28	Snd1	0.843924	-0.244815	0.658074
ENSMUSG00000001435	7021	0	0	0	0.04	0	0	0	0	Col18a1	#DIV/0!	#DIV/0!	0.391002
ENSMUSG00000001436	4644	0.27	2.28	0.91	6.04	2.09	3.33	0.57	2.66	Slc19a1	1.09827	0.135227	0.887906
ENSMUSG00000001440	6590	3.13	2.39	3.25	2.48	5.32	3.62	2.89	1.99	Kpnb1	0.814038	-0.296833	0.438988
ENSMUSG00000001441	7206	0.1	0.06	0.08	0.13	0.37	0.17	0.19	0.19	Npepps	0.402174	-1.31411	0.0553614
ENSMUSG00000001444	2488	0	0	0	0	0	0	0	0	Tbx21	#DIV/0!	#DIV/0!	#DIV/0!
ENSMUSG00000001445	1708	8.57	19.94	7.28	22.62	14.03	17.97	5.44	21.32	Mrpl10	0.994044	-0.00861901	0.98711
ENSMUSG00000001467	4415	0.29	0.36	0.3	0.84	0.84	0.75	0.29	0.46	Cyp51	0.764957	-0.386549	0.481565
ENSMUSG00000001472	5390	5.74	9.81	10.27	18.51	20.57	9.6	9.12	14.53	Tcf25	0.823671	-0.279859	0.553314
ENSMUSG00000001473	2437	23.86	129.21	63.63	249.25	154	92.95	45.88	214.85	Tubb6	0.917803	-0.123744	0.87126
ENSMUSG00000001482	4408	0.27	0.43	0.19	0.88	0.76	0.25	0.16	0.33	Def8	1.18	0.238787	0.751689
ENSMUSG00000001493	2228	0.53	0.22	0.13	0.28	0.4	0.04	0.04	0.04	Meox1	2.23077	1.15754	0.245544
ENSMUSG00000001494	2066	0.11	0	0.05	0.04	0	0	0	0.19	Sost	1.05263	0.0740006	0.964256
ENSMUSG00000001496	2842	0	0	0	0	0	0	0	0	Nkx2-1	#DIV/0!	#DIV/0!	#DIV/0!
ENSMUSG00000001497	5056	0.17	0	0.04	0.03	0.02	0	0	0	Pax9	12	3.58496	0.240339
ENSMUSG00000001504	3282	0	0.1	0	0	0.03	0	0	0	Irx2	3.33333	1.73697	0.543779
ENSMUSG00000001506	6563	0	0.01	0	0.01	0	0	0	0	Col1a1	#DIV/0!	#DIV/0!	0.18169
ENSMUSG00000001507	5710	0	0	0	0.12	0.03	0	0	0	Itga3	4	2	0.514102
ENSMUSG00000001508	1735	0.59	1.06	1.24	3.15	1.66	2.75	1.13	3.12	Sgca	0.69746	-0.519818	0.405268
ENSMUSG00000001510	2607	0	0	0	0	0	0	0.04	0	Dlx3	0	#NUM!	0.391002
ENSMUSG00000001517	5754	2.41	2.42	2.11	3.19	5.68	3	1.87	2.17	Foxm1	0.796384	-0.328464	0.516625
ENSMUSG00000001518	7096	0.16	0.15	0.07	0.34	0.41	0.13	0.04	0.38	Itfg2	0.75	-0.415037	0.601889
ENSMUSG00000001520	3757	0	0	0	0	0	0	0.03	0	Nrip2	0	#NUM!	0.391002
ENSMUSG00000001521	9342	2.22	2.11	2.09	1.64	2.59	2.12	1.46	1.83	Tulp3	1.0075	0.0107798	0.958158
ENSMUSG00000001524	3313	0.05	0.75	0.11	1.38	0.63	0.54	0.35	0.93	Gtf2h4	0.934694	-0.0974342	0.910852
ENSMUSG00000001525	3327	16.2	30.94	18.96	46.62	33.62	25.17	13.6	36.55	Tubb5	1.0347	0.0492097	0.916672
ENSMUSG00000001542	9828	0.48	0.42	0.64	0.43	0.53	0.48	0.46	0.58	Ell2	0.960976	-0.0574283	0.743695
ENSMUSG00000001552	6436	0.17	0.41	0.06	0.52	0.35	0.28	0.08	0.32	Jup	1.12621	0.17148	0.801279
ENSMUSG00000001555	2935	0	0	0.19	0	0	0	0.03	0	Fkbp10	6.33333	2.66297	0.463889
ENSMUSG00000001558	2161	0.11	0.23	0	0.08	0.04	0	0.05	0.09	Klhl10	2.33333	1.22239	0.307741
ENSMUSG00000001566	2250	0	0	0	0	0	0	0	0	Mnx1	#DIV/0!	#DIV/0!	#DIV/0!
ENSMUSG00000001569	9232	0.09	0.25	0.36	0.47	0.45	0.2	0.41	0.24	Nom1	0.9	-0.152003	0.761299
ENSMUSG00000001576	8888	1.43	2.14	3.38	3.37	3.03	1.86	3.56	5.13	Ergic1	0.759941	-0.396041	0.36907
ENSMUSG00000001583	3329	0	0	0	0	0	0	0	0	Tnk1	#DIV/0!	#DIV/0!	#DIV/0!
ENSMUSG00000001588	4878	0	0.2	0.11	0.31	0.2	0.06	0.04	0.2	Acap1	1.24	0.31034	0.718995
ENSMUSG00000001604	1400	69.07	74.72	72.44	65.48	84.85	61.54	61.36	62.85	Tcea3	1.04106	0.0580489	0.673461
ENSMUSG00000001622	4152	0	0	0	0	0	0	0	0	Csn3	#DIV/0!	#DIV/0!	#DIV/0!
ENSMUSG00000001627	5858	18.82	22.05	17.47	28.34	18.71	24.11	12.36	14.54	Ifrd1	1.24326	0.314127	0.27685
ENSMUSG00000001630	4880	1.95	1.28	1.99	0.99	2.01	1.73	1.4	1.46	Stk38l	0.940909	-0.0878728	0.746946
ENSMUSG00000001632	6779	0.13	0.28	0.37	0.22	0.57	0.12	0.23	0.26	Brpf1	0.847458	-0.238787	0.698261
ENSMUSG00000001642	8384	11.36	26.54	27.46	49.26	37.95	24.53	32.75	55.26	Akr1b3	0.761645	-0.392809	0.411966
ENSMUSG00000001655	2461	0.19	0.1	0.08	0.18	0.33	0.07	0.12	0.08	Hoxc13	0.916667	-0.125531	0.860685
ENSMUSG00000001656	2021	0	0	0.09	0	0	0	0	0	Hoxc11	#DIV/0!	#DIV/0!	0.391002
ENSMUSG00000001657	2832	0	0	0	0	0	0	0	0	Hoxc8	#DIV/0!	#DIV/0!	#DIV/0!
ENSMUSG00000001661	2408	0.16	0	0	0	0	0	0	0.04	Hoxc6	4	2	0.514102
ENSMUSG00000001663	1528	0.21	0.6	0.43	0.52	0.41	0.41	0.64	0.25	Gstt1	1.02924	0.0415791	0.917911
ENSMUSG00000001665	3842	0.02	0.33	0.27	0.11	0.09	0.14	0.03	0.5	Gstt3	0.960526	-0.058103	0.955285
ENSMUSG00000001666	773	17.2	25.96	39.54	24.65	34.6	13.04	37.67	49.48	Ddt	0.796424	-0.328391	0.476206
ENSMUSG00000001670	2405	0	0.1	0	0	0.04	0	0.12	0	Tat	0.625	-0.678072	0.705053
ENSMUSG00000001672	3284	0.41	0.41	0.09	0.94	0.36	0.25	0.06	0.29	Marveld3	1.92708	0.946419	0.304406
ENSMUSG00000001674	2483	36.69	53.53	51.04	60.65	62.93	50.4	65.61	57.03	Ddx18	0.85566	-0.224891	0.216074
ENSMUSG00000001687	8098	4.05	3.22	2.98	3.44	4.59	4.16	2.73	2.27	Ubl3	0.995636	-0.00630917	0.981309
ENSMUSG00000001700	5679	0	0	0.02	0	0	0	0.03	0	Gramd3	0.666667	-0.584963	0.792148
ENSMUSG00000001707	3257	134.46	108.03	82.02	58.02	51.05	122.92	76.87	62.48	Eef1e1	1.22089	0.287936	0.477025
ENSMUSG00000001729	4098	1.8	3.23	1.35	6.82	3.45	4.22	0.83	3.13	Akt1	1.135	0.182687	0.796187
ENSMUSG00000001739	2124	6.78	19.92	8.05	24.05	24.38	17.55	5.8	14.78	Cldn15	0.940649	-0.0882708	0.877587
ENSMUSG00000001741	7865	0	0	0.02	0	0.01	0	0.01	0	Il16	1	0	1
ENSMUSG00000001750	4603	0	0	0.02	0.19	0.2	0	0.04	0.02	Tcirg1	0.807692	-0.308122	0.853667
ENSMUSG00000001751	2658	0.09	0.44	0.11	0.7	0.27	0.14	0.07	0.29	Naglu	1.74026	0.799303	0.412786
ENSMUSG00000001755	2867	1.26	2.73	2.31	5.75	3.3	3.58	1.94	4.58	Coasy	0.899254	-0.1532	0.773314
ENSMUSG00000001761	5621	0	0	0	0	0	0	0	0	Smo	#DIV/0!	#DIV/0!	#DIV/0!
ENSMUSG00000001763	5195	1.48	5.45	3.04	13.71	7.47	6.71	1.79	8.81	Tspan33	0.955609	-0.0655071	0.933443
ENSMUSG00000001767	3844	39.3	45.54	35.23	43.03	39.74	57.26	26.44	34.7	Crnkl1	1.03136	0.0445545	0.866597
ENSMUSG00000001768	11271	0.59	0.59	0.24	0.36	0.72	0.79	0.42	0.58	Rin2	0.709163	-0.49581	0.177999
ENSMUSG00000001773	3210	0.27	0.44	0.17	0.03	0	0.31	0.12	0.09	Folh1	1.75	0.807355	0.404384
ENSMUSG00000001774	7498	5.77	4.6	6.31	5.01	6.43	6.21	6.99	4.7	Chordc1	0.891492	-0.165706	0.330994
ENSMUSG00000001783	2615	2.71	7.74	6.51	17.71	13.47	6.33	5.61	16.14	Rtcb	0.834416	-0.261161	0.692097
ENSMUSG00000001785	2942	0.64	1.27	0.89	1.65	1.44	0.67	0.8	2	Pwp1	0.906314	-0.141918	0.772704
ENSMUSG00000001786	6180	4.21	8.73	4.22	12.73	8.57	10.49	3.37	7	Fbxo7	1.01563	0.0223754	0.965558
ENSMUSG00000001794	2477	3.02	3.06	3.43	2.56	6.58	4.25	3.51	6.78	Capns1	0.571496	-0.807184	0.067827
ENSMUSG00000001802	4700	0	0	0	0	0	0	0	0	Lrp3	#DIV/0!	#DIV/0!	#DIV/0!
ENSMUSG00000001804	3478	0	0	0	0	0	0	0	0	Dsg4	#DIV/0!	#DIV/0!	#DIV/0!
ENSMUSG00000001815	4191	0	0	0	0	0	0	0	0	Evx2	#DIV/0!	#DIV/0!	#DIV/0!
ENSMUSG00000001819	2483	0.03	0.44	0.23	0.53	0.62	0.18	0.04	0.16	Hoxd13	1.23	0.298658	0.745933
ENSMUSG00000001823	2534	0	0	0	0	0	0	0	0.04	Hoxd12	0	#NUM!	0.391002
ENSMUSG00000001827	2297	0	0	0	0.04	0	0.08	0	0.04	Folr1	0.333333	-1.58496	0.401243
ENSMUSG00000001829	9960	1.99	2.76	5.15	5.48	6.32	2.59	5.21	6.11	Clpb	0.760257	-0.395441	0.358013
ENSMUSG00000001833	11631	19.34	11.89	16.04	10.38	11.15	13.78	16.01	9.98	Septin7	1.13217	0.179088	0.520014
ENSMUSG00000001844	2864	3.27	5.41	1.31	5.18	4.56	6.41	1.91	3.54	Zdhhc4	0.923873	-0.114233	0.823703
ENSMUSG00000001847	4496	68.86	106.03	71.74	97.92	89.66	122.15	63.17	81.83	Rac1	0.96564	-0.0504427	0.849604
ENSMUSG00000001855	9659	7	8.02	6.54	7.93	13.06	8.99	5.66	6.57	Nup214	0.860268	-0.217141	0.526109
ENSMUSG00000001864	4032	0	0.02	0	0	0	0	0	0.02	Aif1l	1	0	1
ENSMUSG00000001865	1517	0.1	0.05	0.12	0	0.12	0.06	0	0	Cpa3	1.5	0.584963	0.588256
ENSMUSG00000001870	10691	0	0.02	0.01	0	0	0.03	0	0	Ltbp1	1	0	1
ENSMUSG00000001891	3069	2.31	1.55	2.22	1.44	2.02	2.9	1.97	1.67	Ugp2	0.878505	-0.186878	0.482748
ENSMUSG00000001901	3549	0	0	0	0	0	0	0.06	0.03	Kcnh6	0	#NUM!	0.21517
ENSMUSG00000001909	6306	0.37	0.92	0.82	2.8	2.53	1.09	0.57	1.49	Trmt1	0.864437	-0.210168	0.786993
ENSMUSG00000001910	4673	0.2	0.2	0.14	0.55	0.83	0.37	0.17	0.31	Nacc1	0.64881	-0.624133	0.426168
ENSMUSG00000001911	7351	0.26	0.69	0.18	0.58	0.37	0.62	0.23	0.3	Nfix	1.125	0.169925	0.762707
ENSMUSG00000001918	4173	0	0	0.02	0.04	0	0	0.02	0.02	Slc1a5	1.5	0.584963	0.673694
ENSMUSG00000001924	4819	8.75	8.71	7.91	9.3	18.3	11.45	6.12	7.54	Uba1	0.798664	-0.32434	0.48251
ENSMUSG00000001930	16064	0.02	0.05	0.07	0.08	0.07	0.03	0.06	0.07	Vwf	0.956522	-0.0641303	0.883398
ENSMUSG00000001942	10497	0.51	1.03	0.98	1.79	1.01	0.87	0.91	1.25	Siae	1.06683	0.0933326	0.821419
ENSMUSG00000001943	1979	0	0	0	0	0	0	0	0	Vsig2	#DIV/0!	#DIV/0!	#DIV/0!
ENSMUSG00000001946	2867	0	0	0	0	0	0	0	0	Esam	#DIV/0!	#DIV/0!	#DIV/0!
ENSMUSG00000001948	1061	14.24	10.91	24.93	14.47	15.19	7.21	29.38	31.04	Spa17	0.779401	-0.359562	0.515902
ENSMUSG00000001962	2288	14.1	17.33	24.76	21.29	25.78	15.66	27.12	32.67	Fam50a	0.765386	-0.385741	0.218188
ENSMUSG00000001964	2517	5.85	8.14	6.61	9.32	6.41	7.76	4.93	11.44	Emd	0.979699	-0.0295899	0.926614
ENSMUSG00000001983	1383	1.54	1.87	2.57	3.51	2.74	1.3	2.83	5.1	Taco1	0.792815	-0.334943	0.522563
ENSMUSG00000001985	8973	0	0	0	0	0	0	0	0	Grik3	#DIV/0!	#DIV/0!	#DIV/0!
ENSMUSG00000001986	9859	0	0	0.01	0	0.02	0	0	0	Gria3	0.5	-1	0.675809
ENSMUSG00000001988	3009	0	0	0.06	0	0	0.18	0	0	Npas1	0.333333	-1.58496	0.564443
ENSMUSG00000001995	9617	1.1	0.67	0.73	0.47	1.23	0.73	0.61	0.47	Sipa1l2	0.976974	-0.0336084	0.936827
ENSMUSG00000001998	9810	0.96	0.83	1.21	0.4	0.71	0.46	0.79	0.55	Ap4e1	1.35458	0.437847	0.294096
ENSMUSG00000001999	2446	67.68	44.19	53.65	34.66	48.02	39.64	41.59	34.24	Blvra	1.22442	0.292095	0.294363
ENSMUSG00000002006	3970	0	0	0	0	0	0	0	0	Pdzd4	#DIV/0!	#DIV/0!	#DIV/0!
ENSMUSG00000002007	2784	0	0.06	0.13	0.29	0.36	0.19	0.28	0.42	Srpk3	0.384	-1.38082	0.0549726
ENSMUSG00000002010	2701	7.81	7.55	19.52	8.92	13.34	7.77	18.85	21.56	Idh3g	0.711964	-0.490125	0.33189
ENSMUSG00000002012	1971	0	0	0	0	0	0.32	0	0	Pnck	0	#NUM!	0.391002
ENSMUSG00000002014	3096	26.35	20.9	24.18	25.3	28.63	26.46	31.22	22.87	Ssr4	0.885968	-0.174673	0.200355
ENSMUSG00000002015	1219	232.88	220.94	262.54	162.99	190.1	213.15	262.16	249.59	Bcap31	0.961038	-0.0573342	0.749889
ENSMUSG00000002017	3564	7	4.67	6.84	5.72	6.04	3.92	10.47	7.24	Fam98a	0.875678	-0.191528	0.591131
ENSMUSG00000002020	8184	1.35	3.41	1.53	4.24	3.08	3.71	1.48	4.51	Ltbp2	0.823944	-0.279382	0.578453
ENSMUSG00000002028	16670	0	0.02	0	0	0	0	0	0.01	Kmt2a	2	1	0.675809
ENSMUSG00000002031	6416	11.21	15.43	14	20.57	20.21	9.44	11.16	24.82	Ift46	0.932653	-0.100588	0.801976
ENSMUSG00000002032	3212	0	0	0	0	0	0	0	0	Tmem25	#DIV/0!	#DIV/0!	#DIV/0!
ENSMUSG00000002033	3269	0	0	0	0	0.08	0	0	0	Cd3g	0	#NUM!	0.391002
ENSMUSG00000002043	1589	13.52	24.69	19.59	32.7	38.15	22.38	19.43	27.6	Trappc6a	0.841391	-0.249152	0.488568
ENSMUSG00000002052	7095	4.18	3.06	4.87	3.73	5.76	2.65	3.84	3.09	Supt6	1.03259	0.0462739	0.880197
ENSMUSG00000002055	5624	1.39	1.38	1.15	1.68	2.11	1.41	0.89	0.93	Spag5	1.04869	0.0685871	0.841563
ENSMUSG00000002057	3214	0.27	0.13	0.2	0.52	0.34	0.36	0.24	0.99	Foxn1	0.580311	-0.785102	0.344073
ENSMUSG00000002058	2448	1.06	1.02	2.21	1.23	1.36	2.5	0.6	2.6	Unc119	0.78187	-0.355	0.520079
ENSMUSG00000002059	2385	0.23	0.24	0.16	0.26	0.19	0.08	0.08	0.24	Rab34	1.50847	0.59309	0.167192
ENSMUSG00000002064	1515	136.33	143.75	142.02	117.11	142.97	138.17	128.82	101.3	Sdf2	1.05467	0.0767901	0.55703
ENSMUSG00000002068	2662	0.95	2.25	3.27	5.1	4.2	2.03	2.46	4.06	Ccne1	0.907451	-0.140108	0.786947
ENSMUSG00000002076	3589	35.38	36.41	23.49	33.21	33.05	33.36	21.24	29.44	Hsf2bp	1.09736	0.134038	0.511526
ENSMUSG00000002083	2124	0	0	0	0	0	0	0	0.05	Bbc3	0	#NUM!	0.391002
ENSMUSG00000002100	4163	0	0	0	0	0	0	0	0	Mybpc3	#DIV/0!	#DIV/0!	#DIV/0!
ENSMUSG00000002102	2607	12.52	18.75	29.29	26.63	33.55	13.23	27.89	34.12	Psmc3	0.801452	-0.319311	0.41783
ENSMUSG00000002103	5186	0.35	0.14	0.23	0.48	0.36	0.21	0.28	0.58	Acp2	0.839161	-0.252981	0.617011
ENSMUSG00000002104	1802	18.69	26.67	17.95	20.22	18.89	19.09	20.55	32.86	Rapsn	0.913995	-0.129742	0.636443
ENSMUSG00000002105	4869	0.05	0.05	0.06	0.18	0.04	0.17	0	0.1	Slc39a13	1.09677	0.133267	0.883004
ENSMUSG00000002107	25884	2.21	1.79	2.13	2.45	2.97	2.69	1.76	1.6	Celf2	0.95122	-0.0721498	0.778282
ENSMUSG00000002108	2515	0.22	0.17	0.67	0.63	0.39	0.14	0.7	1.42	Nr1h3	0.637736	-0.648969	0.475332
ENSMUSG00000002109	2736	10.09	16.41	11.58	21.06	17.41	17.08	9.32	15.32	Ddb2	1.00017	0.000243966	0.999388
ENSMUSG00000002111	2695	0	0	0	0.03	0	0	0	0	Spi1	#DIV/0!	#DIV/0!	0.391002
ENSMUSG00000002129	6147	7.32	6.46	5.43	6.2	7.36	7.1	4.47	5.94	Sf3a1	1.02171	0.0309899	0.867161
ENSMUSG00000002147	4402	5.77	19.09	7.86	24.99	12.62	16.26	5.51	24.95	Stat6	0.972531	-0.0401836	0.949002
ENSMUSG00000002190	4025	0.08	0.25	0.21	0.13	0.2	0.04	0.05	0.05	Clgn	1.97059	0.978626	0.179448
ENSMUSG00000002204	2660	1.12	0.5	0.98	1	0.64	0.3	0.48	0.91	Napsa	1.54506	0.627667	0.142976
ENSMUSG00000002205	6744	0.5	0.74	0.39	1.02	0.77	1.46	0.36	1.02	Vrk3	0.734072	-0.446006	0.414237
ENSMUSG00000002210	3702	0.19	0.16	0.03	0.81	0.58	0	0.24	0.39	Smg9	0.983471	-0.0240455	0.982123
ENSMUSG00000002221	10271	0.83	0.59	0.53	1	0.97	0.55	0.38	0.6	Paxip1	1.18	0.238787	0.521749
ENSMUSG00000002222	6783	3.94	3.24	3.6	2.52	4.24	4.73	2.43	1.91	Rmnd5a	0.999249	-0.00108433	0.99749
ENSMUSG00000002227	5607	0.97	0.79	0.97	1.57	1.45	0.83	0.7	1.53	Mov10	0.953437	-0.0687908	0.853414
ENSMUSG00000002228	1814	0	0	0	0	0.05	0	0	0.05	Ppm1j	0	#NUM!	0.18169
ENSMUSG00000002233	1618	0.34	0.77	0.35	1.2	0.61	2	0.72	0.42	Rhoc	0.709333	-0.495464	0.540588
ENSMUSG00000002240	1337	0.59	0.31	0.28	0.13	0.07	0.27	0.29	0.36	Prr27	1.32323	0.404066	0.514587
ENSMUSG00000002249	6714	0	0.04	0.01	0	0.01	0.03	0.01	0	Tead3	1	0	1
ENSMUSG00000002250	7514	0.17	0.09	0.06	0.14	0.2	0.11	0	0.12	Ppard	1.06977	0.0972972	0.881899
ENSMUSG00000002257	2672	1.18	0.87	1.4	1.25	2.12	0.64	2.82	2.82	Def6	0.559524	-0.837729	0.168856
ENSMUSG00000002265	13616	0.07	0.12	0.33	0.11	0.33	0.07	0.19	0.21	Peg3	0.7875	-0.344648	0.610546
ENSMUSG00000002266	8086	0.11	0.12	0.09	0.07	0.1	0.16	0.1	0.13	Zim1	0.795918	-0.329308	0.220402
ENSMUSG00000002274	3771	0	0	0	0	0	0	0	0	Metrn	#DIV/0!	#DIV/0!	#DIV/0!
ENSMUSG00000002279	13589	0.41	0.36	0.51	0.77	0.44	0.29	0.47	1	Lmf1	0.931818	-0.10188	0.843397
ENSMUSG00000002280	6223	0.09	0.08	0.2	0.3	0.35	0.09	0.25	0.65	Ciao3	0.5	-1	0.261321
ENSMUSG00000002289	3541	0	0	0.03	0	0	0	0	0	Angptl4	#DIV/0!	#DIV/0!	0.391002
ENSMUSG00000002297	8728	19.54	26.71	17.99	20.52	21.86	29.67	15.91	19.79	Dbf4	0.971684	-0.0414408	0.865517
ENSMUSG00000002307	3151	1.95	1.8	2.14	3.86	4.09	2.14	1.55	1.93	Daxx	1.00412	0.00593092	0.989706
ENSMUSG00000002308	2883	12.39	23.43	18.74	25	25.02	21.33	19.19	27.47	Cd320	0.855392	-0.225343	0.36447
ENSMUSG00000002319	4669	0.13	0.5	0.52	0.7	0.95	0.27	0.67	0.46	Ipo4	0.787234	-0.345135	0.533052
ENSMUSG00000002320	3880	0.04	0.06	0.17	0.27	0.32	0.3	0.03	0.42	Tm9sf1	0.504673	-0.986579	0.237268
ENSMUSG00000002324	2935	0	0	0	0	0	0	0	0	Rec8	#DIV/0!	#DIV/0!	#DIV/0!
ENSMUSG00000002325	5386	0	0	0	0	0	0	0	0	Irf9	#DIV/0!	#DIV/0!	#DIV/0!
ENSMUSG00000002326	3925	0.4	0.38	0.52	0.18	0.44	0.44	0.82	0.37	Gmpr2	0.714976	-0.484034	0.284956
ENSMUSG00000002329	2032	1.2	0.7	0.6	1.43	1.82	1.33	1.39	1.95	Mdp1	0.605547	-0.723689	0.0462101
ENSMUSG00000002332	2760	14.31	30.2	14.93	31.93	27.18	35.07	14.27	26.42	Dhrs1	0.887604	-0.172011	0.667892
ENSMUSG00000002341	7195	0	0	0	0	0	0.04	0	0	Ncan	0	#NUM!	0.391002
ENSMUSG00000002342	3673	0.13	0.16	0.05	0.36	0.54	0.25	0.08	0.71	Tmem161a	0.443038	-1.1745	0.227785
ENSMUSG00000002343	3262	0.02	0	0	0.03	0.11	0.06	0.06	0.06	Armc6	0.172414	-2.53605	0.00956128
ENSMUSG00000002345	1468	12.81	14.81	11.4	16.35	13.68	14.78	10.05	18.16	Borcs8	0.97706	-0.0334807	0.876781
ENSMUSG00000002346	5996	0	0	0	0	0	0.03	0	0.02	Slc25a42	0	#NUM!	0.194171
ENSMUSG00000002365	3617	23.91	24.98	21.42	26.66	30.25	31.91	14.62	19.01	Snx9	1.01232	0.0176634	0.949933
ENSMUSG00000002372	6960	0.66	1.59	1.56	3.89	4.05	1.86	1.03	4	Ranbp3	0.703839	-0.506682	0.461482
ENSMUSG00000002379	1092	403.56	415.41	502.52	381.26	525.71	360.12	655.1	577.66	Ndufa11	0.803719	-0.315238	0.199432
ENSMUSG00000002384	3880	0.12	0	0	0	0.02	0	0.03	0	Bmp8b	2.4	1.26303	0.606934
ENSMUSG00000002393	2983	0	0	0	0	0	0	0.03	0.03	Nr2f6	0	#NUM!	0.18169
ENSMUSG00000002395	2203	19.14	17.92	34.03	26.83	32.09	11.81	40.15	39.55	Use1	0.792233	-0.336003	0.439222
ENSMUSG00000002396	7133	0.1	0.15	0.13	0.24	0.18	0.05	0.12	0.24	Ocel1	1.05085	0.0715533	0.887516
ENSMUSG00000002409	2695	0.41	0.4	0.35	0.92	0.4	1.84	0.07	0.57	Dyrk1b	0.722222	-0.469485	0.653119
ENSMUSG00000002413	13862	0.26	0.04	0.16	0.03	0.1	0.08	0.11	0.08	Braf	1.32432	0.405256	0.622329
ENSMUSG00000002416	5628	29.25	37.94	30.34	31.27	30.23	35.82	38.64	39.7	Ndufb2	0.892029	-0.164838	0.225811
ENSMUSG00000002428	5931	7.14	2.58	4.1	1.74	2.61	3.04	3.63	2.51	Hltf	1.31976	0.400278	0.490186
ENSMUSG00000002455	3859	23.32	17.87	25.84	19.91	27.24	17.75	31.78	17.12	Prpf6	0.925977	-0.110951	0.686102
ENSMUSG00000002458	2230	8.36	10.87	6.71	9.14	8.93	8.64	5.39	12.08	Rgs19	1.00114	0.00164597	0.995302
ENSMUSG00000002459	4239	0	0.02	0	0	0	0.04	0.02	0	Rgs20	0.333333	-1.58496	0.401243
ENSMUSG00000002475	2334	2.22	3.89	3	4.88	5.13	4.36	2.85	3.6	Abhd3	0.877666	-0.188256	0.542708
ENSMUSG00000002477	2052	235.08	251.79	249.79	237.89	193.3	264.04	297.37	311.65	Snrpd1	0.913903	-0.129886	0.450702
ENSMUSG00000002486	7397	0.43	0.56	0.75	0.58	1.01	0.8	0.74	0.64	Tchp	0.727273	-0.459432	0.0785179
ENSMUSG00000002489	10048	32.1	39.4	30.97	33.66	36.34	36.99	34.61	36.5	Tiam1	0.942467	-0.0854853	0.353804
ENSMUSG00000002496	9620	3.96	9.3	15.64	30.3	17.97	6.06	14.35	27.69	Tsc2	0.896019	-0.158398	0.820892
ENSMUSG00000002500	1643	0	0	0	0	0	0	0	0	Rpl3l	#DIV/0!	#DIV/0!	#DIV/0!
ENSMUSG00000002504	2646	5.23	5.07	4.84	3.9	5.89	5.44	3.58	4.82	Slc9a3r2	0.965028	-0.0513575	0.779509
ENSMUSG00000002524	4748	3.78	16.28	10.06	37.68	37.39	22.37	7.29	24.35	Puf60	0.741794	-0.430909	0.562276
ENSMUSG00000002546	5500	2.32	1.97	2.4	2.69	4.5	2.72	2.38	2.18	Golga2	0.796265	-0.32868	0.345658
ENSMUSG00000002550	2751	0	0	0.03	0.03	0	0.1	0	0	Uck1	0.6	-0.736966	0.726078
ENSMUSG00000002565	2999	8.42	10.36	10.5	9.71	9.04	11.83	6.52	7.05	Scin	1.13211	0.179019	0.429688
ENSMUSG00000002578	6461	1.13	1.59	1.24	1.42	4.01	1.35	1.07	0.78	Ikzf4	0.746186	-0.422393	0.584408
ENSMUSG00000002580	747	83.21	70.46	80.83	62.36	74.27	67.97	85.56	84.43	Mien1	0.950773	-0.0728265	0.570897
ENSMUSG00000002588	2898	0.24	0.29	0.65	0.12	0.31	0.37	0.27	0.17	Pon1	1.16071	0.215013	0.730929
ENSMUSG00000002602	5033	0	0.02	0	0	0	0.02	0	0	Axl	1	0	1
ENSMUSG00000002603	5042	0	0	0	0	0	0	0	0	Tgfb1	#DIV/0!	#DIV/0!	#DIV/0!
ENSMUSG00000002608	3939	0.82	0.8	0.55	1.05	1.71	1.05	0.62	0.71	Ccdc97	0.787286	-0.34504	0.46176
ENSMUSG00000002617	4482	1.28	1.15	0.83	0.51	0.5	0.42	0.96	0.65	Zfp40	1.49012	0.575427	0.195551
ENSMUSG00000002625	5073	2	1.69	2.56	2.19	3.18	2.01	2.06	2.23	Akap8l	0.890295	-0.167644	0.46376
ENSMUSG00000002633	2847	0.03	0	0.1	0	0.09	0	0.03	0.03	Shh	0.866667	-0.206451	0.874223
ENSMUSG00000002635	1549	117.59	197.37	118.63	159.25	165.71	193.49	107.44	165.24	Pdcd2l	0.938216	-0.0920078	0.723005
ENSMUSG00000002658	1717	7.79	14.45	15.41	13.98	14.43	7.71	10.47	27.17	Gtf2f1	0.863667	-0.211453	0.68338
ENSMUSG00000002660	1223	7.27	12.94	17.27	21.64	23.05	9.94	20.3	33.64	Clpp	0.680087	-0.556208	0.280578
ENSMUSG00000002661	1029	104.14	166.64	152.78	177.91	187.04	130.19	182.73	304.31	Alkbh7	0.747846	-0.419187	0.273687
ENSMUSG00000002664	474	0	0	0	0	0.19	0	0.21	0	Pspn	0	#NUM!	0.182485
ENSMUSG00000002668	5109	0.22	0.41	0.42	0.55	0.51	0.28	0.27	0.6	Dennd1c	0.963855	-0.0531113	0.893469
ENSMUSG00000002679	1447	350.71	239.66	229.05	126.09	147.76	239.42	179.11	159.67	Med6	1.30243	0.381203	0.334025
ENSMUSG00000002688	3653	4.09	2.9	3.61	3.26	4.49	2.91	2.51	2.56	Prkd1	1.11147	0.152466	0.543678
ENSMUSG00000002699	4459	5.68	6.13	3.1	4.65	2.73	5.59	2.45	2.84	Lcp2	1.43718	0.523239	0.185983
ENSMUSG00000002718	5273	3.09	3.77	2.2	3.36	2.22	3.07	1.65	3.32	Cse1l	1.21053	0.275634	0.330309
ENSMUSG00000002728	3705	99.94	51.65	71.62	50.65	59.46	43.91	90	57.01	Naa20	1.09378	0.129319	0.711541
ENSMUSG00000002731	2028	0.7	0.66	1.57	0.96	1.24	0.53	1.06	0.76	Prkra	1.08357	0.115786	0.785417
ENSMUSG00000002732	1485	0.85	1.85	0.76	0.12	0.79	2.55	1.05	0.26	Fkbp7	0.769892	-0.377271	0.676362
ENSMUSG00000002733	3126	7.22	6.15	7.18	14.06	12.3	16.73	5.53	6.64	Plekha3	0.840049	-0.251455	0.624879
ENSMUSG00000002741	2984	0.98	0.7	0.94	0.74	1.27	0.3	0.88	0.78	Ykt6	1.04025	0.0569271	0.885808
ENSMUSG00000002748	13667	2.31	1.11	2.18	1.7	2.66	1.84	1.58	1.29	Baz1b	0.990502	-0.0137682	0.966624
ENSMUSG00000002763	3796	0.37	0.24	0.25	0.35	0.26	0.21	0.28	0.43	Pex6	1.02542	0.0362202	0.901798
ENSMUSG00000002767	1170	27.71	31.6	44.26	34.31	33.18	39.01	38.67	61.34	Mrpl2	0.800697	-0.320672	0.287921
ENSMUSG00000002768	1844	477.62	624.56	542.3	700.73	667.77	559.03	496.59	872.63	Mea1	0.903387	-0.146584	0.542257
ENSMUSG00000002769	1206	2.54	3.73	2.64	2.93	2.61	0.97	7.29	8.89	Gnmt	0.59919	-0.738914	0.370568
ENSMUSG00000002771	6658	0.02	0.01	0	0.05	0	0	0	0.03	Grin2d	2.66667	1.41504	0.382775
ENSMUSG00000002778	1874	0.8	3.87	1.05	1.13	0.87	3.56	0.21	2.68	Kdelr1	0.935792	-0.0957397	0.915507
ENSMUSG00000002781	7518	0.17	0.32	0.34	0.39	0.55	0.23	0.18	0.37	Tmem143	0.917293	-0.124545	0.785407
ENSMUSG00000002791	3119	0	0	0	0	0	0	0	0	Pdxk-ps	#DIV/0!	#DIV/0!	#DIV/0!
ENSMUSG00000002797	7745	78.59	91.47	76.69	87.43	73.88	108.37	85.68	96.57	Ggct	0.916818	-0.125293	0.403251
ENSMUSG00000002799	6965	2	1.63	2.35	1.82	3.97	2.18	1.61	1.44	Jag2	0.847826	-0.23816	0.595168
ENSMUSG00000002803	2324	0	0	0	0	0	0	0	0.04	Btbd6	0	#NUM!	0.391002
ENSMUSG00000002804	1587	14.87	20.41	16.02	23.07	17.03	18.78	16.69	30.07	Nudt14	0.90069	-0.150897	0.604378
ENSMUSG00000002808	2745	0	0.03	0.03	0.03	0.07	0.1	0.14	0	Epdr1	0.290323	-1.78427	0.158393
ENSMUSG00000002812	5039	1.58	1.39	1.69	1.33	2.09	1.07	1.61	0.86	Flii	1.06394	0.0894211	0.77313
ENSMUSG00000002814	4599	2.89	3.01	3.07	3.51	3.78	2.29	2.68	2.88	Top3a	1.07309	0.101767	0.56897
ENSMUSG00000002820	7264	0	0	0	0.01	0.04	0	0.01	0	Atg4d	0.2	-2.32193	0.373812
ENSMUSG00000002825	1973	3.23	4.22	13.6	7.65	8.31	4.75	10.3	11.06	Qtrt1	0.833818	-0.262196	0.623536
ENSMUSG00000002831	6350	0	0	0	0	0	0	0	0	Plin4	#DIV/0!	#DIV/0!	#DIV/0!
ENSMUSG00000002833	4876	0.32	0.2	0.56	0.36	0.52	0.3	0.52	0.55	Hdgfl2	0.761905	-0.392317	0.282125
ENSMUSG00000002835	8854	2.69	3.2	3.71	3.53	6.27	2.67	2	3.41	Chaf1a	0.914983	-0.128184	0.770856
ENSMUSG00000002844	2966	2.71	5.31	4.88	14.58	11.14	7.35	4.15	10.55	Adprh	0.82796	-0.272367	0.663349
ENSMUSG00000002845	4094	5.11	12.84	8.13	20.92	13.66	16.23	6.52	14.27	Tmem39a	0.927388	-0.108756	0.829176
ENSMUSG00000002846	1784	2.51	1.82	2.04	1.34	3.03	0.66	1.37	1.35	Timmdc1	1.20281	0.266407	0.59007
ENSMUSG00000002847	2009	13.32	14.67	15.82	14.76	17.71	11.83	23.5	18.75	Pla1a	0.815852	-0.293621	0.263278
ENSMUSG00000002870	6956	2.68	4.33	2.94	6.51	6.33	6.32	1.97	4.25	Mcm2	0.872284	-0.19713	0.673446
ENSMUSG00000002871	4171	12.11	46.04	11.7	60.54	32.54	47.38	6.02	39.41	Tpra1	1.04021	0.0568712	0.936994
ENSMUSG00000002881	4100	3.51	2.09	2.01	1.96	2.75	2.33	2.12	1.39	Nab1	1.11409	0.155861	0.621717
ENSMUSG00000002885	3757	0.06	0	0	0	0	0	0	0	Adgre5	#DIV/0!	#DIV/0!	0.391002
ENSMUSG00000002897	8662	0.25	0.33	0.49	0.18	0.55	0.28	0.36	0.59	Il17ra	0.702247	-0.509949	0.233567
ENSMUSG00000002900	9917	16.58	12.64	17.13	8.91	20.5	15.4	12.01	10.43	Lamb1	0.947206	-0.0782498	0.802248
ENSMUSG00000002908	4587	0	0.02	0.14	0.13	0.06	0.14	0.19	0.08	Kcnn1	0.617021	-0.696608	0.375467
ENSMUSG00000002910	3232	5.62	8.22	4.4	15.7	12.65	8.97	5.14	8.76	Arrdc2	0.955518	-0.065645	0.899158
ENSMUSG00000002930	1757	0	0	0	0	0	0	0	0	Ppp1r17	#DIV/0!	#DIV/0!	#DIV/0!
ENSMUSG00000002944	3590	42.82	24.96	27.96	16.59	16.33	29.82	18.16	17.95	Cd36	1.36555	0.44948	0.288393
ENSMUSG00000002948	3829	0.16	0.13	0.22	0.25	0.4	0.49	0.31	0.18	Map2k7	0.550725	-0.860597	0.096347
ENSMUSG00000002949	3664	7.06	7.59	8.67	9.99	11.65	5.58	9.92	10.86	Timm44	0.876348	-0.190424	0.474664
ENSMUSG00000002957	5663	0.43	0.26	0.54	0.51	0.92	0.4	0.74	0.53	Ap2a2	0.671815	-0.573865	0.169444
ENSMUSG00000002963	3250	0.12	0.1	0.49	0.95	0.61	0.25	0.39	1.16	Pnkp	0.688797	-0.53785	0.531677
ENSMUSG00000002968	7629	2.15	5.56	1.72	4.09	2.89	5.51	0.82	4.06	Med25	1.01807	0.02584	0.965559
ENSMUSG00000002980	3199	0	0.05	0	0	0	0	0	0.03	Bcam	1.66667	0.736966	0.745791
ENSMUSG00000002981	6210	0.77	2.39	1.43	6.42	4.53	2.97	0.88	3.38	Clptm1	0.936224	-0.0950736	0.904098
ENSMUSG00000002983	3885	0.22	0.41	0.34	0.43	0.39	0.35	0.4	0.4	Relb	0.909091	-0.137504	0.52053
ENSMUSG00000002984	4513	12.12	18.51	12.9	22.09	21.11	18.15	7.28	17.31	Tomm40	1.02772	0.039449	0.911953
ENSMUSG00000002985	2138	1.66	6.08	3.58	6.89	5.6	5.47	3.29	11.97	Apoe	0.691607	-0.531977	0.401848
ENSMUSG00000002992	813	0	0.1	0	0	0	0	0	0.12	Apoc2	0.833333	-0.263034	0.902435
ENSMUSG00000002996	6167	10.33	9.24	9.68	10.41	13.04	8.98	10.95	12.72	Hbp1	0.868024	-0.204194	0.206438
ENSMUSG00000002997	3652	11.07	8.78	8.47	5.02	4.27	7.89	5.46	6.19	Prkar2b	1.40025	0.485686	0.164208
ENSMUSG00000003031	4552	2.92	1.19	1.46	0.31	0.95	0.85	0.79	0.51	Cdkn1b	1.89677	0.923548	0.291199
ENSMUSG00000003032	3049	0.62	0.27	0.28	0.32	0.5	0.71	0.42	0.32	Klf4	0.764103	-0.388162	0.365077
ENSMUSG00000003033	3184	8.57	28.59	9.86	47.91	32.05	25.84	7.86	32.61	Ap1m1	0.965128	-0.0512077	0.940459
ENSMUSG00000003037	4678	13.32	14.47	12.05	14.07	13.59	10.72	11.66	17.72	Rab8a	1.0041	0.0058995	0.97499
ENSMUSG00000003038	3060	4.11	4.46	8.37	3.86	7.56	5.27	12.1	9.41	Hmgn2	0.605708	-0.723307	0.112556
ENSMUSG00000003039	4409	22.32	26.99	20.46	22.79	22.63	32.37	17.09	26.62	Fam32a	0.937696	-0.0928074	0.683325
ENSMUSG00000003051	2217	0.71	2.85	2.11	4.93	3.45	3.33	2.42	6.36	Elf3	0.681234	-0.553778	0.351199
ENSMUSG00000003053	3061	1.95	1.71	1.01	1.82	1.27	1.71	0.8	1.39	Cyp2c29	1.25532	0.328054	0.28715
ENSMUSG00000003062	5600	44.93	49.97	33.77	35.15	31.6	49.05	35.39	31.37	Stard3nl	1.11132	0.152277	0.499436
ENSMUSG00000003068	4580	0.79	1.58	1.31	1.44	2.46	1.75	1.07	1.35	Stk11	0.772247	-0.372865	0.329123
ENSMUSG00000003070	2131	1.29	3.2	1.32	6.29	2.7	3.21	0.64	3.94	Efna2	1.15348	0.205992	0.78138
ENSMUSG00000003072	1928	2.78	8.47	5.53	19.59	12.66	5.65	4	19.49	Atp5d	0.870096	-0.200754	0.799728
ENSMUSG00000003099	3136	0.28	0.82	0.3	1.32	0.52	0.55	0.12	1.88	Ppp5c	0.885993	-0.174632	0.855312
ENSMUSG00000003119	11730	1.79	1.21	1.29	0.96	1.72	1.27	1.18	0.79	Cdk12	1.05847	0.0819773	0.788467
ENSMUSG00000003123	5886	0.48	0.72	0.71	0.54	0.73	0.49	0.73	0.75	Lipe	0.907407	-0.140178	0.497131
ENSMUSG00000003131	8266	2.62	3.78	2.5	3.38	2.63	3.52	2.7	3.56	Pafah1b2	0.989525	-0.0151926	0.937595
ENSMUSG00000003134	5239	6.07	9.73	5.76	8.17	9.01	9.43	4.16	8.43	Tbc1d8	0.958105	-0.0617442	0.839674
ENSMUSG00000003135	3508	16.28	27.4	16.09	32.82	22.7	28	10.78	22.55	Cnot11	1.10187	0.139952	0.712504
ENSMUSG00000003153	7245	0	0	0	0	0	0	0.01	0.03	Slc2a3	0	#NUM!	0.252215
ENSMUSG00000003154	5346	0.16	0.23	0.12	0.43	0.27	0.15	0.13	0.36	Foxj2	1.03297	0.0467942	0.934602
ENSMUSG00000003161	4852	5.43	4.26	5.05	3.05	2.9	5.64	4.95	4.58	Sri	0.984505	-0.02253	0.931826
ENSMUSG00000003166	6853	0.64	1.32	1.21	1.71	2.52	1.73	1.07	1.8	Dgcr2	0.685393	-0.544996	0.18468
ENSMUSG00000003184	3442	0.21	1.28	2.06	2.05	2.83	1.02	1.93	4.55	Irf3	0.54211	-0.883342	0.234404
ENSMUSG00000003190	1976	4.7	7.42	3.22	8.66	6.11	9.07	1.09	6.94	Bcl2l12	1.03404	0.0482879	0.928305
ENSMUSG00000003198	2448	6.24	3.57	5.12	2.31	3.27	4.52	4.03	3.04	Zfp959	1.16016	0.214326	0.556903
ENSMUSG00000003199	2305	0.65	1.59	1.34	4.29	3.59	1.68	0.76	3.44	Mpnd	0.831045	-0.267001	0.718019
ENSMUSG00000003200	5012	1.3	3.06	1.06	4.81	2.86	4.04	0.58	3.64	Sh3gl1	0.919964	-0.120351	0.855086
ENSMUSG00000003206	1154	11.18	8.15	10.45	6.27	10.3	9.05	9.82	9.21	Ebi3	0.939291	-0.0903555	0.645113
ENSMUSG00000003208	4956	0.52	0.42	0.55	1.12	1	0.49	0.53	1.03	Yju2	0.855738	-0.224759	0.627984
ENSMUSG00000003226	11728	1.45	0.82	1.3	0.44	0.81	0.77	1.04	0.53	Ranbp2	1.27302	0.34825	0.441713
ENSMUSG00000003227	3637	0.5	0.57	0.31	0.36	0.25	0.17	0.16	0.35	Edar	1.87097	0.903785	0.0383735
ENSMUSG00000003228	7055	0.83	0.24	0.69	0.59	0.41	0.48	0.53	0.27	Grk5	1.39053	0.475638	0.295328
ENSMUSG00000003233	6410	1.24	0.84	0.93	0.62	1.63	0.79	0.87	0.84	Dvl3	0.878935	-0.186172	0.620837
ENSMUSG00000003234	3558	14.62	20.01	27.87	44.53	46.2	14.8	26.45	41.05	Abcf3	0.832918	-0.263753	0.598747
ENSMUSG00000003235	2595	0.58	0.96	0.54	1.22	1.42	0.62	0.64	1.19	Eif2b5	0.852713	-0.229868	0.6013
ENSMUSG00000003269	3445	5.46	10.2	12.62	16.31	14.09	6.98	10.67	23.61	Cyth2	0.805601	-0.311863	0.552269
ENSMUSG00000003271	3950	0.04	0.57	0.5	0.31	0.3	0.39	0.15	0.34	Sult2b1	1.20339	0.267104	0.666159
ENSMUSG00000003273	1926	0	0.3	0.34	0.78	0.51	0.14	0.36	0.95	Car11	0.72449	-0.464963	0.586222
ENSMUSG00000003279	17890	0.57	0.53	0.48	0.78	0.69	0.66	0.74	0.83	Dlgap1	0.808219	-0.307182	0.127
ENSMUSG00000003282	8487	2.54	1.25	1.24	0.91	1.06	1.96	0.88	0.67	Plag1	1.29978	0.378269	0.485072
ENSMUSG00000003283	2092	3.38	2.27	3.22	1.81	2.41	3.18	2.38	3	Hck	0.973564	-0.0386519	0.872873
ENSMUSG00000003299	2617	10.94	32.2	18.36	43.83	35.48	31.48	12.85	39.53	Mrpl4	0.882604	-0.180161	0.722533
ENSMUSG00000003308	4693	0.1	0.21	0.22	0.11	0.46	0.27	0.48	0.33	Keap1	0.415584	-1.26679	0.0129972
ENSMUSG00000003309	3140	12.53	37.13	17.95	58.36	38.69	34.64	13.07	32.27	Ap1m2	1.06152	0.0861249	0.88406
ENSMUSG00000003316	7090	1.22	0.61	1.07	0.78	1.69	0.8	0.88	0.91	Glg1	0.859813	-0.217905	0.572952
ENSMUSG00000003341	4713	0.02	0	0	0	0	0	0.02	0	Atp8b3	1	0	1
ENSMUSG00000003344	3586	2.85	4.67	2.76	6.91	6.76	5.2	1.64	5.49	Btbd2	0.900471	-0.151248	0.757495
ENSMUSG00000003345	4835	0.41	0.84	0.41	0.75	1.3	0.89	0.49	0.62	Csnk1g2	0.730303	-0.453433	0.340289
ENSMUSG00000003346	1547	0.76	7.91	2.6	9.52	4.37	5.94	1.96	12.61	Abhd17a	0.835611	-0.259097	0.752445
ENSMUSG00000003348	3254	0.02	0.64	0.29	1.11	0.8	0.33	0.39	0.8	Mob3a	0.887931	-0.17148	0.818632
ENSMUSG00000003352	4010	0.57	0.96	0.7	1.45	1.44	0.92	0.76	0.96	Cacnb3	0.901961	-0.148863	0.696516
ENSMUSG00000003354	1992	0.51	0.79	0.94	0.75	0.86	0.9	0.59	0.82	Ccdc65	0.943218	-0.0843374	0.704968
ENSMUSG00000003355	2706	0	0.09	0.35	0.13	0.27	0.27	0.07	0.18	Fkbp11	0.721519	-0.470891	0.559725
ENSMUSG00000003360	6229	0.14	0.29	0.17	0.18	0.2	0.27	0.36	0.09	Ddx23	0.847826	-0.23816	0.618339
ENSMUSG00000003363	2924	1.08	6.41	2.24	19.07	9.52	5.97	2.04	13.58	Pld3	0.925747	-0.11131	0.909007
ENSMUSG00000003378	5168	0.03	0.05	0	0.17	0.05	0.07	0.13	0.28	Grik5	0.471698	-1.08406	0.320121
ENSMUSG00000003379	1457	0	0	0	0.06	0.12	0	0	0	Cd79a	0.5	-1	0.675809
ENSMUSG00000003380	1523	55.64	115.82	69.29	141.11	122.35	93.93	64.17	146.94	Rabac1	0.89347	-0.162509	0.68578
ENSMUSG00000003382	10274	0.02	0.01	0	0.03	0.02	0	0.02	0.05	Etv3	0.666667	-0.584963	0.564243
ENSMUSG00000003402	4275	1.21	1.85	1.38	1.67	1.54	0.91	1.51	1.54	Prkcsh	1.11091	0.151741	0.497776
ENSMUSG00000003410	6890	0.51	0.52	0.61	0.74	1.44	0.65	0.37	0.48	Elavl3	0.809524	-0.304855	0.60828
ENSMUSG00000003411	3524	46.77	60.45	50.18	62.66	59.01	63.67	51.08	70.44	Rab3b	0.901147	-0.150166	0.323643
ENSMUSG00000003418	7664	0.92	0.72	0.65	0.4	0.48	1	0.29	0.62	St8sia6	1.12552	0.170596	0.700133
ENSMUSG00000003420	2102	0.07	0.28	0	0.17	0.04	0.04	0	0.05	Fcgrt	4	2	0.208081
ENSMUSG00000003421	2800	3.77	10.11	9.28	19.63	15.57	7.3	7.22	26.25	Nosip	0.759496	-0.396886	0.567941
ENSMUSG00000003423	2020	2.03	4.41	7.5	8.78	10.03	2.9	9.92	13.63	Pih1d1	0.622807	-0.683143	0.257921
ENSMUSG00000003429	865	126.07	157.61	294.34	189	184.09	123.75	414.41	419.51	Rps11	0.671787	-0.573923	0.329206
ENSMUSG00000003435	5764	1.57	1.47	1.78	1.09	1.95	1.44	1.97	1.42	Supt5	0.871681	-0.198127	0.34139
ENSMUSG00000003436	2850	26.45	24.49	20.4	19.1	19.4	20.5	26.57	26.33	Dll3	0.974569	-0.0371638	0.825151
ENSMUSG00000003437	3438	8.88	5.96	8.75	7.88	7.96	6.55	7.28	9.44	Paf1	1.00768	0.0110446	0.949724
ENSMUSG00000003438	2684	1.79	6.61	9.02	13.64	13.86	3.72	7.5	26.67	Timm50	0.600193	-0.736501	0.404282
ENSMUSG00000003444	1281	17.2	21.71	47.28	40.43	44.43	9.63	66.98	115.44	Med29	0.535436	-0.901213	0.310314
ENSMUSG00000003452	27373	0	0.01	0.01	0	0	0.01	0	0.01	Bicd1	1	0	1
ENSMUSG00000003458	3975	1.54	3.67	2.07	7.68	4.08	5.05	1.08	4.5	Ncstn	1.017	0.0243129	0.971203
ENSMUSG00000003464	3815	5.47	9.47	7.35	19.03	14.07	8.99	7.63	13.82	Pex19	0.928331	-0.107289	0.826299
ENSMUSG00000003469	2910	0	0	0	0	0	0	0	0	Phyhip	#DIV/0!	#DIV/0!	#DIV/0!
ENSMUSG00000003476	5115	0	0	0	0	0	0	0	0	Crhr2	#DIV/0!	#DIV/0!	#DIV/0!
ENSMUSG00000003477	1600	0	0	0	0.06	0	0.17	0	0	Inmt	0.352941	-1.5025	0.576902
ENSMUSG00000003484	1855	0	0	0	0	0	0	0	0	Cyp4f18	#DIV/0!	#DIV/0!	#DIV/0!
ENSMUSG00000003500	3294	0	0	0	0.03	0	0.11	0.06	0	Impdh1	0.176471	-2.5025	0.283253
ENSMUSG00000003505	3232	0	0	0	0	0	0	0	0	Psg18	#DIV/0!	#DIV/0!	#DIV/0!
ENSMUSG00000003518	4682	0	0	0	0	0	0	0	0	Dusp3	#DIV/0!	#DIV/0!	#DIV/0!
ENSMUSG00000003526	7797	0.15	0.62	0.44	2.17	1.26	0.47	0.54	1.62	Prodh	0.868895	-0.202747	0.820055
ENSMUSG00000003527	4231	1.06	2.68	1.75	4.15	3.43	1.51	1.39	5.14	Ess2	0.840453	-0.25076	0.696385
ENSMUSG00000003528	2164	1.78	11.47	2.07	17.53	6.41	8.78	1.26	10	Slc25a1	1.24197	0.312626	0.726659
ENSMUSG00000003531	2985	9.15	22.04	23.36	39.49	30.11	18.31	20.07	46.63	Dgcr6	0.816887	-0.291792	0.579104
ENSMUSG00000003534	4774	0.25	1.15	0.59	1.76	1.58	0.6	0.43	1.29	Ddr1	0.961538	-0.0565835	0.933426
ENSMUSG00000003541	1131	0	0	0.08	0.08	0	0.8	0	0	Ier3	0.2	-2.32193	0.483461
ENSMUSG00000003545	6243	0	0.03	0.01	0.06	0.07	0.09	0	0.05	Fosb	0.47619	-1.07039	0.290064
ENSMUSG00000003546	2377	0.36	0.35	0.24	0.67	0.76	0.72	0.29	0.73	Klc4	0.648	-0.625934	0.182266
ENSMUSG00000003549	3111	2.6	2.92	5.02	5.08	5.65	1.97	4.99	8.44	Ercc1	0.742043	-0.430426	0.407779
ENSMUSG00000003555	2769	0.09	0	0	0.03	0	0	0	0.07	Cyp17a1	1.71429	0.777608	0.665976
ENSMUSG00000003559	3212	2.13	1.58	1.69	1.29	1.79	2.69	1.13	2.04	As3mt	0.87451	-0.193454	0.543873
ENSMUSG00000003573	3440	0.05	0	0	0	0.03	0	0	0.03	Homer3	0.833333	-0.263034	0.87546
ENSMUSG00000003575	11182	0.54	0.4	0.15	0.57	0.65	0.46	0.18	0.4	Crtc1	0.982249	-0.02584	0.957871
ENSMUSG00000003581	2232	1.13	1.38	0.92	2.25	3.03	1.33	0.88	2.73	Rnf215	0.712673	-0.488689	0.386525
ENSMUSG00000003585	3505	0	0.05	0.16	0.18	0.1	0.03	0.06	0.14	Sec14l2	1.18182	0.241008	0.774679
ENSMUSG00000003604	5001	68.59	110.01	83.04	89.07	90.98	97.47	75.96	108.27	Aven	0.941049	-0.0876588	0.634226
ENSMUSG00000003617	9566	0	0	0	0	0	0	0	0	Cp	#DIV/0!	#DIV/0!	#DIV/0!
ENSMUSG00000003623	5456	0.55	1.24	0.65	1.12	1.04	0.96	0.79	1.29	Crot	0.872549	-0.196692	0.543934
ENSMUSG00000003644	4258	0.55	0.49	0.59	1.82	1.35	0.78	0.57	1.43	Rps6ka1	0.835351	-0.259545	0.675313
ENSMUSG00000003657	1743	0.54	0.67	0	0.46	0.1	0.36	0.06	0.72	Calb2	1.34677	0.429508	0.627951
ENSMUSG00000003660	7819	1.65	1.27	1.77	1.26	2.19	1.68	1.85	1.38	Snrnp200	0.838028	-0.254929	0.230101
ENSMUSG00000003662	3197	11.59	25.14	19.21	29.53	27.5	21.68	17.91	28.88	Ciao1	0.890591	-0.167165	0.596052
ENSMUSG00000003665	4518	0	0	0	0	0	0	0	0	Has1	#DIV/0!	#DIV/0!	#DIV/0!
ENSMUSG00000003680	5017	0.45	1.91	1.55	4.36	3.32	1.17	1.07	4.93	Taf6l	0.78837	-0.343055	0.670736
ENSMUSG00000003721	3473	1.31	1.41	1.94	2.26	1.84	2.13	1.27	1.56	Insig2	1.01765	0.0252373	0.921239
ENSMUSG00000003731	6729	0.94	0.41	0.79	0.81	1.1	0.54	0.57	0.67	Kpna6	1.02431	0.0346461	0.922659
ENSMUSG00000003746	9647	1.21	1.19	0.6	0.91	0.62	1.63	0.54	0.47	Man1a	1.19939	0.262297	0.623278
ENSMUSG00000003752	5285	0	0.03	0.02	0	0	0	0.02	0.04	Itpkc	0.833333	-0.263034	0.844311
ENSMUSG00000003762	5586	0	0.22	0.2	0.28	0.18	0.11	0.05	0.48	Coq8b	0.853659	-0.228269	0.801289
ENSMUSG00000003778	10633	2.88	1.64	3.23	2.03	2.34	1.8	4.05	2.15	Brd8	0.945841	-0.0803298	0.829939
ENSMUSG00000003779	4338	3.52	8.39	4.98	13.34	9.84	13.26	3.58	9.86	Kif20a	0.827313	-0.273496	0.614703
ENSMUSG00000003808	4538	1.04	2.81	1.73	7.08	3.14	1.81	1.46	8.34	Farsa	0.858305	-0.220438	0.81121
ENSMUSG00000003809	2754	0.31	1.39	1.8	2.92	3.14	2.32	1.67	3.09	Gcdh	0.62818	-0.67075	0.197861
ENSMUSG00000003810	8049	1.2	1.8	1.8	1.89	2.76	2.15	1.06	1.6	Mast2	0.883752	-0.178287	0.609162
ENSMUSG00000003812	5389	0	0	0.05	0.08	0	0	0.07	0.2	Dnase2a	0.481481	-1.05445	0.530934
ENSMUSG00000003813	2577	0.52	0.65	0.29	1.1	0.91	0.66	0.49	1.01	Rad23a	0.833876	-0.262095	0.563989
ENSMUSG00000003814	2880	21.04	29.5	26.42	52.94	43.53	30.6	19.65	33.37	Calr	1.02163	0.03087	0.939071
ENSMUSG00000003824	1968	371.17	352.38	365.84	302.56	307.86	345.99	425.62	390.08	Syce2	0.947195	-0.0782671	0.547406
ENSMUSG00000003847	18378	0	0.02	0.03	0	0	0.05	0.06	0.03	Nfat5	0.357143	-1.48543	0.202064
ENSMUSG00000003848	3486	3.77	3.25	3.3	2.58	2.56	2.45	1.82	4.65	Nob1	1.12369	0.168248	0.620839
ENSMUSG00000003849	1553	15.6	17	16.49	15.57	15.72	16.7	19.38	17.97	Nqo1	0.926759	-0.109733	0.212582
ENSMUSG00000003863	7899	0	0	0	0	0	0	0	0	Ppfia3	#DIV/0!	#DIV/0!	#DIV/0!
ENSMUSG00000003865	4789	1.02	1.44	2.07	4.48	4.36	2.33	1.57	2.66	Gys1	0.825092	-0.277374	0.641942
ENSMUSG00000003868	2902	52.41	108.08	69.15	129.66	111.01	111.87	55.83	108.4	Ruvbl2	0.92816	-0.107555	0.766823
ENSMUSG00000003872	1463	1.94	1.65	3.26	1.99	2.65	0.98	2.81	4.29	Lin7b	0.823858	-0.279532	0.566747
ENSMUSG00000003873	1576	4.59	9.41	7.29	12.15	11.49	9.77	4.53	15.93	Bax	0.801534	-0.319164	0.498465
ENSMUSG00000003882	4663	0.15	0	0	0	0	0	0	0	Il7r	#DIV/0!	#DIV/0!	0.391002
ENSMUSG00000003923	4438	2.07	1.35	3.22	2.27	2.76	1.4	3.81	4.16	Tfam	0.734542	-0.445082	0.320283
ENSMUSG00000003929	6790	3.99	3.54	3.98	1.97	1.92	3.59	2.81	3.37	Zfp81	1.15312	0.205546	0.489815
ENSMUSG00000003934	3183	0	0	0	0	0	0	0	0	Efnb3	#DIV/0!	#DIV/0!	#DIV/0!
ENSMUSG00000003948	3581	0.02	0.12	0.18	0.15	0.1	0.2	0.16	0.13	Mmd	0.79661	-0.328054	0.49501
ENSMUSG00000003949	6681	0	0	0	0.03	0	0	0	0	Hlf	#DIV/0!	#DIV/0!	0.391002
ENSMUSG00000003955	850	97.47	122.96	221.24	143.76	183.73	80.29	309.85	298.06	Fam162a	0.671419	-0.574716	0.29478
ENSMUSG00000003970	1359	6.72	14.34	9.97	20	20.01	14.91	12.37	26.65	Rpl8	0.690154	-0.535009	0.228319
ENSMUSG00000003974	3049	0	0	0	0	0.03	0	0	0	Grm3	0	#NUM!	0.391002
ENSMUSG00000003992	7985	13.54	16.97	13.55	16.89	14.78	16.62	13.32	14.68	Ssbp2	1.02609	0.0371633	0.756909
ENSMUSG00000004018	3372	7.91	8.22	5.6	4.97	5.05	6.97	5.3	8.97	Fancl	1.0156	0.0223256	0.935729
ENSMUSG00000004031	8767	0	0.08	0.01	0.03	0	0.03	0.02	0.07	Brinp2	1	-1.60171e-16	1
ENSMUSG00000004032	1278	521.33	431.39	508.88	359.73	436.58	393.09	582.31	332.16	Gstm5	1.04426	0.0624765	0.778216
ENSMUSG00000004035	1601	0.49	0.31	0.06	0.5	0.23	1.01	0.61	0.12	Gstm7	0.690355	-0.534589	0.534365
ENSMUSG00000004038	1311	0.06	0	0	0	0	0.07	0	0	Gstm3	0.857143	-0.222392	0.917243
ENSMUSG00000004040	9527	2.03	2.52	1.8	4.71	4.11	3.9	1.22	2.95	Stat3	0.908046	-0.139163	0.774986
ENSMUSG00000004043	7133	1.69	3.09	2.27	3.65	2.82	2.69	1.47	2.99	Stat5a	1.07322	0.101945	0.753991
ENSMUSG00000004044	3587	0.04	0.07	0.05	0.02	0.03	0.03	0.08	0.13	Cavin1	0.666667	-0.584963	0.436218
ENSMUSG00000004054	4393	0.2	0.3	0.51	0.56	0.74	0.37	0.47	0.75	Map3k11	0.67382	-0.569565	0.190393
ENSMUSG00000004056	7131	0.36	0.25	0.45	0.63	1.16	0.56	0.51	0.6	Akt2	0.597173	-0.743779	0.163878
ENSMUSG00000004069	3912	3.9	6.02	4.87	10.06	10.04	7.36	3.7	7.48	Dnaja3	0.869489	-0.20176	0.637495
ENSMUSG00000004070	2217	24.91	37.38	43	30.01	33.6	39.03	38.04	53.94	Hmox2	0.821943	-0.28289	0.265062
ENSMUSG00000004071	10094	0.41	1.57	0.87	4.05	1.82	1.76	0.72	2.69	Cdip1	0.987124	-0.0186961	0.981264
ENSMUSG00000004085	10175	0.39	0.36	0.31	0.29	0.34	0.35	0.36	0.33	Map3k20	0.978261	-0.0317089	0.770301
ENSMUSG00000004096	1571	106.88	117.79	85.61	71.83	63.29	113.53	68.86	79.56	Cwc15	1.17486	0.232483	0.388564
ENSMUSG00000004098	6809	0	0	0	0	0.01	0	0	0	Col5a3	0	#NUM!	0.391002
ENSMUSG00000004099	7377	60.26	77.52	68.41	65.53	79.57	76.12	58.96	68.59	Dnmt1	0.959328	-0.0599043	0.639445
ENSMUSG00000004100	4004	4.22	11.02	8.99	11.9	10.3	13.29	6.57	20	Ppan	0.720295	-0.47334	0.339631
ENSMUSG00000004105	6286	1.05	3.27	1.7	7.09	3.74	4.17	1.96	4.44	Angptl2	0.916143	-0.126356	0.847672
ENSMUSG00000004110	25228	0.06	0.1	0.11	0.09	0.11	0.17	0.09	0.08	Cacna1e	0.8	-0.321928	0.37411
ENSMUSG00000004113	9942	0	0.01	0	0	0.01	0.01	0	0.02	Cacna1b	0.25	-2	0.178285
ENSMUSG00000004127	7976	0.79	0.68	0.86	0.64	0.64	0.58	1.18	0.71	Trmt10a	0.954984	-0.0664516	0.822629
ENSMUSG00000004151	13296	6.07	6.33	4.32	7.38	5.57	7.31	3.08	4.29	Etv1	1.19012	0.251111	0.42124
ENSMUSG00000004187	3932	0	0.06	0	0	0.05	0	0	0	Kifc2	1.2	0.263034	0.902435
ENSMUSG00000004207	2744	0.43	0.91	0.68	0.8	0.53	0.16	0.5	1.09	Psap	1.23684	0.306661	0.56585
ENSMUSG00000004221	8110	0.16	0.1	0.3	0.01	0.11	0.09	0.16	0.29	Ikbkg	0.876923	-0.189478	0.801182
ENSMUSG00000004231	5409	0.39	0.72	0.28	0.33	0.1	0.5	0.23	0.36	Pax2	1.44538	0.531447	0.352409
ENSMUSG00000004233	5946	0.52	0.52	0.5	0.79	1	0.76	0.18	1.06	Wars2	0.776667	-0.364633	0.477686
ENSMUSG00000004263	4600	0	0.02	0.06	0.06	0.04	0.04	0.04	0.04	Atn1	0.875	-0.192645	0.76082
ENSMUSG00000004264	3718	7.09	28.76	17.8	46.58	41.83	25.89	12.54	44.94	Phb2	0.800559	-0.32092	0.60066
ENSMUSG00000004266	2802	0.51	2.17	2.03	6.61	4.47	2.63	1.88	2.93	Ptpn6	0.950462	-0.0732995	0.922438
ENSMUSG00000004267	4705	0	0	0	0	0	0	0	0.02	Eno2	0	#NUM!	0.391002
ENSMUSG00000004268	4632	36.21	37.79	69.31	34.65	48.38	28.18	94.88	72.69	Emg1	0.728956	-0.456097	0.369428
ENSMUSG00000004270	3268	0.1	0.43	0.17	0.54	0.36	0.55	0.06	0.24	Lpcat3	1.02479	0.0353331	0.960888
ENSMUSG00000004285	1063	448.98	388.04	442.63	294.22	393.05	329.29	437.52	366.63	Atp6v1f	1.03104	0.0440982	0.791083
ENSMUSG00000004296	1967	0	0	0	0	0	0	0.05	0	Il12b	0	#NUM!	0.391002
ENSMUSG00000004317	11452	2.76	1.96	1.98	2.05	2.97	1.97	1.95	2.25	Clcn5	0.95733	-0.0629111	0.761261
ENSMUSG00000004319	17071	1.12	0.93	0.96	1.29	0.96	0.98	1.12	0.73	Clcn3	1.13456	0.182139	0.312914
ENSMUSG00000004328	6710	0.04	0.3	0.21	0.22	0.27	0.25	0.06	0.23	Hif3a	0.950617	-0.0730635	0.89543
ENSMUSG00000004341	1368	83.68	69.16	64.43	57.78	64.78	67.65	74.51	58.74	Gpx6	1.03527	0.0500043	0.729433
ENSMUSG00000004344	1674	0	0	0	0	0.11	0	0	0	Gpx5	0	#NUM!	0.391002
ENSMUSG00000004347	20520	0.95	0.95	1.31	0.84	1.03	0.96	1.16	1.18	Pde1c	0.935335	-0.0964451	0.573005
ENSMUSG00000004356	10199	1.9	1.39	1.87	0.66	1.45	1.46	1.03	0.84	Utp20	1.21757	0.284009	0.467587
ENSMUSG00000004359	3841	0	0.07	0.05	0.07	0.14	0.07	0.05	0.1	Spic	0.527778	-0.921997	0.149581
ENSMUSG00000004360	5767	0	0	0	0	0	0	0.02	0	9330159F19Rik	0	#NUM!	0.391002
ENSMUSG00000004364	4873	5.76	2.5	3.63	1.72	4.27	2.42	2.99	2.08	Cul3	1.15731	0.210779	0.665
ENSMUSG00000004366	721	0	0	0	0	0	0	0	0	Sst	#DIV/0!	#DIV/0!	#DIV/0!
ENSMUSG00000004371	2081	0.08	0	0	0.08	0.04	0	0	0.05	Il11	1.77778	0.830075	0.54072
ENSMUSG00000004383	7976	0.34	0.11	0.3	0.24	0.38	0.17	0.15	0.24	Large1	1.05319	0.0747678	0.868478
ENSMUSG00000004393	2533	7.18	17.06	19.67	42.28	38.19	11.76	22.88	37.86	Ddx56	0.778661	-0.360932	0.555131
ENSMUSG00000004394	2178	0.98	1.07	1.67	3.36	2.19	1.16	1.26	2.39	Tmed4	1.01143	0.0163944	0.976161
ENSMUSG00000004415	8176	0	0	0	0.03	0	0	0	0	Col26a1	#DIV/0!	#DIV/0!	0.391002
ENSMUSG00000004446	3550	0.16	0.16	0.45	0.5	0.05	0.51	0.06	0.19	Bid	1.5679	0.648835	0.446798
ENSMUSG00000004451	4930	0.05	0	0	0.02	0.02	0.04	0	0.02	Ralb	0.875	-0.192645	0.868221
ENSMUSG00000004455	3424	0.23	0.36	0.38	0.52	0.79	0.6	0.26	0.54	Ppp1cc	0.680365	-0.555619	0.223973
ENSMUSG00000004460	3236	6.56	11.09	10.69	16.63	17.06	12.55	10.39	12.95	Dnajb11	0.849292	-0.235668	0.458113
ENSMUSG00000004462	6939	1.58	3.32	2.21	5.39	2.93	4.77	1.39	2.7	Tbccd1	1.06022	0.0843644	0.875918
ENSMUSG00000004473	2978	0.24	0	0.19	0.18	0.18	0	0.2	0.23	Clec11a	1	0	1
ENSMUSG00000004500	4776	0	0	0.02	0	0	0	0	0	Zfp324	#DIV/0!	#DIV/0!	0.391002
ENSMUSG00000004508	6168	0.6	0.9	1.12	1.24	1.28	0.48	0.55	1.39	Gab2	1.04324	0.0610756	0.890812
ENSMUSG00000004530	9664	0.56	0.4	0.54	1.04	0.94	0.34	0.39	0.39	Coro1c	1.23301	0.302184	0.569052
ENSMUSG00000004535	9991	50.86	27.03	41.78	23.67	25.18	30.56	39.61	19.36	Tax1bp1	1.24959	0.32145	0.392367
ENSMUSG00000004540	2100	21.47	20.3	10.73	24.24	17.07	20.66	8.7	21.16	Psg17	1.13538	0.183169	0.59827
ENSMUSG00000004542	3205	0.02	0	0	0	0	0	0	0	Psg19	#DIV/0!	#DIV/0!	0.391002
ENSMUSG00000004552	3170	0	0	0	0.08	0	0	0.09	0.06	Ctse	0.533333	-0.906891	0.58247
ENSMUSG00000004558	3397	0	0.05	0.08	0.08	0	0	0.06	0.06	Ndrg2	1.75	0.807355	0.413798
ENSMUSG00000004561	3970	2.66	3.13	1.88	2.6	3.38	3.11	1.5	2.29	Mettl17	0.999027	-0.00140408	0.996187
ENSMUSG00000004562	10366	1.18	0.27	0.58	0.37	0.31	0.37	0.82	0.27	Arhgef40	1.35593	0.439285	0.541156
ENSMUSG00000004565	9698	0.75	1.49	1.06	1.62	1.89	1.29	0.94	1.19	Pnpla6	0.926554	-0.110054	0.742822
ENSMUSG00000004567	7555	1.23	3.68	1.36	6.48	3.78	5.61	1.14	3.64	Mcoln1	0.899788	-0.152343	0.825681
ENSMUSG00000004568	13889	0.31	0.46	0.62	0.32	0.8	0.16	0.5	0.38	Arhgef18	0.929348	-0.105709	0.839719
ENSMUSG00000004591	12877	4.12	3.12	4.51	4.19	5.14	3.69	3.86	3.64	Pkn2	0.976118	-0.0348732	0.841257
ENSMUSG00000004609	7771	0	0	0	0	0	0	0	0	Cd33	#DIV/0!	#DIV/0!	#DIV/0!
ENSMUSG00000004610	1164	13.45	22.25	30.51	24.33	26.54	18.95	27.79	44.23	Etfb	0.770488	-0.376156	0.337495
ENSMUSG00000004612	914	0	0	0	0	0	0	0	0	Nkg7	#DIV/0!	#DIV/0!	#DIV/0!
ENSMUSG00000004626	4159	0.32	1.74	1.69	3.08	2.82	0.84	1.2	3.48	Stxbp2	0.818945	-0.288162	0.672027
ENSMUSG00000004630	1828	0	0	0	0	0	0	0	0	Pcp2	#DIV/0!	#DIV/0!	#DIV/0!
ENSMUSG00000004631	10612	0.08	0.1	0.11	0.05	0.05	0.06	0.03	0.12	Sgce	1.30769	0.387023	0.430617
ENSMUSG00000004633	5812	2.17	2.49	1.82	2.9	2.12	3.62	1.73	2.69	Chn2	0.923228	-0.115241	0.696728
ENSMUSG00000004637	10173	2.65	2.58	2.07	2.99	2.8	2.55	1.83	2.72	Wwox	1.03939	0.0557426	0.749715
ENSMUSG00000004642	6076	601.09	536.75	573.3	695.68	674.61	644.76	675.18	474.8	Slbp	0.974678	-0.0370031	0.800349
ENSMUSG00000004651	7108	0.06	0.14	0.03	0.09	0.16	0.01	0.16	0.04	Tyr	0.864865	-0.209453	0.796476
ENSMUSG00000004654	3487	0	0	0	0	0	0	0	0	Ghrhr	#DIV/0!	#DIV/0!	#DIV/0!
ENSMUSG00000004655	2627	0	0	0	0.07	0.07	0.07	0	0	Aqp1	0.5	-1	0.53744
ENSMUSG00000004661	7976	0.69	0.23	0.67	0.9	1.54	0.58	0.69	0.84	Arid3b	0.682192	-0.551751	0.310044
ENSMUSG00000004665	2460	0	0	0.08	0.07	0	0	0	0	Cnn2	#DIV/0!	#DIV/0!	0.183102
ENSMUSG00000004667	2670	20.45	32.6	32.31	33.8	34.98	30.45	27.6	41.46	Polr2e	0.886014	-0.174599	0.41233
ENSMUSG00000004668	19737	0.61	0.21	0.3	0.36	0.23	0.46	0.25	0.22	Abca13	1.27586	0.351472	0.470877
ENSMUSG00000004677	7496	0.41	1.07	1.05	1.53	1.61	1.75	0.64	1.37	Myo9b	0.756052	-0.403442	0.369597
ENSMUSG00000004698	14838	0.34	0.25	0.2	0.21	0.22	0.31	0.09	0.18	Hdac9	1.25	0.321928	0.407665
ENSMUSG00000004707	3307	0	0	0	0	0	0	0	0	Ly9	#DIV/0!	#DIV/0!	#DIV/0!
ENSMUSG00000004709	4876	0.23	0.58	0.35	0.52	0.39	1.02	0.4	0.46	Cd244a	0.740088	-0.434231	0.432469
ENSMUSG00000004730	3238	0	0	0	0	0	0	0	0.06	Adgre1	0	#NUM!	0.391002
ENSMUSG00000004748	1738	0.18	0	0.32	0.05	0.1	0.1	0.45	0.06	Mtfp1	0.774648	-0.368387	0.742843
ENSMUSG00000004768	8285	0.86	0.78	1.04	0.8	1.05	1.16	0.72	0.9	Rab23	0.908616	-0.138257	0.470988
ENSMUSG00000004771	2992	207.72	250.46	230.67	236.54	199.24	274.85	251.8	218.1	Rab11a	0.980296	-0.0287101	0.818334
ENSMUSG00000004788	1885	4.55	9.01	11.65	9.08	12.09	4.59	10.42	22.03	Eif2b2	0.697944	-0.518816	0.397241
ENSMUSG00000004789	9559	1.19	3.23	2.41	7.11	5.12	4.03	1.66	3.85	Dlst	0.950887	-0.0726545	0.907561
ENSMUSG00000004791	2903	0	0	0	0.03	0	0	0	0	Pgf	#DIV/0!	#DIV/0!	0.391002
ENSMUSG00000004798	5977	0.2	0.2	0.38	0.31	0.35	0.41	0.2	0.21	Ulk2	0.931624	-0.10218	0.779711
ENSMUSG00000004814	1295	0	0	0	0.14	0	0	0.08	0.22	Ccl24	0.466667	-1.09954	0.549512
ENSMUSG00000004815	7189	0	0	0	0	0	0	0	0	Dgkq	#DIV/0!	#DIV/0!	#DIV/0!
ENSMUSG00000004821	763	0	0	0	0	0	0	0	0	Tmed11	#DIV/0!	#DIV/0!	#DIV/0!
ENSMUSG00000004837	1793	0	0	0	0	0	0	0.11	0	Grap	0	#NUM!	0.391002
ENSMUSG00000004842	3891	0	0	0	0	0	0	0	0	Pou1f1	#DIV/0!	#DIV/0!	#DIV/0!
ENSMUSG00000004843	1928	15.92	20.56	15.51	20.87	17.52	20.08	13.79	16.93	Chmp2b	1.06645	0.092819	0.580132
ENSMUSG00000004846	4519	0.07	0.02	0.12	0.21	0.14	0.06	0.04	0.06	Plod3	1.4	0.485427	0.546715
ENSMUSG00000004849	2198	0.57	6.9	2.98	15.41	9.88	8.6	1.78	10.68	Ap1s1	0.835811	-0.258751	0.753943
ENSMUSG00000004864	3150	4.72	3.7	6.59	5.18	6.06	3.89	9.12	6.59	Mapk13	0.786828	-0.34588	0.319951
ENSMUSG00000004865	12376	47.2	17.46	39.48	19.14	26.19	17.2	33.95	16.37	Srpk1	1.31555	0.395664	0.426037
ENSMUSG00000004872	6187	0	0.07	0.08	0.13	0.1	0.09	0.09	0.03	Pax3	0.903226	-0.146841	0.819713
ENSMUSG00000004880	4761	37.33	22.16	21.46	18.75	17.31	24.2	11.35	15.56	Lbr	1.45718	0.543175	0.176086
ENSMUSG00000004885	1322	130.64	94.75	111.07	52.45	73.78	106.17	75.62	86.29	Crabp2	1.13763	0.186031	0.552423
ENSMUSG00000004891	6416	0.01	0.06	0.03	0.07	0.07	0	0.14	0.05	Nes	0.653846	-0.612977	0.5197
ENSMUSG00000004892	4064	0	0	0	0	0	0	0.05	0	Bcan	0	#NUM!	0.391002
ENSMUSG00000004894	2371	0	0	0	0	0	0	0	0.12	Hapln2	0	#NUM!	0.391002
ENSMUSG00000004895	2099	0	0.16	0.31	0.08	0.47	0	0.19	0.18	Prcc	0.654762	-0.610958	0.562573
ENSMUSG00000004896	6342	0.16	0.67	0.37	0.36	0.91	0.5	0.35	0.58	Rrnad1	0.666667	-0.584963	0.264699
ENSMUSG00000004897	2873	3.51	10.03	4.59	13.7	12.73	10.47	3.06	9.48	Hdgf	0.890599	-0.167152	0.767853
ENSMUSG00000004902	1911	0	0	0	0	0	0.05	0	0	Slc25a18	0	#NUM!	0.391002
ENSMUSG00000004929	5059	1.4	1.47	1.2	2.11	1.82	0.64	1	1.68	Thop1	1.20233	0.265838	0.479186
ENSMUSG00000004931	2890	0	0.03	0.06	0.34	0.12	0.19	0.03	0.1	Apba3	0.977273	-0.0331669	0.977959
ENSMUSG00000004933	4594	0	0	0	0	0.02	0	0	0.02	Matk	0	#NUM!	0.18169
ENSMUSG00000004934	3695	3.9	8.9	3.44	10.41	5.51	9.75	1.03	9.2	Pias4	1.04551	0.0642042	0.917213
ENSMUSG00000004936	3391	36.57	43.47	26.93	57.16	47.73	51.4	19.14	28.77	Map2k1	1.11623	0.15863	0.683852
ENSMUSG00000004937	2876	1.45	11.44	2.96	32.85	18.73	7.51	3.36	19.92	Sgta	0.983441	-0.0240895	0.981338
ENSMUSG00000004939	1854	0	0	0	0	0	0	0	0	Nmrk2	#DIV/0!	#DIV/0!	#DIV/0!
ENSMUSG00000004945	1837	8.69	7.57	9.41	7.35	8.04	5.83	7.93	6.36	Tmem242	1.17259	0.229693	0.1516
ENSMUSG00000004947	7032	3.68	7.54	4.81	20.94	14.52	10.75	3.74	9.23	Dtx2	0.966789	-0.0487275	0.947426
ENSMUSG00000004948	1323	1241.57	2586.25	2270.77	5103.99	4342.32	1553.72	2370.79	4895.93	Zp3	0.851081	-0.232631	0.682449
ENSMUSG00000004951	1031	4.2	15.99	4.53	21.91	8.91	7.34	3.03	16.77	Hspb1	1.29348	0.371259	0.634274
ENSMUSG00000004952	7485	117.02	192.42	146.41	222.02	212.56	187.33	157.28	210.12	Rasa4	0.88346	-0.178763	0.443143
ENSMUSG00000004961	2380	0.26	1.08	1.3	1.82	2.01	1.1	0.86	1.46	Syt5	0.821363	-0.283908	0.576819
ENSMUSG00000004980	6584	17.14	15.42	14.25	13.48	12.31	16.6	14.75	12.06	Hnrnpa2b1	1.08202	0.113723	0.429111
ENSMUSG00000004988	1957	0.36	1.23	0.81	1.4	0.97	1.75	1.2	1.58	Fxyd4	0.690909	-0.533432	0.199645
ENSMUSG00000004994	2694	13.99	21.39	25.81	27.61	26.11	15.84	25.25	40.69	Ccdc130	0.823061	-0.28093	0.460504
ENSMUSG00000004996	3273	0.29	0.79	1.23	2.4	1.51	1.73	0.99	1.51	Mri1	0.820557	-0.285324	0.62006
ENSMUSG00000005034	8772	0.25	0.04	0.26	0.12	0.2	0.26	0.18	0.09	Prkacb	0.917808	-0.123735	0.82292
ENSMUSG00000005043	4414	0.05	0.08	0.21	0.18	0.16	0.14	0.02	0.2	Sgsh	1	0	1
ENSMUSG00000005045	9583	0.14	0.21	0.17	0.06	0.32	0.08	0.08	0.1	Chd5	1	0	1
ENSMUSG00000005054	603	23.75	15.33	22.63	15.95	23.6	17.17	22.2	12.33	Cstb	1.03134	0.0445218	0.86723
ENSMUSG00000005057	5406	0	0	0.03	0	0	0.02	0.02	0.02	Sh2b2	0.5	-1	0.441726
ENSMUSG00000005069	3943	0.38	0.72	1.11	0.83	1.87	1	0.89	1.15	Pex5	0.619145	-0.691652	0.137445
ENSMUSG00000005078	2692	66.4	66.27	61.18	61.65	68.79	83.81	49.73	55.47	Jkamp	0.991078	-0.012929	0.945031
ENSMUSG00000005087	6776	0	0	0	0	0	0	0	0	Cd44	#DIV/0!	#DIV/0!	#DIV/0!
ENSMUSG00000005089	13133	0.01	0	0.01	0.04	0.01	0.01	0	0	Slc1a2	3	1.58496	0.34014
ENSMUSG00000005102	7457	1.96	2.14	1.89	2.06	3.26	2.17	1.59	1.62	Eif2ak4	0.931713	-0.102043	0.732146
ENSMUSG00000005103	8899	1.72	2.85	2	4.55	4.62	3.77	1.43	2.78	Wdr1	0.88254	-0.180267	0.706328
ENSMUSG00000005107	5083	0.53	1.13	1.03	1.49	1.24	1.54	0.85	1.22	Slc2a9	0.861856	-0.214482	0.519457
ENSMUSG00000005124	5565	0.01	0.1	0.32	0.27	0.16	0.52	0.23	0.19	Ccn4	0.636364	-0.652077	0.39926
ENSMUSG00000005125	6596	0	0	0	0	0	0.01	0	0.03	Ndrg1	0	#NUM!	0.252215
ENSMUSG00000005131	3539	17.85	14.66	13.26	11.64	12.62	17.48	11.9	9.58	4930550C14Rik	1.11303	0.15449	0.518793
ENSMUSG00000005142	8026	1.14	1.14	1.42	1.71	1.54	1.14	2.23	1.87	Man2b1	0.797935	-0.325657	0.261409
ENSMUSG00000005148	5201	0	0	0	0	0.02	0	0	0.02	Klf5	0	#NUM!	0.18169
ENSMUSG00000005150	2818	1.7	2.48	3.18	3.04	3.8	2.91	2.57	2.71	Wdr83	0.867389	-0.205248	0.397383
ENSMUSG00000005161	3050	124.96	237.56	169.65	216.95	176.41	210.88	151.46	297.49	Prdx2	0.895819	-0.15872	0.612207
ENSMUSG00000005198	7067	0.07	0.25	0.22	0.25	0.34	0.37	0.14	0.19	Polr2a	0.759615	-0.396659	0.413216
ENSMUSG00000005202	1506	0	0	0	0	0	0	0.06	0	Shbg	0	#NUM!	0.391002
ENSMUSG00000005204	3632	0.71	1.33	1.65	1.72	2.58	0.84	1.53	1.52	Senp3	0.836167	-0.258137	0.561223
ENSMUSG00000005220	5400	0.09	0.05	0	0.11	0.1	0.07	0.04	0.14	Corin	0.714286	-0.485427	0.4693
ENSMUSG00000005225	7005	12.23	10.15	10.27	10.6	10.34	10.51	6.84	8.6	Plekha8	1.19179	0.253128	0.141444
ENSMUSG00000005232	1974	0.28	0.84	0.57	0.89	0.32	0.82	0.3	0.2	G6pc2	1.57317	0.653675	0.27961
ENSMUSG00000005233	3188	108.17	73.75	96.25	61.3	60.74	64.61	123.57	70.44	Spc25	1.06297	0.0881005	0.791869
ENSMUSG00000005237	14968	0.14	0.11	0.09	0.14	0.19	0.12	0.1	0.14	Dnah2	0.872727	-0.196397	0.478149
ENSMUSG00000005251	3591	0	0	0.16	0.17	0.08	0	0.3	0.19	Ripk4	0.578947	-0.788496	0.488837
ENSMUSG00000005262	4336	3.07	2.96	5.86	3.8	4.55	3.11	5.05	5.3	Ufd1	0.871183	-0.198953	0.513993
ENSMUSG00000005267	7632	0	0	0	0	0	0	0	0	Zfp287	#DIV/0!	#DIV/0!	#DIV/0!
ENSMUSG00000005268	15339	2.09	1.42	1.54	1.32	1.74	2.38	1.18	1.09	Prlr	0.99687	-0.00452256	0.988983
ENSMUSG00000005299	9650	0.85	0.64	1.02	1.25	1.84	0.6	1	1.32	Letm1	0.789916	-0.340229	0.436447
ENSMUSG00000005312	4406	12.93	21.47	12.98	27.61	20.07	23.5	8.5	18.22	Ubqln1	1.06687	0.0933788	0.815085
ENSMUSG00000005320	3542	0	0	0	0	0	0	0.03	0	Fgfr4	0	#NUM!	0.391002
ENSMUSG00000005338	7248	0	0	0	0	0	0	0	0	Cadm3	#DIV/0!	#DIV/0!	#DIV/0!
ENSMUSG00000005339	998	0	0.33	0	0.09	0	0.18	0	0	Fcer1a	2.33333	1.22239	0.535682
ENSMUSG00000005354	4208	33.26	63.79	40.76	85.21	65.28	68.16	30.26	80.66	Txn2	0.91267	-0.131835	0.749918
ENSMUSG00000005355	2394	0	0	0	0	0	0	0	0	Casp14	#DIV/0!	#DIV/0!	#DIV/0!
ENSMUSG00000005357	2152	0	0	0	0	0	0	0	0	Slc1a6	#DIV/0!	#DIV/0!	#DIV/0!
ENSMUSG00000005360	8537	0	0	0	0.02	0.01	0	0	0	Slc1a3	2	1	0.675809
ENSMUSG00000005362	6982	13.62	11.87	18.49	15.97	16.58	13.4	16.81	18.83	Crbn	0.913593	-0.130376	0.468295
ENSMUSG00000005364	3575	0.73	0.37	0.42	0.17	0.25	0.28	0.27	0.27	Il5ra	1.57944	0.659412	0.273399
ENSMUSG00000005370	4346	12.42	8.14	14	9.6	11.07	10.25	8.93	6.36	Msh6	1.20623	0.270502	0.306734
ENSMUSG00000005371	4397	13.38	6.93	9.69	4.45	8.91	10.3	7.76	4.96	Fbxo11	1.07892	0.109591	0.788799
ENSMUSG00000005373	5538	3.51	8.41	2.04	8.73	5.63	9.38	1.02	6.85	Mlxipl	0.991696	-0.0120304	0.985104
ENSMUSG00000005374	7855	0.08	0.12	0.08	0.2	0.18	0.09	0.15	0.34	Tbl2	0.631579	-0.662965	0.303641
ENSMUSG00000005378	3386	1.05	3.05	2.18	4.72	4.44	2.95	1.85	4.45	Bud23	0.803506	-0.315619	0.526818
ENSMUSG00000005397	6943	0.08	0.05	0.04	0.04	0.05	0.08	0.01	0.03	Nid1	1.23529	0.304855	0.595699
ENSMUSG00000005410	3993	7.09	10.43	12.62	22.54	23.68	9.9	14.39	17.92	Mcm5	0.799514	-0.322804	0.483422
ENSMUSG00000005413	1751	0.22	0.29	0.11	0.71	0.15	0.67	0	0.11	Hmox1	1.43011	0.516124	0.632986
ENSMUSG00000005417	13327	2.54	1.86	2.23	1.9	3.78	2.25	1.95	1.77	Mprip	0.874872	-0.192856	0.566159
ENSMUSG00000005442	10294	0.18	0.44	0.4	0.72	1.15	0.44	0.35	0.52	Cic	0.707317	-0.499571	0.436583
ENSMUSG00000005447	2107	19.64	31.03	23.91	36.93	36.21	32.13	24.3	43.46	Pafah1b3	0.819324	-0.287494	0.309197
ENSMUSG00000005465	3495	0	0.02	0	0	0.05	0.03	0.08	0	Il27ra	0.125	-3	0.126475
ENSMUSG00000005469	2488	2.34	1.24	0.94	4.01	2.64	2.03	0.24	1.71	Prkaca	1.28852	0.365715	0.601099
ENSMUSG00000005470	2338	344.26	303.67	264.81	306.94	310.37	299.97	254.64	233.82	Asf1b	1.11001	0.150574	0.262428
ENSMUSG00000005474	1203	0	0	0	0	0.07	0.07	0	0.08	Myl10	0	#NUM!	0.058808
ENSMUSG00000005481	5155	12.96	25.2	17.84	23.45	22.77	28.21	17.95	20.01	Ddx39	0.893299	-0.162785	0.531485
ENSMUSG00000005483	3204	40.13	59.97	77.34	89.9	97.21	42.88	56.25	92.67	Dnajb1	0.92502	-0.112444	0.76427
ENSMUSG00000005493	6895	7.29	5.88	3.89	5.85	5.39	6.45	2.72	4.06	Msh4	1.2304	0.299124	0.355303
ENSMUSG00000005501	11871	0.03	0.08	0.02	0.04	0.05	0.1	0.01	0.03	Usp40	0.894737	-0.160465	0.838544
ENSMUSG00000005503	2877	1.15	1.3	1.75	1.75	2.5	0.97	1.63	1.51	Evx1	0.900151	-0.151761	0.662284
ENSMUSG00000005505	3139	1.83	3.9	2.29	5.71	3.84	5.74	1.74	4.58	Kbtbd4	0.863522	-0.211695	0.671433
ENSMUSG00000005506	8446	3.38	3.19	3.15	3.04	3.21	3.48	1.84	2.88	Celf1	1.11832	0.16133	0.420014
ENSMUSG00000005510	2178	25.87	26.69	40.21	28.23	32.71	21.12	37.11	52.73	Ndufs3	0.842208	-0.247752	0.47941
ENSMUSG00000005514	4021	1.62	2.4	1.98	4.21	3.54	2.28	3.33	3.03	Por	0.838259	-0.254531	0.480097
ENSMUSG00000005533	16791	0.17	0.05	0.07	0.04	0.09	0.08	0.04	0.07	Igf1r	1.17857	0.237039	0.714786
ENSMUSG00000005534	13746	0.1	0.04	0.04	0.07	0.03	0.1	0.04	0.05	Insr	1.13636	0.184425	0.735254
ENSMUSG00000005540	3092	0	0	0	0	0	0	0	0	Fcer2a	#DIV/0!	#DIV/0!	#DIV/0!
ENSMUSG00000005547	2073	0	0.12	0	0	0.13	0.04	0	0	Cyp2a5	0.705882	-0.5025	0.780532
ENSMUSG00000005553	3761	0.63	0.64	0.75	0.96	0.86	0.84	0.65	1.05	Atp4a	0.876471	-0.190222	0.385084
ENSMUSG00000005566	4158	5.39	8.11	6.14	10.08	16.01	8.79	5.03	6.48	Trim28	0.818507	-0.288933	0.56786
ENSMUSG00000005575	2357	1.4	1.7	1.55	1.61	1.83	2.44	0.62	2.21	Ube2m	0.88169	-0.181656	0.642244
ENSMUSG00000005580	5197	0.86	0.75	0.59	0.83	1.32	0.85	0.88	0.39	Adcy9	0.880814	-0.183091	0.637048
ENSMUSG00000005583	15715	0	0	0	0	0	0	0.01	0	Mef2c	0	#NUM!	0.391002
ENSMUSG00000005609	8000	0.99	0.96	1.22	0.62	1.27	0.97	1.38	0.87	Ctr9	0.844098	-0.244518	0.350437
ENSMUSG00000005610	10166	7.02	4.95	6.05	5.53	9.73	5.64	5.45	4.51	Eif4g2	0.929728	-0.10512	0.738443
ENSMUSG00000005611	6827	0.3	0.44	0.45	0.47	0.66	0.42	0.29	0.38	Mrvi1	0.948571	-0.0761717	0.809832
ENSMUSG00000005615	7412	4.16	4.08	3.72	5.06	4.22	4.28	2.45	4.72	Pcyt1a	1.08615	0.119226	0.585228
ENSMUSG00000005621	7412	5.39	8.42	5.6	7.7	10.27	6.85	4.36	5.84	Zfp592	0.992313	-0.0111324	0.972831
ENSMUSG00000005625	2808	60.44	88.47	135.44	108.36	140.33	82.62	119.03	173.02	Psmd4	0.762544	-0.391108	0.263609
ENSMUSG00000005628	1717	2.93	5.29	5.23	4.21	2.68	4.25	2.68	3.09	Tmod4	1.39055	0.475657	0.119171
ENSMUSG00000005640	5714	0	0	0	0	0	0	0	0	Insrr	#DIV/0!	#DIV/0!	#DIV/0!
ENSMUSG00000005649	2526	0	0	0	0	0	0	0	0	Cabp5	#DIV/0!	#DIV/0!	#DIV/0!
ENSMUSG00000005656	2998	80.91	65.47	67.96	48.44	57.53	61.32	63.17	59.54	Snx6	1.08785	0.121474	0.487914
ENSMUSG00000005667	3487	16.86	37.74	19.75	51.72	31.85	42.86	16.9	32.91	Mthfd2	1.01245	0.0178475	0.969827
ENSMUSG00000005672	8911	10.77	6.44	6.66	4.21	7.11	6.97	3.53	4.88	Kit	1.24855	0.320259	0.426505
ENSMUSG00000005674	5135	0	0	0	0.05	0.05	0	0	0.02	Tomm40l	0.714286	-0.485427	0.781097
ENSMUSG00000005677	4414	0	0	0	0	0	0	0	0	Nr1i3	#DIV/0!	#DIV/0!	#DIV/0!
ENSMUSG00000005681	537	0.15	0	0	0	0	0	0	0	Apoa2	#DIV/0!	#DIV/0!	0.391002
ENSMUSG00000005682	8472	3.71	5.23	3.12	5.23	4.89	4.69	2.13	3.57	Pan2	1.13154	0.178293	0.568143
ENSMUSG00000005683	5779	8.26	12.55	7.71	18.47	15.49	14.38	5.29	11.72	Cs	1.00235	0.0033812	0.99377
ENSMUSG00000005686	5627	2.54	2.21	2.29	2.65	3.23	2.56	1.51	1.82	Ampd3	1.0625	0.0874628	0.742065
ENSMUSG00000005687	4390	32.64	24.02	34.73	20.4	24.7	25.76	35.53	20.22	Bcas2	1.05254	0.0738715	0.776689
ENSMUSG00000005696	5505	0	0	0	0	0	0.02	0	0	Sh2d1a	0	#NUM!	0.391002
ENSMUSG00000005698	4860	11.25	8.41	13.14	12.96	17.36	12.52	12.47	9.1	Ctcf	0.889407	-0.169084	0.512435
ENSMUSG00000005699	1582	2.04	8.63	9.69	13.94	14.92	4.72	7.04	17.77	Pard6a	0.771654	-0.373975	0.547401
ENSMUSG00000005705	1013	0.85	0.49	0.37	0.09	0.36	0.36	0.29	0.76	Agrp	1.01695	0.0242475	0.970032
ENSMUSG00000005716	1041	0.76	0.72	0.72	0.42	0.35	0.35	0.28	0.65	Pvalb	1.60736	0.684695	0.0733424
ENSMUSG00000005718	2541	0	0	0.26	0	0.04	0.04	0.12	0.04	Tfap4	1.08333	0.115477	0.94533
ENSMUSG00000005732	1666	47.32	47.74	68.5	39.51	51.9	53.88	78.43	46.73	Ranbp1	0.879319	-0.185541	0.487028
ENSMUSG00000005763	5329	0.1	0.08	0	0.08	0.02	0.02	0.02	0.07	Cd247	2	1	0.260736
ENSMUSG00000005774	5497	1.69	1.62	1.39	1.52	2.16	2.05	1.3	1.49	Rfx5	0.888571	-0.17044	0.430423
ENSMUSG00000005779	1951	81.91	120.12	133.18	148.55	148.92	127.36	123.77	160.45	Psmb4	0.863087	-0.212423	0.303428
ENSMUSG00000005800	2425	0	0	0.04	0.04	0	0	0	0	Mmp8	#DIV/0!	#DIV/0!	0.18169
ENSMUSG00000005802	5482	2.48	1.88	2.92	2.37	2.5	1.82	1.57	1.64	Slc30a4	1.28154	0.357879	0.129034
ENSMUSG00000005803	4084	0.08	0	0.07	0.19	0.04	0	0.14	0.12	Sqor	1.13333	0.180572	0.852107
ENSMUSG00000005804	3899	0.08	0.34	0.36	0.23	0.28	0.37	0.35	0.42	Bloc1s6	0.711268	-0.491536	0.216533
ENSMUSG00000005813	7000	1.69	2	2.23	1.98	1.52	2.65	1.81	2.3	Metap1	0.954106	-0.0677781	0.746518
ENSMUSG00000005823	2862	0.63	4.07	1.76	13.16	8.5	3.77	1.5	8.23	Gpr108	0.891818	-0.165178	0.864988
ENSMUSG00000005824	1847	0	0	0	0	0	0	0	0	Tnfsf14	#DIV/0!	#DIV/0!	#DIV/0!
ENSMUSG00000005836	6508	0.06	0.19	0.09	0.2	0.15	0.07	0.06	0.1	Gata6	1.42105	0.50696	0.371933
ENSMUSG00000005846	2258	525.18	389.67	371.05	366.38	321.45	451.83	300.28	301.52	Rsl1d1	1.20159	0.264943	0.234007
ENSMUSG00000005864	3095	0.56	0.48	0.54	0.2	0.55	0.64	0.06	0.34	Cnga2	1.1195	0.16285	0.769149
ENSMUSG00000005871	16116	2.47	1.48	1.59	0.93	1.67	2.09	1.03	0.96	Apc	1.12522	0.170204	0.681914
ENSMUSG00000005873	3151	32.06	55.69	58.64	69.47	72.34	41.4	70	90.98	Reep5	0.785745	-0.347866	0.300689
ENSMUSG00000005881	2121	19.88	47.04	32.04	56.99	54.91	44.74	28.2	50.23	Ergic3	0.87573	-0.191442	0.603495
ENSMUSG00000005882	6044	4.15	5.86	6.08	9.71	9.31	6.26	5.87	8.25	Uqcc1	0.868979	-0.202606	0.52366
ENSMUSG00000005883	3921	0	0	0	0	0	0	0	0	Spo11	#DIV/0!	#DIV/0!	#DIV/0!
ENSMUSG00000005886	15642	1.22	1.14	1.09	0.92	1.07	1.03	0.63	0.82	Ncoa2	1.23099	0.299814	0.147963
ENSMUSG00000005891	876	0	0	0	0	0	0	0.11	0	Prl4a1	0	#NUM!	0.391002
ENSMUSG00000005892	1384	0	0.12	0	0.06	0.07	0	0	0	Trh	2.57143	1.36257	0.451064
ENSMUSG00000005893	14935	0.14	0.21	0.09	0.14	0.21	0.11	0.09	0.27	Nr2c2	0.852941	-0.229482	0.632909
ENSMUSG00000005897	4607	2.7	2.71	2.05	4.69	3.3	3.46	1.38	2.2	Nr2c1	1.17505	0.23272	0.570383
ENSMUSG00000005899	9034	0.37	0.65	0.58	0.88	0.73	0.64	0.42	1.32	Smpd4	0.797428	-0.326574	0.506671
ENSMUSG00000005907	10356	3.29	3.76	2.84	2.96	3.18	4.04	2.2	2.58	Pex1	1.07083	0.098734	0.659432
ENSMUSG00000005917	5422	0.33	0.32	0.09	0.85	0.37	0.23	0.13	0.34	Otx1	1.48598	0.571416	0.489924
ENSMUSG00000005936	7821	0.63	1.09	0.69	1.61	1.14	1.15	0.71	0.89	Kctd20	1.03342	0.0474253	0.902368
ENSMUSG00000005947	4581	0.41	0.45	0.53	0.1	0.22	0.16	0.36	0.3	Itgae	1.43269	0.518729	0.336723
ENSMUSG00000005949	3391	0.79	2.33	0.72	3.93	2.15	2.84	0.37	2.91	Ctns	0.939541	-0.0899727	0.901166
ENSMUSG00000005950	2395	0	0	0	0.11	0	0	0	0	P2rx5	#DIV/0!	#DIV/0!	0.391002
ENSMUSG00000005951	2985	0	0	0	0	0	0.03	0.03	0	Shpk	0	#NUM!	0.18169
ENSMUSG00000005952	3681	0	0	0	0	0	0	0	0	Trpv1	#DIV/0!	#DIV/0!	#DIV/0!
ENSMUSG00000005958	6641	0	0	0	0	0	0	0	0	Ephb3	#DIV/0!	#DIV/0!	#DIV/0!
ENSMUSG00000005968	3117	0.4	0.53	0.39	0.68	0.69	0.17	0.72	1.3	Tuft1	0.694444	-0.526069	0.418992
ENSMUSG00000005973	3196	0	0	0.06	0	0	0.34	0.03	0	Rcn1	0.162162	-2.62449	0.42117
ENSMUSG00000005980	3083	0	0	0	0	0.03	0	0	0	Dnase1	0	#NUM!	0.391002
ENSMUSG00000005981	2573	9.05	8.77	11.99	24.45	20.65	8.54	7.86	19.11	Trap1	0.966168	-0.0496539	0.927693
ENSMUSG00000005982	3765	0.13	2.04	1.02	4.08	1.63	2.39	0.29	2.21	Naa60	1.11503	0.157083	0.855227
ENSMUSG00000005983	3227	0	0	0	0.08	0	0.17	0.09	0.12	1700037C18Rik	0.210526	-2.24793	0.129891
ENSMUSG00000005986	2460	0	0.07	0.08	0.07	0.04	0.04	0.04	0.27	Ankrd13d	0.564103	-0.825971	0.524319
ENSMUSG00000005994	2828	0	0	0	0	0	0	0	0	Tyrp1	#DIV/0!	#DIV/0!	#DIV/0!
ENSMUSG00000006005	10496	9.31	4.66	10.22	4.58	9.24	4.63	10.15	4.27	Tpr	1.01697	0.024273	0.957073
ENSMUSG00000006007	3350	0	0	0	0	0	0	0	0	Pdc	#DIV/0!	#DIV/0!	#DIV/0!
ENSMUSG00000006010	4100	4.2	4.81	3.62	4.3	4.31	5.31	3.72	2.38	Odr4	1.07697	0.106981	0.670403
ENSMUSG00000006014	4280	9.72	9.96	6.11	6.02	7.64	9.32	5.5	4.78	Prg4	1.16777	0.223754	0.476056
ENSMUSG00000006019	4596	0.1	0.09	0.57	0.17	0.69	0.24	0.26	0.17	Dhx34	0.683824	-0.548304	0.536935
ENSMUSG00000006021	3341	0.33	1.05	0.81	1.53	1.19	0.4	0.79	1.16	Kptn	1.05085	0.0715533	0.890123
ENSMUSG00000006024	3786	9.06	19.49	13.04	20.69	17.29	20.95	9.81	26.3	Napa	0.83766	-0.255564	0.521307
ENSMUSG00000006050	2279	9.6	8.84	17.23	12.47	11.86	10.35	17.84	23.14	Sra1	0.761829	-0.39246	0.329594
ENSMUSG00000006056	1621	0	0	0	0	0	0	0	0	Calcoco2	#DIV/0!	#DIV/0!	#DIV/0!
ENSMUSG00000006057	4912	15.78	14.82	35.45	17.3	24.04	8.36	49.3	42.36	Atp5g1	0.671852	-0.573784	0.379254
ENSMUSG00000006058	2677	0.53	0.65	0.87	0.86	1.48	0.77	1.02	1.33	Snf8	0.632609	-0.660615	0.0703242
ENSMUSG00000006095	1442	127.35	145.25	158.35	160.6	197.87	141.91	148.15	175.16	Tbcb	0.892111	-0.164705	0.287807
ENSMUSG00000006127	5728	0.92	1.85	1.35	3.42	2.7	1.29	1.19	3.61	Inpp5k	0.857793	-0.221299	0.709289
ENSMUSG00000006134	5042	1.67	2.11	1.91	4.13	4.2	1.68	1.4	2.15	Crkl	1.04136	0.0584653	0.912374
ENSMUSG00000006143	1303	16.91	21.92	19.65	23.56	20.74	24.39	14.18	22.98	Upk3bl	0.996962	-0.00438963	0.982286
ENSMUSG00000006154	6036	0.04	0.07	0.02	0.04	0	0.1	0.02	0.06	Eps8l1	0.944444	-0.0824622	0.923222
ENSMUSG00000006169	7033	4.78	2.77	3.95	4.27	5.16	4.3	3.72	3.53	Clint1	0.943746	-0.0835291	0.690799
ENSMUSG00000006179	4183	0.02	0.04	0	0.08	0.02	0.02	0.02	0.05	Prss16	1.27273	0.347923	0.707628
ENSMUSG00000006191	12799	0.87	0.65	0.66	0.87	0.74	0.68	0.77	0.83	Cdkal1	1.00993	0.0142607	0.918791
ENSMUSG00000006200	1010	0	0	0	0	0	0	0	0	Rhox6	#DIV/0!	#DIV/0!	#DIV/0!
ENSMUSG00000006204	9202	0	0	0	0.01	0	0	0	0	Cdcp3	#DIV/0!	#DIV/0!	0.391002
ENSMUSG00000006205	2879	9.35	23	16.14	26.94	21.9	18.98	14.73	23.82	Htra1	0.949641	-0.0745456	0.828387
ENSMUSG00000006215	3877	0.34	0.56	0.48	0.61	0.6	0.51	0.55	0.77	Zbtb17	0.81893	-0.288188	0.229018
ENSMUSG00000006216	2639	0	0	0	0	0	0	0	0	Clcnkb	#DIV/0!	#DIV/0!	#DIV/0!
ENSMUSG00000006218	1433	0	0	0	0	0	0	0	0	Fam131c	#DIV/0!	#DIV/0!	#DIV/0!
ENSMUSG00000006219	4457	0	0	0	0	0	0	0	0	Fblim1	#DIV/0!	#DIV/0!	#DIV/0!
ENSMUSG00000006221	2769	0	0	0	0	0	0	0	0	Hspb7	#DIV/0!	#DIV/0!	#DIV/0!
ENSMUSG00000006235	1989	0	0	0	0.04	0	0	0.1	0.05	Epor	0.266667	-1.90689	0.348637
ENSMUSG00000006241	2183	0	0.31	0	0	0	0	0	0	Ccdc159	#DIV/0!	#DIV/0!	0.391002
ENSMUSG00000006262	15033	0.82	0.7	0.7	0.85	0.92	0.77	0.54	0.81	Mob1b	1.00987	0.0141673	0.936629
ENSMUSG00000006269	4381	0	0	0	0	0	0	0	0	Atp6v1b1	#DIV/0!	#DIV/0!	#DIV/0!
ENSMUSG00000006270	1117	0	0	0	0	0.16	0	0	0	Vax1	0	#NUM!	0.391002
ENSMUSG00000006273	5305	11.08	19.29	13.04	27.02	25.57	20.52	10.3	20.3	Atp6v1b2	0.918373	-0.122848	0.756096
ENSMUSG00000006276	6739	1.97	2.04	1.72	1.58	2.15	1.24	1.12	1.78	Eps15l1	1.16216	0.216811	0.385303
ENSMUSG00000006281	9568	1.97	1.97	2.43	1.51	1.91	1.63	2.53	2.63	Tep1	0.905747	-0.14282	0.52926
ENSMUSG00000006288	4065	0.83	2.72	3.27	7.29	7.67	2.79	3.44	4.94	Ttc5	0.748938	-0.417081	0.522932
ENSMUSG00000006289	4933	0.26	0.29	0.4	0.3	0.27	0.38	0.55	0.67	Osgep	0.668449	-0.58111	0.179611
ENSMUSG00000006299	3458	2.73	6.19	3.11	8.04	6.02	5.05	1.95	6.09	Aamp	1.05024	0.0707128	0.886001
ENSMUSG00000006301	12659	1.44	3.99	1.71	9.99	6.03	6.12	1.55	5.33	Tmbim1	0.900158	-0.15175	0.842644
ENSMUSG00000006304	2033	51.47	55.79	40.69	45.61	46.03	58.23	32.69	37.87	Arpc2	1.1072	0.146911	0.502464
ENSMUSG00000006307	9596	0.87	0.88	1	1.45	2.98	1.32	0.95	1.18	Kmt2b	0.653188	-0.614429	0.321201
ENSMUSG00000006310	2357	1.3	5.65	2.7	5.35	3.9	2.94	2.45	7.87	Zbtb32	0.874126	-0.194087	0.750333
ENSMUSG00000006311	1048	0	0	0	0	0	0	0	0	Etv2	#DIV/0!	#DIV/0!	#DIV/0!
ENSMUSG00000006313	1421	2.77	5.04	2.43	7.14	5.89	5.26	1.65	5.98	Upk1a	0.925453	-0.111769	0.823654
ENSMUSG00000006315	1112	34.32	46.88	61.19	72.36	58.15	48.09	75.76	78.17	Tmem147	0.825422	-0.276796	0.341961
ENSMUSG00000006333	2522	16.78	19.85	33.87	24.35	30.21	11.85	37.82	50.36	Rps9	0.728271	-0.457453	0.372476
ENSMUSG00000006335	1201	22.8	42.51	32.22	35.7	35.62	42.65	24.33	49.14	Tfpt	0.878015	-0.187682	0.517746
ENSMUSG00000006342	3435	0.02	0	0	0.15	0	0	0	0	Susd2	#DIV/0!	#DIV/0!	0.324451
ENSMUSG00000006344	5922	0.03	0.01	0.05	0.09	0	0.12	0.02	0.02	Ggt5	1.125	0.169925	0.881936
ENSMUSG00000006345	3411	0.35	2.42	2.16	4.86	4.67	1.72	1.95	6.43	Ggt1	0.66283	-0.593289	0.428603
ENSMUSG00000006356	2099	19.38	17.1	22.22	26.86	29.09	23.33	18.67	24.53	Crip2	0.894792	-0.160376	0.434104
ENSMUSG00000006360	2280	0	0	0.16	0.08	0	0.28	0.26	0.08	Crip1	0.387097	-1.36923	0.283295
ENSMUSG00000006362	8373	0.54	0.47	0.5	0.44	1.72	0.38	0.51	0.39	Cbfa2t3	0.65	-0.621488	0.478378
ENSMUSG00000006369	4368	0.25	0.25	0.24	0.34	0.27	0.52	0.09	0.31	Fbln1	0.907563	-0.13993	0.780704
ENSMUSG00000006373	1857	12.46	15.25	19.28	25.56	18.77	22.98	10.16	17.53	Pgrmc1	1.04479	0.0632087	0.848548
ENSMUSG00000006378	2384	0.46	3.25	2.23	5.77	5.55	1.55	3.36	9.72	Gcat	0.580278	-0.785185	0.35489
ENSMUSG00000006386	4712	1.4	0.81	1.73	0.92	1.26	1.13	1.35	0.9	Tek	1.04741	0.0668315	0.826236
ENSMUSG00000006389	3155	0	0	0	0	0	0	0	0	Mpl	#DIV/0!	#DIV/0!	#DIV/0!
ENSMUSG00000006390	2726	14.14	34.13	19.44	52.04	35.85	30.19	15.49	59.1	Elovl1	0.851525	-0.231879	0.688968
ENSMUSG00000006392	3001	35.79	36.22	59.36	34.16	43.58	36.09	68.78	42.74	Med8	0.865788	-0.207914	0.519989
ENSMUSG00000006395	2209	0.14	0.26	0.08	0.32	0.16	0.12	0.04	0.52	Hyi	0.952381	-0.0703893	0.936955
ENSMUSG00000006398	1868	35.13	69.42	62.5	133.09	116.63	78.27	57.86	70.22	Cdc20	0.929284	-0.105809	0.823525
ENSMUSG00000006403	4810	1.03	0.87	0.86	1.23	1.09	1.68	0.39	1.61	Adamts4	0.836478	-0.257601	0.568541
ENSMUSG00000006411	3746	0.13	0	0	0	0	0	0	0	Nectin4	#DIV/0!	#DIV/0!	0.391002
ENSMUSG00000006412	1937	65.72	61.48	53.66	51.65	60.17	60.93	42.33	53.25	Pfdn2	1.07306	0.101727	0.495178
ENSMUSG00000006418	3356	55.45	139.17	68.23	259.44	162.61	152.72	51.11	145.8	Rnf114	1.01962	0.0280312	0.964429
ENSMUSG00000006423	7424	0.56	0.62	0.71	0.75	0.73	1.02	0.61	0.59	C330007P06Rik	0.894915	-0.160177	0.512003
ENSMUSG00000006435	7284	0.03	0.06	0.05	0.05	0.04	0.04	0.01	0.12	Neurl1a	0.904762	-0.14439	0.849283
ENSMUSG00000006442	1599	6	20.73	17.77	29.52	32.27	17.68	11.43	40.35	Srm	0.727612	-0.458758	0.433856
ENSMUSG00000006445	4674	0	0	0	0.04	0	0	0	0	Epha2	#DIV/0!	#DIV/0!	0.391002
ENSMUSG00000006456	3910	0.8	1.11	0.41	1.9	1.8	0.94	0.75	1.33	Rbm14	0.875519	-0.19179	0.716378
ENSMUSG00000006457	2901	0.33	1.15	1.42	2.95	3.04	0.68	1.48	2.16	Actn3	0.794837	-0.331269	0.629355
ENSMUSG00000006462	5964	0	0.01	0	0	0	0	0.03	0	A530013C23Rik	0.333333	-1.58496	0.564443
ENSMUSG00000006463	2916	5.64	9.97	7.98	16.76	15.2	12.47	6.3	11.69	Zdhhc24	0.883706	-0.178362	0.677884
ENSMUSG00000006464	7674	0	0	0	0	0.04	0.04	0.01	0.05	Bbs1	0	#NUM!	0.0272619
ENSMUSG00000006469	2358	0	0	0	0	0	0	0	0	Slc34a3	#DIV/0!	#DIV/0!	#DIV/0!
ENSMUSG00000006471	5835	0.08	0.16	0.1	0.68	0.54	0.02	0.08	0.35	Ndor1	1.0303	0.0430687	0.969363
ENSMUSG00000006476	4896	0	0	0	0.13	0	0	0.02	0	Nsmf	6.5	2.70044	0.461817
ENSMUSG00000006488	1621	0	0	0	0	0	0	0	0	Prl7a1	#DIV/0!	#DIV/0!	#DIV/0!
ENSMUSG00000006490	942	0	0	0	0	0	0	0	0	Prl8a9	#DIV/0!	#DIV/0!	#DIV/0!
ENSMUSG00000006494	7779	0.81	1.07	0.71	1.37	1.05	1.32	0.92	1.33	Pdk1	0.857143	-0.222392	0.397182
ENSMUSG00000006498	4740	0.5	2.62	0.73	5.16	3.61	3.76	1.01	2.93	Ptbp1	0.79664	-0.328	0.665625
ENSMUSG00000006517	1859	0.47	1.43	0.75	3.61	2.71	1.02	0.89	2.81	Mvd	0.84253	-0.2472	0.752418
ENSMUSG00000006519	1039	0.38	0.96	0.27	0.34	0.26	0.26	0.19	0.74	Cyba	1.34483	0.427421	0.562755
ENSMUSG00000006522	3638	0	0.07	0.1	0.05	0.05	0	0.11	0.03	Itih3	1.15789	0.211504	0.818821
ENSMUSG00000006526	4362	0.16	0.99	0.45	0.73	1.42	1.2	0.47	1.22	Stimate	0.540603	-0.887358	0.122766
ENSMUSG00000006527	8637	14.43	14.2	13.52	18.92	19.11	18.8	10.39	12.02	Sfmbt1	1.01243	0.0178274	0.945025
ENSMUSG00000006529	3293	0	0	0	0	0	0	0	0	Itih1	#DIV/0!	#DIV/0!	#DIV/0!
ENSMUSG00000006538	3048	0	0	0	0	0	0.03	0	0	Ihh	0	#NUM!	0.391002
ENSMUSG00000006542	3682	0	0	0	0	0	0	0	0	Prkag3	#DIV/0!	#DIV/0!	#DIV/0!
ENSMUSG00000006546	1193	0.26	0	0.24	0.07	0.38	0.23	0.74	0.4	Cryba2	0.325714	-1.61832	0.0663999
ENSMUSG00000006567	6505	0.02	0.08	0.01	0	0	0	0.02	0.09	Atp7b	1	0	1
ENSMUSG00000006570	305	1.03	0	0	0	0	0	0	0	Defb2	#DIV/0!	#DIV/0!	0.391002
ENSMUSG00000006574	4891	0	0	0	0	0	0	0	0	Slc4a1	#DIV/0!	#DIV/0!	#DIV/0!
ENSMUSG00000006575	2941	0.05	0	0.1	0.06	0	0	0	0.13	Rundc3a	1.61538	0.691878	0.624948
ENSMUSG00000006576	8599	0.21	0.38	0.38	0.38	0.51	0.23	0.73	0.56	Slc4a3	0.665025	-0.58852	0.204546
ENSMUSG00000006585	3140	11.08	22.23	13.99	42.76	28.25	27.9	9.55	21.75	Cdt1	1.02985	0.0424281	0.940961
ENSMUSG00000006586	7959	13.63	6.33	6.91	4.77	6.22	8.43	4.81	4.26	Runx1t1	1.3339	0.415646	0.409716
ENSMUSG00000006587	1628	1.88	8.7	5.57	18.8	11.23	5.97	4.74	22.84	Snai3	0.780482	-0.357562	0.670882
ENSMUSG00000006589	1615	5.94	13.72	9.03	17.43	16.45	16	7.93	12.86	Aprt	0.866266	-0.207118	0.600044
ENSMUSG00000006599	2984	16.03	17.42	16.1	18.06	16.63	22.63	12.45	13.79	Gtf2h1	1.03221	0.0457417	0.83315
ENSMUSG00000006611	3572	0	0	0	0	0	0	0.05	0.05	Hfe	0	#NUM!	0.18169
ENSMUSG00000006638	1352	0	0	0.21	0	0	0	0	0	Abhd1	#DIV/0!	#DIV/0!	0.391002
ENSMUSG00000006641	3991	0.3	0.46	0.52	1.83	0.72	1.24	0.27	0.92	Slc5a6	0.987302	-0.0184372	0.981436
ENSMUSG00000006642	4116	0	0	0	0	0	0	0	0	Tcf23	#DIV/0!	#DIV/0!	#DIV/0!
ENSMUSG00000006649	6620	0.04	0.03	0	0.03	0.03	0	0.04	0.03	Nphs1	1	0	1
ENSMUSG00000006651	3017	0	0.03	0	0.06	0	0	0.03	0	Aplp1	3	1.58496	0.401243
ENSMUSG00000006673	7918	0.73	1.21	0.94	3.26	2.74	2.23	0.95	3.04	Qrich1	0.685268	-0.54526	0.381614
ENSMUSG00000006675	3890	0	0	0.05	0.02	0	0	0	0	P4htm	#DIV/0!	#DIV/0!	0.235139
ENSMUSG00000006676	7048	7.31	9.72	6.52	9	13.33	10.22	4.2	8.57	Usp19	0.8962	-0.158107	0.668902
ENSMUSG00000006678	8813	14.64	6.31	8.37	3.5	4.93	6.28	7	4.26	Pola1	1.46061	0.546575	0.359246
ENSMUSG00000006699	2966	94.41	98.39	76.14	75.35	68.6	108.67	58.16	76.46	Cdc42	1.10388	0.142587	0.545894
ENSMUSG00000006705	6933	0.25	0.53	0.36	0.45	0.52	0.1	0.45	0.52	Pknox1	1	0	1
ENSMUSG00000006711	5276	0.01	0	0.07	0.05	0.02	0.03	0.02	0.11	D130043K22Rik	0.722222	-0.469485	0.664835
ENSMUSG00000006715	1465	194.58	179.18	209.78	116.77	141.89	183.56	215.13	157.7	Gmnn	1.00291	0.00418804	0.985065
ENSMUSG00000006717	744	237.2	185.37	287.94	166.37	210.27	143.76	368.58	284.18	Acot13	0.870966	-0.199311	0.585677
ENSMUSG00000006720	3513	2.89	2.84	2.93	3.99	2.9	2.08	2.39	4.43	Zfp184	1.07203	0.100351	0.734884
ENSMUSG00000006724	2574	0	0	0	0	0	0.07	0	0.04	Cyp27b1	0	#NUM!	0.204508
ENSMUSG00000006728	3249	0.22	0.56	1.27	1.06	1.16	0.91	1.05	2.76	Cdk4	0.528912	-0.918902	0.224054
ENSMUSG00000006731	3454	0	0	0	0	0	0	0	0	B4galnt1	#DIV/0!	#DIV/0!	#DIV/0!
ENSMUSG00000006732	2907	0.73	1.6	0.77	2.12	1.64	1.77	0.5	1.59	Mettl1	0.949091	-0.0753818	0.880999
ENSMUSG00000006736	2193	8.86	11.73	8.69	10.86	10.76	11.33	7.8	12.55	Tspan31	0.945806	-0.080384	0.664605
ENSMUSG00000006740	7981	2.83	2.07	2.86	1.79	2.65	2.71	1.89	1.37	Kif5b	1.10789	0.147813	0.600409
ENSMUSG00000006763	8080	0.15	0.25	0.37	0.23	0.41	0.4	0.31	0.59	Saal1	0.584795	-0.773996	0.0564544
ENSMUSG00000006764	2879	4.81	7.23	5.36	8.24	6.98	6.13	4.99	7.15	Tph2	1.01545	0.0221129	0.921459
ENSMUSG00000006777	1565	0	0	0	0.06	0	0	0	0	Krt23	#DIV/0!	#DIV/0!	0.391002
ENSMUSG00000006782	3639	0	0	0.18	0.1	0.05	0.1	0.11	0.24	Cnp	0.56	-0.836501	0.391225
ENSMUSG00000006784	6147	0.06	0.03	0	0	0.01	0.01	0	0	Ttc25	4.5	2.16993	0.312248
ENSMUSG00000006800	5871	2.09	3.11	1.94	2.33	2.15	4.62	0.82	2.94	Sulf2	0.899335	-0.153069	0.76845
ENSMUSG00000006818	10008	7.33	10.47	10.1	11.99	11.02	13.03	10.14	12.98	Sod2	0.845665	-0.241842	0.187414
ENSMUSG00000006850	3363	1.29	1.44	1	2.33	1.58	1.98	0.73	1.44	Tmco6	1.05759	0.0807827	0.838465
ENSMUSG00000006906	10426	9.79	6.57	7.25	5.39	6.69	6.99	7.16	5.69	Stambp	1.0931	0.128428	0.567407
ENSMUSG00000006920	7440	7.11	3.79	5.45	2.76	3.33	5.51	3.1	2.97	Ezh1	1.28169	0.358048	0.39391
ENSMUSG00000006930	3766	0	0	0	0	0.02	0	0	0	Hap1	0	#NUM!	0.391002
ENSMUSG00000006931	2178	0	0	0.13	0	0	0	0	0.13	P3h4	1	0	1
ENSMUSG00000006932	5192	5.74	6.26	6.98	9.09	9.58	9.02	6.21	6.99	Ctnnb1	0.882704	-0.179998	0.425295
ENSMUSG00000006941	1125	321.85	414.78	285.89	461.12	356.34	428.15	240.8	358.02	Eif1b	1.07253	0.101017	0.670508
ENSMUSG00000006948	1249	0	0	0	0	0	0	0	0	Klk4	#DIV/0!	#DIV/0!	#DIV/0!
ENSMUSG00000006958	6258	0	0	0	0	0	0	0	0	Chrd	#DIV/0!	#DIV/0!	#DIV/0!
ENSMUSG00000006998	4038	15.9	15.86	22.89	27.7	31.58	22.16	19.02	18.94	Psmd2	0.898037	-0.155153	0.593833
ENSMUSG00000007021	2071	6.38	17.77	9.97	35.7	26.79	18.39	9.82	25.23	Syngr3	0.870248	-0.200501	0.745977
ENSMUSG00000007029	5608	0	0.01	0	0.05	0.02	0.18	0.09	0.14	Vars	0.139535	-2.8413	0.0692232
ENSMUSG00000007030	4313	0.02	0.12	0.09	0.25	0.06	0.1	0	0.49	Vwa7	0.738462	-0.437405	0.742893
ENSMUSG00000007033	2472	0	0	0	0	0.04	0	0	0	Hspa1l	0	#NUM!	0.391002
ENSMUSG00000007034	3112	0.48	1.02	0.45	2.24	1.3	1.59	0.31	2.08	Slc44a4	0.793561	-0.333588	0.644435
ENSMUSG00000007035	5526	0.1	0.24	0.07	0.21	0.11	0.15	0.07	0.09	Msh5	1.47619	0.561879	0.326231
ENSMUSG00000007036	3220	2.59	10.94	4.21	19.54	15.13	13.36	3.67	12.45	Abhd16a	0.835687	-0.258965	0.707742
ENSMUSG00000007038	3733	0.11	0.33	0.25	0.5	0.53	1.01	0.29	0.88	Neu1	0.439114	-1.18733	0.100577
ENSMUSG00000007039	1593	0	0	0	0	0	0.06	0	0	Ddah2	0	#NUM!	0.391002
ENSMUSG00000007041	1799	0	0	0.05	0	0	1	0.11	0.27	Clic1	0.0362319	-4.7866	0.23643
ENSMUSG00000007050	3152	50.55	59.55	43.71	60.46	50.12	60.44	36.28	58.65	Lsm2	1.04273	0.0603617	0.758697
ENSMUSG00000007080	11160	0.46	0.27	0.92	0.95	1.04	0.64	0.61	0.88	Pole	0.820189	-0.285971	0.503667
ENSMUSG00000007097	7038	0	0	0	0	0	0	0	0	Atp1a2	#DIV/0!	#DIV/0!	#DIV/0!
ENSMUSG00000007107	3667	0	0	0	0	0	0.02	0.03	0	Atp1a4	0	#NUM!	0.194171
ENSMUSG00000007122	1951	0	0.13	0	0	0	0	0.1	0.05	Casq1	0.866667	-0.206451	0.905804
ENSMUSG00000007207	2666	0.62	1.09	0.88	1.29	1.39	0.57	0.73	0.36	Stx1a	1.27213	0.347247	0.46785
ENSMUSG00000007209	1411	0	0	0	0	0	0	0	0	Ceacam9	#DIV/0!	#DIV/0!	#DIV/0!
ENSMUSG00000007216	4244	0.85	0.96	1.08	0.96	1.93	0.72	1.8	1.34	Zfp775	0.66494	-0.588705	0.173753
ENSMUSG00000007279	4153	0	0	0	0	0	0	0	0	Scube2	#DIV/0!	#DIV/0!	#DIV/0!
ENSMUSG00000007338	1876	7.09	6.04	12.85	9.45	13.3	4.32	16.67	19.2	Mrpl49	0.662367	-0.594298	0.272681
ENSMUSG00000007379	6858	0	0.01	0	0	0.03	0	0	0.03	Dennd2c	0.166667	-2.58496	0.247354
ENSMUSG00000007411	9700	0.11	0.34	0.3	0.48	0.59	0.5	0.37	0.53	Mark3	0.61809	-0.69411	0.0872436
ENSMUSG00000007415	4168	10.48	6.35	7.04	3.53	4.24	6.13	6.03	5.84	Gatad1	1.23201	0.301019	0.442483
ENSMUSG00000007440	5359	0	0	0	0	0	0	0	0.04	Pcdha11	0	#NUM!	0.391002
ENSMUSG00000007457	1603	6.09	3.17	4.55	2.59	3.54	3.54	3.9	3.55	2310003L06Rik	1.1287	0.174661	0.592631
ENSMUSG00000007458	4170	4.77	7.67	4.15	9.35	6.18	8.83	4.38	6.51	M6pr	1.00154	0.00222638	0.995008
ENSMUSG00000007476	4308	30.74	15.95	13.17	11.59	20.15	15.88	5.94	6.88	Lrrc8a	1.46264	0.548575	0.353198
ENSMUSG00000007480	3904	0.02	0	0.05	0.05	0.07	0.02	0	0	Mc5r	1.33333	0.415037	0.728867
ENSMUSG00000007564	3411	3.25	11.48	3.34	26.49	13.62	14.97	2.44	13.28	Ppp2r1a	1.00564	0.00811691	0.992371
ENSMUSG00000007570	3192	0.47	1.41	0.56	1.11	1.47	0.9	0.83	1.51	Fance	0.753715	-0.407908	0.355057
ENSMUSG00000007589	4938	6.95	24.98	11.09	35.11	20.56	23.65	8.07	23.43	Tinf2	1.03196	0.0453927	0.938532
ENSMUSG00000007591	1717	0	0	0	0	0	0.1	0	0	Tssk4	0	#NUM!	0.391002
ENSMUSG00000007594	3924	0	0	0	0	0	0	0	0	Hapln4	#DIV/0!	#DIV/0!	#DIV/0!
ENSMUSG00000007603	2944	0.16	1.16	1.24	2.16	3.61	1.56	0.76	2.46	Dus3l	0.562574	-0.829884	0.265495
ENSMUSG00000007610	3984	0.12	0	0.05	0.09	0.02	0.02	0.05	0.02	Gtpbp3	2.36364	1.24101	0.247354
ENSMUSG00000007613	6534	0.75	0.4	0.82	0.38	0.55	0.4	0.64	0.8	Tgfbr1	0.983264	-0.0243499	0.946441
ENSMUSG00000007617	11976	0.31	0.11	0.27	0.14	0.17	0.2	0.2	0.06	Homer1	1.31746	0.39776	0.433234
ENSMUSG00000007646	4384	7.3	6.53	4.09	9.72	6.43	10.74	1.85	6.1	Rad51c	1.10032	0.137921	0.781525
ENSMUSG00000007653	6360	0.01	0	0	0.03	0.01	0.03	0.02	0.05	Gabrb2	0.363636	-1.45943	0.167245
ENSMUSG00000007655	3444	0	0	0	0	0	0.03	0.09	0.06	Cav1	0	#NUM!	0.102728
ENSMUSG00000007656	4957	99.23	68.4	94.66	60.07	69.06	70.2	133.92	84.82	Arpp19	0.900447	-0.151287	0.641822
ENSMUSG00000007659	4586	1.03	4.1	2.69	12.89	9.96	6.48	2.62	6.78	Bcl2l1	0.801471	-0.319279	0.691816
ENSMUSG00000007670	4319	0.55	0.54	0.22	0.31	0.69	0.5	0.25	0.47	Khsrp	0.848168	-0.237579	0.575607
ENSMUSG00000007682	5815	0.08	0	0	0	0.02	0	0	0.08	Dio2	0.8	-0.321928	0.861918
ENSMUSG00000007721	1696	7.01	15.08	26.62	33.4	24.16	9.98	32.44	80.13	Ccdc124	0.559676	-0.837337	0.379673
ENSMUSG00000007739	4201	6.52	7.85	11.5	12.47	12.67	7.44	14.61	16.88	Cct4	0.743023	-0.428521	0.232665
ENSMUSG00000007777	998	673.43	424	578.6	206.15	323.44	459.17	596.45	288.79	0610009B22Rik	1.12851	0.174415	0.682265
ENSMUSG00000007783	5605	0	0.25	0	0.31	0.18	0.21	0.02	0.33	Cpt1c	0.756757	-0.402098	0.680424
ENSMUSG00000007805	3174	0.2	0.18	0.29	0.39	0.14	0.65	0	0.24	Twist2	1.02913	0.0414199	0.962152
ENSMUSG00000007812	5598	112.69	105.83	89.96	90.51	73.86	125.12	69.57	83.59	Zfp655	1.13304	0.180203	0.445644
ENSMUSG00000007815	7494	3.09	4.62	2.74	5.52	3.15	3.3	2.03	4.33	Rhoa	1.24668	0.318094	0.367679
ENSMUSG00000007817	12523	0.19	0.12	0.11	0.13	0.21	0.17	0.09	0.22	Zmiz1	0.797101	-0.327165	0.358345
ENSMUSG00000007827	7253	6.3	2.72	5.09	3.03	5.51	4.33	4.26	1.69	Ankrd26	1.0855	0.118356	0.783288
ENSMUSG00000007833	5622	0.01	0.01	0.05	0	0.03	0	0	0.09	Aldh16a1	0.583333	-0.777608	0.626044
ENSMUSG00000007836	2678	2.91	0.96	1.99	0.46	1.41	1.65	2.01	0.9	Hnrnpa0	1.05863	0.0821936	0.889822
ENSMUSG00000007837	2581	0	0.39	0.14	0.99	0.56	0.7	0.61	0.75	Prrg2	0.580153	-0.785495	0.299486
ENSMUSG00000007850	5842	3.95	3.58	2.54	3.41	3.42	4.08	2.06	2.86	Hnrnph1	1.08535	0.118155	0.632046
ENSMUSG00000007867	1651	285.74	319.05	276.95	226.79	241.39	314.43	245.71	257.29	Ift43	1.04695	0.0661905	0.643427
ENSMUSG00000007872	1791	0.48	1.77	1.41	3.55	1.31	8.14	2.78	8.79	Id3	0.343007	-1.54369	0.163565
ENSMUSG00000007877	948	0	0	0	0	0	0	0	0	Tcap	#DIV/0!	#DIV/0!	#DIV/0!
ENSMUSG00000007880	11476	5.34	3.28	4.07	3.07	6.62	4.27	3.4	2.57	Arid1a	0.934757	-0.097337	0.797295
ENSMUSG00000007888	1644	7.18	14.64	12.17	17.17	16.6	12.6	16.53	27.2	Crlf1	0.701495	-0.511496	0.207197
ENSMUSG00000007891	2351	1.44	3.08	1.15	7.88	5.71	3.75	0.96	4.27	Ctsd	0.922396	-0.116542	0.883307
ENSMUSG00000007892	499	388.04	617.18	436.81	518.57	617.64	428.14	550.33	679.59	Rplp1	0.861537	-0.215015	0.325822
ENSMUSG00000007907	1505	0	0.06	0.5	0.35	0.06	0.24	0.19	0.13	Cabs1	1.46774	0.553598	0.595642
ENSMUSG00000007908	5449	4.94	4.08	3.53	4.03	3.39	4.25	2.91	3.01	Hmgcll1	1.22271	0.290087	0.124253
ENSMUSG00000007944	2052	0.23	0.04	0.14	0.17	0.18	0.09	0.14	0.05	Ttc9b	1.26087	0.334419	0.563686
ENSMUSG00000007946	2035	0	0	0	0	0	0	0	0	Phox2a	#DIV/0!	#DIV/0!	#DIV/0!
ENSMUSG00000007950	4079	0	0.12	0	0	0	0	0	0	Abhd8	#DIV/0!	#DIV/0!	0.391002
ENSMUSG00000007987	3608	11.21	15.05	17.72	27.68	23.41	16.57	17.99	29.58	Ift22	0.818504	-0.288939	0.421582
ENSMUSG00000007989	12804	1.58	1.02	1.34	0.55	1.03	0.86	1	0.92	Fzd3	1.17848	0.236924	0.503663
ENSMUSG00000008028	3675	0.02	0.02	0	0	0	0	0	0.03	1700008O03Rik	1.33333	0.415037	0.801074
ENSMUSG00000008035	2128	0	0.23	0.09	0.7	0.42	0.38	0.32	0.18	Mid1ip1	0.784615	-0.349942	0.693862
ENSMUSG00000008036	1472	62.91	145.01	76.45	172.13	113.56	123.61	65.39	196.52	Ap2s1	0.914683	-0.128656	0.787801
ENSMUSG00000008090	2782	0	0.03	0.1	0.16	0	0.06	0	0.07	Fgfrl1	2.23077	1.15754	0.373732
ENSMUSG00000008129	2406	3.86	6.51	6.57	21.23	15.12	7.71	5.97	12.36	4930432K21Rik	0.927357	-0.108804	0.874353
ENSMUSG00000008136	1897	0.17	0.31	0.25	0.14	0.05	0.05	0.1	0.05	Fhl2	3.48	1.79909	0.022512
ENSMUSG00000008140	2917	0.03	2.14	0.83	3.66	2.38	3.21	0.94	2.85	Emc10	0.710021	-0.494066	0.500645
ENSMUSG00000008153	5867	0	0	0	0.03	0	0	0	0	Clstn3	#DIV/0!	#DIV/0!	0.391002
ENSMUSG00000008167	3383	1.49	1.94	1.96	3.1	2.64	3.01	1.42	3.8	Fbxw9	0.781049	-0.356515	0.366278
ENSMUSG00000008193	2868	0	0	0	0	0	0	0	0.07	Spib	0	#NUM!	0.391002
ENSMUSG00000008200	6583	20.4	22.06	20.12	22.02	20.41	23.13	20.32	16.59	Fnbp4	1.05158	0.0725652	0.512097
ENSMUSG00000008206	12264	0.01	0	0.02	0.01	0.01	0	0	0.06	Cers4	0.571429	-0.807355	0.645515
ENSMUSG00000008226	4815	2.81	2.09	1.81	2.35	1.89	3.09	1.77	2.53	Scrn3	0.976293	-0.0346138	0.888067
ENSMUSG00000008301	2223	13.45	11.46	15.81	13.22	14.59	10.61	16.66	16.25	Phax	0.92824	-0.107431	0.553216
ENSMUSG00000008305	8711	0.78	0.76	0.5	0.68	0.63	0.83	0.57	0.6	Tle1	1.03422	0.0485439	0.804044
ENSMUSG00000008307	3062	0	0	0	0.03	0	0	0	0	1700109H08Rik	#DIV/0!	#DIV/0!	0.391002
ENSMUSG00000008318	3280	0.05	0.15	0.11	0.22	0.36	0.19	0.06	0.44	Relt	0.504762	-0.986325	0.232056
ENSMUSG00000008333	2857	165.81	190.38	165.47	132.91	134.42	197.17	181.43	154.09	Snrpb2	0.981203	-0.0273772	0.869688
ENSMUSG00000008348	2893	18.93	62.09	40	180.26	95.73	64.92	33.21	134.78	Ubc	0.916748	-0.125403	0.877376
ENSMUSG00000008373	5439	1.52	2.79	2.17	5.06	3.78	3.36	2.1	5.26	Prpf31	0.795862	-0.32941	0.491528
ENSMUSG00000008384	1344	0.18	0	0	0.59	0.2	0.2	0.15	1.72	Sertad1	0.339207	-1.55976	0.413732
ENSMUSG00000008393	2858	66.04	125.1	85.81	180.68	166.64	113.25	99.37	172.36	Carhsp1	0.829611	-0.269493	0.483931
ENSMUSG00000008398	4550	1.63	1.92	0.76	2.25	1.44	1.64	0.75	1.59	Elk3	1.21033	0.275403	0.486447
ENSMUSG00000008429	5857	7.21	6.37	5.33	10.11	8.64	8.87	4.56	6.6	Herpud2	1.01221	0.0175056	0.953471
ENSMUSG00000008435	6595	0.68	0.52	0.81	0.37	0.64	0.3	0.4	0.22	Rdh13	1.52564	0.609416	0.171705
ENSMUSG00000008438	2911	0	0	0	0.03	0.03	0.06	0	0	Adam21	0.333333	-1.58496	0.401243
ENSMUSG00000008450	2034	4.76	5.24	5.28	4.99	4.92	5.58	2.83	4.51	Nutf2	1.13621	0.18423	0.379618
ENSMUSG00000008461	2786	0	0	0	0	0	0	0.07	0	Fut1	0	#NUM!	0.391002
ENSMUSG00000008475	2276	19.64	13.21	17.82	16.2	13.38	12.93	15.03	13.79	Arpc5	1.21295	0.278522	0.117308
ENSMUSG00000008482	1195	0	0	0	0	0	0	0	0.08	Rnf151	0	#NUM!	0.391002
ENSMUSG00000008489	8313	9.47	6.05	5.68	3.48	5.45	7.4	4.19	4.07	Elavl2	1.16911	0.225416	0.567387
ENSMUSG00000008496	8243	0.23	0.27	0.22	0.35	0.58	0.38	0.19	0.35	Pou2f2	0.713333	-0.487352	0.279514
ENSMUSG00000008540	2013	1.45	2.85	2.79	2.45	2.28	7.74	1.94	1.15	Mgst1	0.727689	-0.458607	0.599828
ENSMUSG00000008575	14957	0.27	0.13	0.13	0.11	0.16	0.18	0.05	0.12	Nfib	1.2549	0.327575	0.514859
ENSMUSG00000008590	2411	0.26	0.31	0	0.18	0.11	0.04	0.04	0.28	Htr3b	1.59574	0.67423	0.459943
ENSMUSG00000008601	1673	1.65	3.78	2.29	4.69	4.15	4.04	2.34	7.16	Rab25	0.701526	-0.511431	0.325012
ENSMUSG00000008604	4147	0.25	0.3	0.38	0.34	0.61	0.33	0.42	0.26	Ubqln4	0.783951	-0.351165	0.342368
ENSMUSG00000008658	4400	0.7	1.02	0.76	1.2	1.02	1.6	0.71	1.47	Rbfox1	0.766667	-0.383329	0.29123
ENSMUSG00000008668	2451	9.02	13.15	20.78	17.96	20.84	9.29	23.88	34.56	Rps18	0.687705	-0.540139	0.294114
ENSMUSG00000008682	2053	1.76	3.45	3.46	2.54	2.94	2.76	1.67	4	Rpl10	0.985928	-0.020446	0.951358
ENSMUSG00000008683	6270	15.22	29.25	15.13	23.08	16.59	28.14	17.27	33.6	Rps15a	0.864854	-0.209472	0.572109
ENSMUSG00000008690	4198	1.76	5.16	3.76	8.24	9.18	3.2	3.07	5.48	Ncaph2	0.903966	-0.14566	0.807498
ENSMUSG00000008730	10914	0.13	0.05	0.17	0.12	0.1	0.15	0.11	0.19	Hipk1	0.854545	-0.226771	0.559815
ENSMUSG00000008734	4630	0	0	0	0	0	0	0	0	Gprc5b	#DIV/0!	#DIV/0!	#DIV/0!
ENSMUSG00000008763	7969	0.61	0.59	0.84	0.77	0.94	0.84	0.87	0.53	Man1a2	0.883648	-0.178457	0.434578
ENSMUSG00000008789	3273	0.6	0.43	0.69	0.46	0.33	0.83	0.3	0.97	Ceacam5	0.897119	-0.156628	0.74954
ENSMUSG00000008813	742	0	0	0	0	0	0	0	0	Tppp2	#DIV/0!	#DIV/0!	#DIV/0!
ENSMUSG00000008822	1380	27.08	15.15	24.45	9.65	14.23	21.07	17.78	10.64	Acyp1	1.1979	0.260504	0.528631
ENSMUSG00000008843	1067	0	0.16	0	0	0	0	0	0	Cldn13	#DIV/0!	#DIV/0!	0.391002
ENSMUSG00000008845	5461	0	0	0.03	0	0	0	0	0	Cd163	#DIV/0!	#DIV/0!	0.391002
ENSMUSG00000008855	8780	0	0	0	0.02	0.01	0.03	0	0	Hdac5	0.5	-1	0.586944
ENSMUSG00000008859	2899	23.23	38.75	39.4	41.57	42.19	48.97	39.27	39.65	Rala	0.840487	-0.250703	0.219758
ENSMUSG00000008874	591	0	0	0	0	0	0	0	0	Clec3a	#DIV/0!	#DIV/0!	#DIV/0!
ENSMUSG00000008892	5420	63.77	67.55	54.42	55.88	48.61	52.12	48.38	56.33	Vdac3	1.17611	0.234023	0.0574819
ENSMUSG00000008932	3360	0	0	0.06	0	0	0	0	0	Slc1a7	#DIV/0!	#DIV/0!	0.391002
ENSMUSG00000008958	3639	5.47	18.77	3.42	21.38	12.45	18.9	1.75	15.71	Vps72	1.00471	0.00678223	0.992539
ENSMUSG00000008976	5687	0.1	0.15	0.16	0.16	0.08	0.17	0.22	0.39	Gabpa	0.662791	-0.593375	0.350136
ENSMUSG00000008999	4019	0.04	0	0.14	0.18	0.09	0.11	0.07	0.14	Bmp7	0.878049	-0.187627	0.794085
ENSMUSG00000009013	3890	78.76	166.48	97.24	178.22	121.21	128.7	116.82	243.73	Dynll1	0.852963	-0.229444	0.589204
ENSMUSG00000009030	3751	1.34	0.95	1.87	1.25	1.44	0.98	1.02	1.26	Pdcl	1.15106	0.202968	0.458123
ENSMUSG00000009035	4702	0.99	0.87	1.03	1.76	1.86	1.05	0.96	1.25	Tmem184b	0.908203	-0.138913	0.695594
ENSMUSG00000009047	833	0	0	0	0	0	0	0	0	Gm5965	#DIV/0!	#DIV/0!	#DIV/0!
ENSMUSG00000009070	3012	0.37	0.11	0.34	0.15	0.12	0.15	0.03	0.06	Rsph14	2.69444	1.42999	0.0987825
ENSMUSG00000009073	6825	0.78	1.02	1.1	1.29	1.45	0.8	0.57	0.81	Nf2	1.15427	0.206981	0.548299
ENSMUSG00000009075	2628	0	0	0.11	0	0.07	0	0.07	0.04	Cabp7	0.611111	-0.710493	0.609537
ENSMUSG00000009076	1248	26.48	32.83	57.29	52.31	63.29	17.89	78.93	110.05	Zmat5	0.625222	-0.677559	0.288088
ENSMUSG00000009079	5907	1.23	0.96	0.95	1.18	1.24	1.1	0.74	1.05	Ewsr1	1.046	0.0648895	0.725294
ENSMUSG00000009090	4957	1.92	2.25	2.81	6.09	6.52	2.67	2.42	3.88	Ap1b1	0.84377	-0.245078	0.667821
ENSMUSG00000009092	1993	14.88	53.45	14.54	66.22	32.76	53.35	6.57	57.09	Derl3	0.99546	-0.00656518	0.992627
ENSMUSG00000009093	989	19.09	14.74	13.7	9.99	16.3	11.74	8.2	8.98	Gstt4	1.272	0.347103	0.284659
ENSMUSG00000009097	3517	0	0	0	0	0	0	0	0	Tbx1	#DIV/0!	#DIV/0!	#DIV/0!
ENSMUSG00000009108	2995	3.18	2.89	1.56	3.59	2.98	2.37	1.76	2.87	Gnat2	1.12425	0.168961	0.576705
ENSMUSG00000009112	9089	0.84	1.02	0.64	0.92	1.32	1.21	0.54	0.64	Bcl2l13	0.921833	-0.117423	0.750835
ENSMUSG00000009114	1705	0	0	0	0	0	0	0	0	2610028H24Rik	#DIV/0!	#DIV/0!	#DIV/0!
ENSMUSG00000009115	1332	0	0.06	0.35	0.07	0.41	0.2	0.51	0.15	Spatc1l	0.377953	-1.40372	0.139313
ENSMUSG00000009145	3419	0	0.22	0	0	0	0	0	0	Dqx1	#DIV/0!	#DIV/0!	0.391002
ENSMUSG00000009185	511	0	0	0	0	0	0	0	0	Ccl8	#DIV/0!	#DIV/0!	#DIV/0!
ENSMUSG00000009207	9154	0.3	0.35	0.17	0.27	0.25	0.26	0.15	0.24	Lnpk	1.21111	0.276331	0.343495
ENSMUSG00000009210	1724	0	0	0	0	0	0	0	0.06	Prr29	0	#NUM!	0.391002
ENSMUSG00000009214	1511	0	0	0	0	0	0	0	0	Mymk	#DIV/0!	#DIV/0!	#DIV/0!
ENSMUSG00000009216	2959	0	0	0	0	0	0	0	0	Fam163b	#DIV/0!	#DIV/0!	#DIV/0!
ENSMUSG00000009246	6398	0	0	0	0	0	0	0	0	Trpm5	#DIV/0!	#DIV/0!	#DIV/0!
ENSMUSG00000009248	1623	0.48	0.05	0.06	0.49	0.17	0.11	0.12	0.89	Ascl2	0.837209	-0.25634	0.825711
ENSMUSG00000009281	2656	0	0	0.04	0	0	0	0.07	0.4	Rarres2	0.0851064	-3.55459	0.343319
ENSMUSG00000009291	3877	7.79	15.42	12.32	34.93	19.72	24.43	8.12	22.97	Pttg1ip	0.93647	-0.0946954	0.871699
ENSMUSG00000009292	12459	0	0.02	0.01	0	0.01	0	0.01	0	Trpm2	1.5	0.584963	0.673694
ENSMUSG00000009293	2431	4.11	11.51	7.11	24.93	22.86	12.22	4.98	15.93	Ube2g2	0.851223	-0.23239	0.737457
ENSMUSG00000009350	3424	0.25	0.44	0.19	0.28	0.37	0.42	0.2	0.25	Mpo	0.935484	-0.0962153	0.795855
ENSMUSG00000009356	3135	0	0	0	0	0	0	0	0.03	Lpo	0	#NUM!	0.391002
ENSMUSG00000009376	7679	0	0	0	0	0	0.02	0	0	Met	0	#NUM!	0.391002
ENSMUSG00000009378	4170	0.26	0.34	0.63	0.25	0.26	0.39	0.23	0.3	Slc16a12	1.25424	0.32681	0.477376
ENSMUSG00000009394	7031	0	0	0	0.03	0.01	0.03	0	0	Syn2	0.75	-0.415037	0.81647
ENSMUSG00000009406	5381	0.03	0.08	0.09	0.13	0.18	0.05	0.05	0.04	Elk1	1.03125	0.0443941	0.951672
ENSMUSG00000009418	18814	0.54	0.31	0.41	0.35	0.66	0.57	0.36	0.35	Nav1	0.829897	-0.268996	0.410687
ENSMUSG00000009470	11212	6.38	5.27	4.23	3.35	4.29	5.87	2.71	2.7	Tnpo1	1.23507	0.30459	0.396798
ENSMUSG00000009471	1861	0	0	0	0	0	0	0	0	Myod1	#DIV/0!	#DIV/0!	#DIV/0!
ENSMUSG00000009487	10349	0	0	0	0	0	0	0	0	Otog	#DIV/0!	#DIV/0!	#DIV/0!
ENSMUSG00000009535	7339	14.87	13.58	13.91	12.6	12.66	17.32	11.2	9.88	Rnmt	1.07638	0.106188	0.5985
ENSMUSG00000009545	4093	3.58	2.85	2.08	3.92	3.63	5.54	1.65	3.75	Kcnq1	0.853123	-0.229175	0.578427
ENSMUSG00000009549	1195	262.57	327.76	254.28	257.88	237.56	352.96	243.38	292.19	Srp14	0.979043	-0.0305566	0.86061
ENSMUSG00000009551	1431	0	0.17	0	0	0	0	0	0	6330409D20Rik	#DIV/0!	#DIV/0!	0.391002
ENSMUSG00000009555	4611	0.17	0.31	0.39	0.88	1	0.51	0.21	0.9	Cdk9	0.667939	-0.582212	0.398309
ENSMUSG00000009563	3050	1.86	8.82	4.66	11.11	9.92	8.18	4.97	7.73	Tor2a	0.858766	-0.219663	0.660456
ENSMUSG00000009566	3802	3.21	16.89	4.67	36.55	23.55	18.61	2.93	15.14	Fpgs	1.0181	0.0258754	0.976749
ENSMUSG00000009569	8990	7.25	10.03	6.6	9.13	8.34	9.17	4.19	7.54	Mrtfb	1.12893	0.17496	0.514461
ENSMUSG00000009575	9006	6.74	5.23	5.16	3.98	4.18	4.11	5.06	4.52	Cbx5	1.18131	0.240387	0.25444
ENSMUSG00000009580	1376	0	0	0	0	0	0	0	0	Odam	#DIV/0!	#DIV/0!	#DIV/0!
ENSMUSG00000009585	9454	0	0	0.04	0	0.01	0.01	0	0.05	Apobec3	0.571429	-0.807355	0.633517
ENSMUSG00000009588	2392	0	0	0	0	0	0	0	0	St6galnac1	#DIV/0!	#DIV/0!	#DIV/0!
ENSMUSG00000009596	2245	0.11	0	0	0	0	0	0	0	Taf7l	#DIV/0!	#DIV/0!	0.391002
ENSMUSG00000009614	5432	0	0	0	0	0	0.17	0	0	Sardh	0	#NUM!	0.391002
ENSMUSG00000009621	6915	0.22	0.13	0.18	0.23	0.4	0.25	0.1	0.07	Vav2	0.926829	-0.109624	0.860366
ENSMUSG00000009628	9622	21.96	8.14	14.89	5.7	9.03	10.28	8.23	4.65	Tex15	1.57471	0.655089	0.301764
ENSMUSG00000009630	1469	0	0	0.13	0.06	0.18	0.12	0.53	0.26	Ppp2cb	0.174312	-2.52026	0.0837388
ENSMUSG00000009633	871	0	0	0	0	0	0	0	0	G0s2	#DIV/0!	#DIV/0!	#DIV/0!
ENSMUSG00000009640	2636	9.22	19.43	18.23	22.96	26.96	11.07	17.39	33.01	Dmap1	0.789777	-0.340482	0.452212
ENSMUSG00000009646	1182	7.39	8.88	5.69	6.57	5.49	8.53	5.13	6.13	Pla2g12b	1.12856	0.174483	0.457463
ENSMUSG00000009647	6936	21.86	18.67	9.5	14.63	8.99	19.3	4.78	10.36	Mcu	1.48883	0.574182	0.239411
ENSMUSG00000009654	2788	0.2	0.03	0	0.06	0	0.23	0	0	Oit3	1.26087	0.334419	0.843461
ENSMUSG00000009670	3624	32.31	20.48	19.37	9.74	13.45	17.27	13.97	8.88	Tex11	1.52884	0.612438	0.227783
ENSMUSG00000009681	8191	0.6	0.36	0.48	0.62	1.03	0.38	0.49	0.48	Bcr	0.865546	-0.208317	0.641354
ENSMUSG00000009687	4192	0	0.26	0.8	0.25	0.34	0.32	0.23	0.16	Fxyd5	1.24762	0.319177	0.730562
ENSMUSG00000009731	5287	0	0	0	0	0	0	0	0.07	Kcnd1	0	#NUM!	0.391002
ENSMUSG00000009733	8063	2.54	1.59	2.06	1.97	1.91	1.26	2.27	1.45	Tfcp2	1.18433	0.244065	0.331726
ENSMUSG00000009734	6985	0.33	0.24	0.17	0.34	0.48	0.26	0.2	0.39	Pou6f2	0.81203	-0.300395	0.441288
ENSMUSG00000009739	6949	0	0	0.04	0.01	0.03	0	0	0	Pou6f1	1.66667	0.736966	0.693966
ENSMUSG00000009741	4757	8.6	9.28	10.22	11.05	13.59	11.94	7.29	7.07	Ubp1	0.981449	-0.0270148	0.92061
ENSMUSG00000009772	3920	0	0	0	0	0	0	0	0	Nuak2	#DIV/0!	#DIV/0!	#DIV/0!
ENSMUSG00000009828	11524	0.76	0.63	0.58	0.56	0.52	0.53	0.35	0.58	Cilk1	1.27778	0.353637	0.0876649
ENSMUSG00000009863	2239	36.93	34.63	59.19	33.14	43.44	29.43	60.71	49.57	Sdhb	0.89484	-0.160298	0.60977
ENSMUSG00000009876	788	1.2	4.76	1.42	4.37	2.86	5.6	1.49	3.55	Cox4i2	0.87037	-0.200299	0.743227
ENSMUSG00000009894	2651	3.65	14.86	9.45	24.53	20.04	11.11	10.1	20.51	Snap47	0.849903	-0.23463	0.677005
ENSMUSG00000009900	2761	0	0	0	0	0	0	0	0	Wnt3a	#DIV/0!	#DIV/0!	#DIV/0!
ENSMUSG00000009905	8147	1.7	0.99	1.06	1.18	1.33	1.43	0.71	1	Kdsr	1.10291	0.141313	0.634298
ENSMUSG00000009907	8905	2.5	1.97	3.22	2.51	3.32	2.36	2.77	2.31	Vps4b	0.947955	-0.0771089	0.700816
ENSMUSG00000009927	2691	35.85	42.46	37.96	32.23	38.56	36.2	37.04	46.91	Rps25	0.935669	-0.0959301	0.463681
ENSMUSG00000009941	2568	0	0	0	0	0.04	0	0	0	Nxf2	0	#NUM!	0.391002
ENSMUSG00000009995	5364	3.67	15.88	6.45	27.43	15.18	18.65	5.54	14.84	Taz	0.985612	-0.020909	0.975694
ENSMUSG00000010021	4068	0	0	0.02	0	0	0	0	0	Kif19a	#DIV/0!	#DIV/0!	0.391002
ENSMUSG00000010025	5619	0.76	1.41	0.93	2.06	1.68	2.32	0.56	1.84	Aldh3a2	0.80625	-0.310701	0.537661
ENSMUSG00000010044	2129	3.22	5.24	3.91	8.12	5.08	5.62	5.23	6.08	Zmynd10	0.93094	-0.103239	0.752249
ENSMUSG00000010045	2194	0.04	0.27	0.13	0.28	0.33	0	0.13	0.62	Tmem115	0.666667	-0.584963	0.572591
ENSMUSG00000010047	3293	0.93	4.22	2.58	11.68	7	3.44	1.39	7.89	Hyal2	0.98428	-0.0228594	0.979109
ENSMUSG00000010048	2637	0	0.06	0.07	0.47	0.17	0.07	0.07	0.22	Ifrd2	1.13208	0.17897	0.886085
ENSMUSG00000010051	3777	0	0	0	0	0	0.02	0.03	0	Hyal1	0	#NUM!	0.194171
ENSMUSG00000010054	1785	3.13	5.04	4.5	6.43	6.46	3.73	5.04	5.36	Tusc2	0.927635	-0.108371	0.688713
ENSMUSG00000010057	2013	17.2	51.09	36.54	60.57	53.15	42.85	33.94	69.29	Nprl2	0.830196	-0.268476	0.512447
ENSMUSG00000010064	5277	0	0	0	0	0	0	0	0	Slc38a3	#DIV/0!	#DIV/0!	#DIV/0!
ENSMUSG00000010066	7947	0	0	0	0	0	0	0	0	Cacna2d2	#DIV/0!	#DIV/0!	#DIV/0!
ENSMUSG00000010067	5845	2.64	5.03	3.9	5.93	5.9	4.74	3.21	4.58	Rassf1	0.949539	-0.0747011	0.805356
ENSMUSG00000010080	4067	0	0	0	0	0	0	0.02	0.05	Epn3	0	#NUM!	0.235139
ENSMUSG00000010086	3923	0	0	0	0	0	0	0	0	Rnf112	#DIV/0!	#DIV/0!	#DIV/0!
ENSMUSG00000010095	3529	26.24	53.66	21.88	58.48	37.57	53.17	16.95	45.93	Slc3a2	1.04322	0.0610483	0.896216
ENSMUSG00000010097	4427	6.49	8.99	7.28	17.04	12.47	8.46	4.5	15.99	Nxf1	0.960888	-0.0575591	0.910866
ENSMUSG00000010110	5808	5.51	15.31	13	38.69	28.32	10.84	13.31	43.72	Stx5a	0.753821	-0.407707	0.591776
ENSMUSG00000010122	3383	1.19	1.77	0.99	0.81	0.96	0.56	0.64	0.54	Slc47a1	1.76296	0.818002	0.0847049
ENSMUSG00000010136	1127	0	0	0	0	0	0	0	0	Pifo	#DIV/0!	#DIV/0!	#DIV/0!
ENSMUSG00000010142	2836	0	0.03	0	0.06	0.06	0	0	0	Tnfrsf13b	1.5	0.584963	0.73038
ENSMUSG00000010154	2510	1.03	0.8	1.45	0.98	1.15	0.47	0.55	1.08	Spire2	1.31077	0.390414	0.303796
ENSMUSG00000010175	8390	0	0	0	0.02	0	0	0	0	Prox1	#DIV/0!	#DIV/0!	0.391002
ENSMUSG00000010205	3470	0	0	0	0	0.03	0	0	0.03	Raver1	0	#NUM!	0.18169
ENSMUSG00000010277	8798	1.69	1.81	1.57	0.95	1.64	1.95	1	1.58	2610507B11Rik	0.975689	-0.035507	0.896185
ENSMUSG00000010290	3458	4.03	4.7	3.38	3.24	2.5	4.66	2.29	3.27	AI597479	1.20676	0.27114	0.345891
ENSMUSG00000010307	1887	0	0.13	0.1	0.56	0.24	0.14	0	0.2	Tmem86a	1.36207	0.4458	0.716285
ENSMUSG00000010311	2575	0	0.03	0	0	0	0	0	0.08	Optc	0.375	-1.41504	0.591166
ENSMUSG00000010342	5014	8.19	4.63	6.32	4.54	5.07	5.08	5.71	3.56	Tex14	1.21936	0.286126	0.328531
ENSMUSG00000010358	1727	0	0	0	0	0	0	0	0.17	Ifi35	0	#NUM!	0.391002
ENSMUSG00000010362	1575	0.35	1	1.07	2.74	1.37	0.74	0.87	1.59	Rdm1	1.1291	0.175177	0.801474
ENSMUSG00000010376	1261	468.02	470.16	503.8	419.58	506.61	444.01	560.01	485.77	Nedd8	0.932458	-0.100889	0.303789
ENSMUSG00000010392	4289	3.36	2.02	3.25	1.15	1.89	2.39	3.05	3.24	Gosr1	0.92526	-0.112069	0.760397
ENSMUSG00000010406	1109	4.33	13.74	13.23	18.38	11.78	9.82	19.39	31.53	Mrpl52	0.685052	-0.545714	0.365625
ENSMUSG00000010435	979	0	0	0	0	0	0	0	0	Spaca7	#DIV/0!	#DIV/0!	#DIV/0!
ENSMUSG00000010453	6742	0.86	0.73	0.78	1.01	1.55	0.71	0.61	0.83	Kansl3	0.913514	-0.130502	0.739009
ENSMUSG00000010461	9419	0.28	0.17	0.15	0.23	0.17	0.22	0.16	0.09	Eya4	1.29688	0.375039	0.278902
ENSMUSG00000010476	9227	0.01	0	0.02	0	0.03	0	0	0	Ebf3	1	0	1
ENSMUSG00000010492	2522	0.34	0	0.56	0.07	0.71	0.14	0.35	0.27	Uckl1os	0.659864	-0.59976	0.507586
ENSMUSG00000010505	7191	0.65	0.65	0.92	1.06	1.13	0.93	0.54	0.99	Myt1	0.913649	-0.130288	0.651
ENSMUSG00000010517	5093	2.78	3.32	4.62	6.6	6.51	2.97	2.78	6.43	Faf1	0.926699	-0.109828	0.807375
ENSMUSG00000010529	1215	0	0	0	0	0	0	0	0	Gm266	#DIV/0!	#DIV/0!	#DIV/0!
ENSMUSG00000010538	1112	22.57	27.11	41.02	33.64	36.77	20.89	56.42	73.48	Tsacc	0.662935	-0.593062	0.267746
ENSMUSG00000010554	13817	1.01	0.49	0.71	0.61	0.51	0.81	0.66	0.52	Mettl16	1.128	0.173767	0.569569
ENSMUSG00000010592	3820	248.48	228.7	144.78	176.1	154.17	246.19	92.07	151.23	Dazl	1.23988	0.310198	0.371678
ENSMUSG00000010601	3029	0	0	0	0	0	0	0	0	Apol7a	#DIV/0!	#DIV/0!	#DIV/0!
ENSMUSG00000010607	777	304.19	365.28	416.81	394.8	453.69	349	553.41	587.1	Pigyl	0.762186	-0.391785	0.118462
ENSMUSG00000010608	17376	11.39	10.52	10.33	7.38	9.13	12.36	10.76	7.49	Rbm25	0.99698	-0.00436299	0.983189
ENSMUSG00000010609	4332	8.48	26.57	13.12	35.5	33.04	30.74	8.28	24.12	Psen2	0.869931	-0.201026	0.720643
ENSMUSG00000010651	1962	0.36	0.3	0.33	0.58	0.18	1.01	0.35	0.34	Acaa1b	0.835106	-0.259968	0.71267
ENSMUSG00000010660	3093	0	0	0	0	0	0	0	0	Plcd1	#DIV/0!	#DIV/0!	#DIV/0!
ENSMUSG00000010663	4812	0	0	0	0	0.04	0.02	0	0	Fads1	0	#NUM!	0.21517
ENSMUSG00000010721	5850	52.67	33.47	33.78	26.11	27.2	31.84	28.17	26.38	Lmbr1	1.28559	0.362429	0.249238
ENSMUSG00000010751	4217	0	0	0	0	0	0	0	0	Tnfrsf22	#DIV/0!	#DIV/0!	#DIV/0!
ENSMUSG00000010755	6583	1.12	2.15	2.24	2.89	3.65	1.78	1.92	2.76	Cars	0.830861	-0.267322	0.479636
ENSMUSG00000010760	1121	41.41	17.53	35.44	16.13	29.97	13.33	32.26	18.87	Phlda2	1.17028	0.22686	0.626319
ENSMUSG00000010796	2829	145.07	98.62	120.2	98.52	95.51	111.48	105.71	77.06	Asz1	1.1864	0.246587	0.230181
ENSMUSG00000010797	2255	0	0	0.25	0.16	0.08	0.12	0.04	0.13	Wnt2	1.10811	0.148099	0.886349
ENSMUSG00000010803	7326	0	0	0.03	0	0	0.02	0.01	0.01	Gabra1	0.75	-0.415037	0.782349
ENSMUSG00000010825	6773	0	0	0	0.01	0.01	0	0	0	Grid2ip	1	0	1
ENSMUSG00000010830	1411	0.28	0.83	0.07	0	0.19	0.96	0	0	Kdelr3	1.02609	0.037153	0.980635
ENSMUSG00000010841	798	0	0	0	0	0	0	0	0	Cfap97d1	#DIV/0!	#DIV/0!	#DIV/0!
ENSMUSG00000010911	1000	261.53	222.94	254.14	181.21	175.18	250.47	197.6	177.72	Apip	1.14838	0.199603	0.284565
ENSMUSG00000010914	3930	57.28	88.75	60.22	86.25	62.98	75.85	46.23	91.3	Pdhx	1.0584	0.0818878	0.76151
ENSMUSG00000010936	6960	2.75	3.86	3.81	4.55	4.8	3.35	3.24	5.25	Vac14	0.899639	-0.152581	0.534027
ENSMUSG00000011008	3288	0	0	0.09	0	0	0	0	0	Mcoln2	#DIV/0!	#DIV/0!	0.391002
ENSMUSG00000011034	4104	0	0	0	0	0	0	0	0	Slc5a1	#DIV/0!	#DIV/0!	#DIV/0!
ENSMUSG00000011096	3072	0.23	1.08	0.09	1.23	0.59	0.09	0.22	1.07	Akt1s1	1.33503	0.416867	0.667439
ENSMUSG00000011114	3901	7.91	8.48	9.73	9.66	11.17	6.12	8.09	12.36	Tbrg1	0.948066	-0.076941	0.761132
ENSMUSG00000011118	3434	0	0	0	0	0	0	0	0	Panx3	#DIV/0!	#DIV/0!	#DIV/0!
ENSMUSG00000011148	2090	0.11	0.44	0.63	0.51	0.86	0.39	0.37	0.37	Adssl1	0.849246	-0.235745	0.664311
ENSMUSG00000011154	3188	0	0	0	0	0	0	0	0.03	Cfap161	0	#NUM!	0.391002
ENSMUSG00000011158	7788	0.3	0.5	0.59	0.66	0.5	0.39	0.39	0.78	Brf1	0.995146	-0.00702043	0.984162
ENSMUSG00000011171	4463	0	0.02	0.06	0.02	0.02	0.18	0	0.06	Vipr2	0.384615	-1.37851	0.402994
ENSMUSG00000011179	3405	14.51	23.82	20.81	32.44	28.73	28.08	14.58	21.42	Odc1	0.986747	-0.0192477	0.952866
ENSMUSG00000011254	3015	3.81	2.24	3.1	1.73	2.24	1.4	3.73	2.53	Thg1l	1.09899	0.136178	0.725852
ENSMUSG00000011256	7115	0	0	0	0	0	0	0	0	Adam19	#DIV/0!	#DIV/0!	#DIV/0!
ENSMUSG00000011257	4027	8.54	12.51	7.8	19.02	11.74	12.86	7.26	13.6	Pabpc4	1.05301	0.0745241	0.845981
ENSMUSG00000011263	4016	0.06	0	0	0.04	0	0	0.07	0.1	Exoc3l2	0.588235	-0.765535	0.578265
ENSMUSG00000011267	2037	3.44	13.53	12.21	26.16	21.58	12.42	9.02	48.17	Zfp296	0.606865	-0.720553	0.415981
ENSMUSG00000011305	2087	0	0.04	0	0.25	0	0	0.33	0	Plin5	0.878788	-0.186413	0.925361
ENSMUSG00000011306	6109	0.39	0.63	0.64	0.64	0.93	0.84	0.35	1.08	Sugp1	0.71875	-0.476438	0.257017
ENSMUSG00000011349	1619	0	0	0	0	0	0	0	0	Dmrtc2	#DIV/0!	#DIV/0!	#DIV/0!
ENSMUSG00000011350	2087	0	0	0	0	0	0	0	0	Gm5893	#DIV/0!	#DIV/0!	#DIV/0!
ENSMUSG00000011382	7408	0.75	0.43	0.76	0.31	0.6	0.32	0.26	0.26	Dhdh	1.5625	0.643856	0.202807
ENSMUSG00000011427	3658	0.84	0.8	1.28	0.96	1.11	1.16	1.26	1.72	Zfp790	0.739048	-0.436261	0.103668
ENSMUSG00000011463	3284	9.99	5.4	5.61	4.76	5.7	4.28	3.42	3.76	Cpb1	1.50117	0.586083	0.172586
ENSMUSG00000011486	1331	0	0	0	0	0	0	0	0	Slc25a41	#DIV/0!	#DIV/0!	#DIV/0!
ENSMUSG00000011589	2493	2.68	12.33	6.64	21.69	19.22	14.26	2.7	14.61	Fsd1	0.853318	-0.228845	0.743209
ENSMUSG00000011632	843	294.46	323.54	253.02	313.65	333.12	312.17	180.04	340.98	Pinlyp	1.01574	0.0225339	0.915795
ENSMUSG00000011658	5003	0.11	0.28	0	0.25	0.14	0.04	0.06	0.1	Fuz	1.88235	0.912537	0.340549
ENSMUSG00000011751	9563	0	0	0	0	0	0	0	0	Sptbn4	#DIV/0!	#DIV/0!	#DIV/0!
ENSMUSG00000011752	1982	0.28	0.46	0.57	0.93	0.91	0.45	0.2	0.83	Pgam1	0.937238	-0.0935119	0.867731
ENSMUSG00000011831	8060	22.35	22.15	22.21	16.65	21.97	21.01	20.21	13.97	Evi5	1.08035	0.111502	0.524602
ENSMUSG00000011832	8524	0	0.2	0.12	0.21	0.08	0.08	0.05	0.27	Evi5l	1.10417	0.142958	0.864246
ENSMUSG00000011837	1769	0.18	0.66	2.85	2.74	1.63	1.17	2.15	3.39	Snapc2	0.770983	-0.375229	0.593808
ENSMUSG00000011877	4838	1.06	1.27	0.48	1.5	2.61	0.69	0.55	0.74	Git1	0.938998	-0.0908063	0.902132
ENSMUSG00000011884	1762	6.3	21.13	5.68	22.03	16.46	16.66	3.55	13.92	Gltp	1.08994	0.124247	0.842917
ENSMUSG00000011958	3455	3.35	4.68	4.46	4.95	5.19	4.66	6	4.5	Bnip2	0.857002	-0.222629	0.18628
ENSMUSG00000011960	9157	1.42	1.86	1.71	2.38	2.02	2.13	1.55	2.36	Ccnt1	0.914392	-0.129115	0.537734
ENSMUSG00000012017	3839	0	0	0	0	0	0	0	0	Scarf2	#DIV/0!	#DIV/0!	#DIV/0!
ENSMUSG00000012042	2379	0	0	0	0	0	0.11	0	0	4930579F01Rik	0	#NUM!	0.391002
ENSMUSG00000012076	3455	5.33	5.47	4	3.83	3.28	6.15	3.39	4.7	Brms1l	1.06336	0.0886249	0.742114
ENSMUSG00000012114	11642	2.14	3.32	1.4	4.05	3.2	3.23	1.24	2.38	Med15	1.08557	0.118456	0.785763
ENSMUSG00000012117	3784	2.06	4.97	4.79	6.37	6.36	3.43	5.11	6.38	Dhdds	0.854793	-0.226353	0.524454
ENSMUSG00000012123	7801	0	0	0.02	0	0	0	0	0	Crybg2	#DIV/0!	#DIV/0!	0.391002
ENSMUSG00000012126	4742	0.15	0.07	0.2	0.15	0.38	0.06	0.19	0.18	Ubxn11	0.703704	-0.50696	0.448313
ENSMUSG00000012187	1558	0.15	0.27	0.24	0.23	0.17	0.29	0.19	0.25	Mogat1	0.988889	-0.0161197	0.949174
ENSMUSG00000012211	1270	0	0	0	0.21	0	0	0	0	Tex22	#DIV/0!	#DIV/0!	0.391002
ENSMUSG00000012282	1746	0.14	0.14	0.37	0.05	0.21	0.1	0.45	0.44	Wnt8a	0.583333	-0.777608	0.303035
ENSMUSG00000012296	4701	1.05	2.02	0.76	2.68	1.92	1.53	0.33	1.25	Tjap1	1.29423	0.372099	0.532739
ENSMUSG00000012350	5576	83.86	58.74	106.79	63.42	71.46	59.19	104.07	84.41	Ehf	0.980196	-0.0288576	0.917303
ENSMUSG00000012396	2242	0	0	0	0	0	0	0	0	Nanog	#DIV/0!	#DIV/0!	#DIV/0!
ENSMUSG00000012405	2473	15.34	17.01	25.66	19.51	21.16	17.69	25.53	19.76	Rpl15	0.921322	-0.118223	0.578601
ENSMUSG00000012422	10807	10.43	7.39	11.04	6.02	6.74	8.12	11.55	8.56	Tmem167	0.997426	-0.00371776	0.989062
ENSMUSG00000012428	3155	4.19	3.75	3.05	3.55	3	4.42	3.41	4.29	Steap4	0.96164	-0.0564309	0.741325
ENSMUSG00000012429	4503	0.44	0.61	0.62	0.72	0.46	0.72	0.72	1.67	Mplkip	0.669468	-0.578913	0.352107
ENSMUSG00000012443	7461	5.02	2.75	3.53	2.8	2.99	3.5	2.61	2.3	Kif11	1.23684	0.306661	0.310858
ENSMUSG00000012483	1136	228.35	123.9	156.08	70.75	103.54	123.24	144.1	82.73	Rpa3	1.2766	0.35231	0.427371
ENSMUSG00000012519	2303	1.4	1.01	1.5	0.77	0.98	1.68	1.74	1.72	Mlkl	0.764706	-0.387023	0.200891
ENSMUSG00000012520	3645	0	0	0	0	0	0	0	0	Phox2b	#DIV/0!	#DIV/0!	#DIV/0!
ENSMUSG00000012535	13100	0.5	0.44	0.56	0.48	0.63	0.77	0.54	0.55	Tnpo3	0.795181	-0.330645	0.0913997
ENSMUSG00000012609	15875	0.98	0.83	0.67	0.67	0.62	0.85	0.46	0.69	Ttll5	1.20229	0.265785	0.273695
ENSMUSG00000012640	5119	0.72	1.53	1.7	2.02	1.72	0.93	1.97	2.09	Zfp715	0.889717	-0.168582	0.643979
ENSMUSG00000012705	1579	0.05	0.16	0.36	0.06	0.17	0	0.31	0.06	Retn	1.16667	0.222392	0.827896
ENSMUSG00000012777	1749	0.22	0.67	0.59	0.55	1.03	1.7	0.34	0.99	Acp4	0.5	-1	0.165085
ENSMUSG00000012819	16939	0.08	0.06	0.11	0.11	0.09	0.04	0.06	0.09	Cdh23	1.28571	0.36257	0.292121
ENSMUSG00000012848	1734	17.42	28.34	62.96	40.3	39.32	19.11	83.36	119.09	Rps5	0.57122	-0.80788	0.315021
ENSMUSG00000012889	3549	0	0	0	0	0	0	0	0	Podnl1	#DIV/0!	#DIV/0!	#DIV/0!
ENSMUSG00000013033	8587	0.04	0.04	0.02	0.04	0.01	0	0.02	0.04	Adgrl1	2	1	0.139133
ENSMUSG00000013076	10064	1.21	0.64	1.1	1.07	1.31	0.43	1.52	1.22	Amotl1	0.897321	-0.156303	0.688911
ENSMUSG00000013083	616	0	0	0.15	0	0	0	0.16	0.16	2200002J24Rik	0.46875	-1.09311	0.502929
ENSMUSG00000013089	4103	0.38	0.69	0.57	0.77	0.68	0.64	0.36	0.56	Etv5	1.07589	0.105534	0.714678
ENSMUSG00000013091	871	0	0	0	0	0	0	0	0	Tmem190	#DIV/0!	#DIV/0!	#DIV/0!
ENSMUSG00000013150	4608	0.15	0.31	0.3	0.31	0.27	0.2	0.38	0.34	Gfod2	0.89916	-0.153351	0.610113
ENSMUSG00000013155	3659	0.15	1.09	1.38	2.17	2.34	0.91	0.85	3.27	Enkd1	0.649932	-0.621639	0.408659
ENSMUSG00000013158	1487	0.69	0.34	0	0	0.3	0	0	0.06	4933405L10Rik	2.86111	1.51658	0.403097
ENSMUSG00000013160	1793	11.06	15.37	11.89	23.13	21.4	13.06	6.1	12.71	Atp6v0d1	1.15356	0.20609	0.641614
ENSMUSG00000013236	14990	0.45	0.31	0.19	0.23	0.36	0.29	0.16	0.23	Ptprs	1.13462	0.182203	0.643134
ENSMUSG00000013275	4912	0.38	0.47	0.32	0.65	0.62	0.31	0.18	0.22	Slc41a1	1.36842	0.452512	0.360893
ENSMUSG00000013338	6896	0	0	0	0	0	0	0	0	Fer1l4	#DIV/0!	#DIV/0!	#DIV/0!
ENSMUSG00000013353	5633	0	0	0	0	0.02	0	0	0	4931406B18Rik	0	#NUM!	0.391002
ENSMUSG00000013367	2622	0	0	0	0	0	0	0	0	Iglon5	#DIV/0!	#DIV/0!	#DIV/0!
ENSMUSG00000013415	9682	0.03	0.03	0	0.04	0.03	0	0.01	0.02	Igf2bp1	1.66667	0.736966	0.393036
ENSMUSG00000013418	1722	1.23	0.48	0.43	0.31	0.58	0.78	0.79	0.73	B4galnt2	0.850694	-0.233287	0.64753
ENSMUSG00000013419	7063	0	0.04	0.01	0.06	0	0.03	0.01	0.01	Zfp651	2.2	1.1375	0.375342
ENSMUSG00000013465	3432	0.18	0.27	0.52	1.11	1.05	0.37	0.2	0.56	Nelfb	0.954128	-0.0677446	0.931455
ENSMUSG00000013483	4605	0	0	0	0.08	0.02	0	0.02	0	Card14	2	1	0.659438
ENSMUSG00000013495	5928	10.74	15.52	10	19.04	12.66	17.07	7.68	15.71	Tmem175	1.04104	0.0580243	0.860697
ENSMUSG00000013523	3775	3.4	6.55	3.52	7.29	5.7	5.63	3.37	5.42	Bcas1	1.03181	0.0451761	0.895473
ENSMUSG00000013539	7910	3.31	4.73	4.45	6.13	4.41	4.02	4.24	5.17	Tango2	1.04372	0.0617375	0.772515
ENSMUSG00000013562	1373	0	0	0	0	0	0	0.14	0	4833413E03Rik	0	#NUM!	0.391002
ENSMUSG00000013584	2264	24.88	43	17.67	32.34	20.69	52.05	11.65	30.29	Aldh1a2	1.02799	0.0398275	0.940461
ENSMUSG00000013593	2313	3.37	16.49	25.3	47.72	49.41	12.11	24.04	34.03	Ndufs2	0.776654	-0.364657	0.605036
ENSMUSG00000013611	2935	0.11	0.14	0.19	0	0.03	0.06	0.07	0.26	Snx31	1.04762	0.0671142	0.942249
ENSMUSG00000013622	2082	11.03	11.56	24.29	13.56	12.37	11.81	29.95	30.25	Atraid	0.716283	-0.481397	0.369459
ENSMUSG00000013629	8183	0.03	0.11	0.09	0.1	0.19	0.13	0.02	0.28	Cad	0.532258	-0.909802	0.281535
ENSMUSG00000013643	1284	0	0.13	0.07	0	0.07	0	0	0.15	Lypd8	0.909091	-0.137504	0.91969
ENSMUSG00000013646	6352	0	0	0	0	0.04	0	0	0.03	Sh3bp5l	0	#NUM!	0.18812
ENSMUSG00000013653	926	1.7	0	0.81	0.19	0.68	0.68	0.84	0.63	1810065E05Rik	0.954064	-0.0678426	0.938012
ENSMUSG00000013662	5995	38.32	46.08	28.72	29.15	24.62	51.23	16.01	26.39	Atad1	1.20313	0.266791	0.519779
ENSMUSG00000013663	11507	1.36	0.58	0.56	0.3	0.76	0.56	0.37	0.39	Pten	1.34615	0.428843	0.506264
ENSMUSG00000013668	1826	0	0	0	0	0	0	0	0	4933402N03Rik	#DIV/0!	#DIV/0!	#DIV/0!
ENSMUSG00000013698	3861	0	0	0.15	0.09	0.12	0.05	0	0.05	Pea15a	1.09091	0.125531	0.914237
ENSMUSG00000013701	1786	12.2	10.49	14.86	9.88	14.22	13.31	15.16	13.03	Timm23	0.85122	-0.232395	0.161661
ENSMUSG00000013707	1122	0	0	0	0	0	0	0	0	Tnfaip8l2	#DIV/0!	#DIV/0!	#DIV/0!
ENSMUSG00000013736	4413	42.45	24.57	38.06	20.01	23.51	29.15	31.89	21.69	Trnt1	1.17743	0.235639	0.464275
ENSMUSG00000013766	1273	1.36	0.79	1.03	1.87	1.42	2.19	2.84	2.58	Ly6g6e	0.559247	-0.838443	0.0454504
ENSMUSG00000013787	5489	0	0	0.07	0.14	0.07	0	0.09	0.04	Ehmt2	1.05	0.0703893	0.951218
ENSMUSG00000013822	1702	262.34	460.25	452.78	605.65	493.03	363.24	493.34	1028.52	Elof1	0.748916	-0.417124	0.410291
ENSMUSG00000013833	4663	0.1	0.07	0.04	0.34	0.33	0.19	0.08	0.19	Med16	0.696203	-0.522421	0.511685
ENSMUSG00000013846	6851	0	0.01	0	0.03	0	0.01	0.01	0.01	St3gal1	1.33333	0.415037	0.756731
ENSMUSG00000013858	4663	0.1	0.36	0.18	0.44	0.44	0.25	0.31	0.5	Tmem259	0.72	-0.473931	0.325745
ENSMUSG00000013878	6237	9.95	7.41	7.51	5.15	6.45	7.51	5.37	5.98	Rnf170	1.18609	0.246216	0.333698
ENSMUSG00000013921	3935	0.04	0.17	0.1	0.18	0.11	0.07	0	0.17	Clip3	1.4	0.485427	0.497282
ENSMUSG00000013928	2432	0.06	0.27	0.12	0.36	0.33	0.19	0.48	0.2	Thap8	0.675	-0.567041	0.351576
ENSMUSG00000013936	1950	0.28	0.68	0.77	1.04	0.6	0.55	0.85	0.99	Myl2	0.926421	-0.11026	0.78192
ENSMUSG00000013973	5861	1.36	3.79	4.69	10.45	7.11	2.67	4.12	11.02	Dedd	0.814205	-0.296535	0.679448
ENSMUSG00000013974	1494	1	3.29	1.38	2.18	3.38	1.75	1.24	3.62	Mcemp1	0.785786	-0.347792	0.517668
ENSMUSG00000013997	4932	1.53	2.38	2.33	3.18	2.94	2.08	2.04	3.62	Nit1	0.882022	-0.181113	0.557445
ENSMUSG00000014030	8853	0.26	0.03	0.22	0.05	0.27	0.16	0.14	0.03	Pax5	0.933333	-0.0995357	0.900232
ENSMUSG00000014039	11349	0.03	0.01	0	0	0.01	0.03	0.01	0.02	Prdm15	0.571429	-0.807355	0.417996
ENSMUSG00000014074	4462	21.64	11.31	20	9.61	13.87	11.38	17.65	8.31	Rnf168	1.22164	0.288815	0.467176
ENSMUSG00000014075	2385	20.68	17.67	18.11	12.36	11.63	19.1	17.66	15.23	Tctex1d2	1.08174	0.113348	0.606328
ENSMUSG00000014077	3499	3.04	3.97	3.13	8.04	5.35	5.71	2.04	4.61	Chp1	1.02654	0.037788	0.938119
ENSMUSG00000014104	1208	0	0	0	0	0	0	0	0	Sval2	#DIV/0!	#DIV/0!	#DIV/0!
ENSMUSG00000014158	4076	0.14	0.08	0.02	0.45	0.31	0.04	0.07	0.12	Trpv4	1.27778	0.353637	0.75384
ENSMUSG00000014164	7322	0.31	0.24	0.47	0.27	0.6	0.34	0.33	0.34	Klhl3	0.801242	-0.31969	0.37685
ENSMUSG00000014177	2235	74.67	93.94	81.01	115.7	102.15	137.36	73.2	81.59	Tvp23b	0.926503	-0.110133	0.686019
ENSMUSG00000014195	8726	13.81	11.5	10.21	7.65	6.31	12.94	5.92	8.4	Dnajc7	1.28597	0.362857	0.290404
ENSMUSG00000014198	3101	0.08	0.11	0.06	0	0	0	0	0	Zfp385c	#DIV/0!	#DIV/0!	0.0743757
ENSMUSG00000014226	2390	3.69	2.75	5.36	2.36	4.48	5.58	6.05	4.28	Cacybp	0.694458	-0.526041	0.105483
ENSMUSG00000014232	2279	3.73	2.96	5.13	4.61	5.89	1.98	6.3	4.79	Cluap1	0.866561	-0.206626	0.58876
ENSMUSG00000014243	732	180.04	178.74	197.41	191.03	179.51	189.65	214.81	198.85	Zswim7	0.954523	-0.0671475	0.355711
ENSMUSG00000014245	2268	1.04	4.66	3.42	3.07	2.78	2.22	2.41	4.77	Pigl	1.00082	0.00118399	0.997997
ENSMUSG00000014294	572	876.07	1021.94	1300.86	959.68	1131.95	836.09	1826.41	1660.38	Ndufa2	0.762361	-0.391454	0.261801
ENSMUSG00000014301	2435	11.47	17.48	14.36	17.97	17.24	17.97	17.58	21.18	Pam16	0.828444	-0.271524	0.132978
ENSMUSG00000014303	4373	0.16	0.02	0	0.04	0.04	0.02	0	0.04	Glis2	2.2	1.1375	0.472168
ENSMUSG00000014313	3567	94.8	100.02	102.74	72.59	96.33	80.64	122.44	98.73	Cox6c	0.929698	-0.105166	0.549816
ENSMUSG00000014329	7441	0.56	0.32	0.48	0.59	0.58	0.51	0.26	0.32	Bicc1	1.16766	0.223626	0.499409
ENSMUSG00000014349	3997	0.85	0.83	1.47	1.17	3.33	1.33	1.47	0.99	Ube2z	0.606742	-0.720846	0.279584
ENSMUSG00000014351	687	0	0.24	0	0	0	0	0	0	Gip	#DIV/0!	#DIV/0!	0.391002
ENSMUSG00000014353	8395	2.53	2.42	2.33	2.7	3.13	3.45	1.55	1.5	Tmem87b	1.03634	0.051504	0.876599
ENSMUSG00000014355	16714	1.84	1.45	1.37	0.88	1.69	1.55	0.74	0.9	Anapc1	1.13525	0.183005	0.610561
ENSMUSG00000014361	4336	1.74	1.69	1.44	2.18	1.87	2.2	1.06	1.51	Mertk	1.06175	0.08644	0.737164
ENSMUSG00000014402	2730	142.14	147.56	103.46	124.45	97.19	133.53	72.67	101.5	Tsg101	1.2784	0.354335	0.130779
ENSMUSG00000014418	6497	0.68	0.55	0.65	0.71	0.98	0.98	0.42	0.36	Hps5	0.945255	-0.0812238	0.842424
ENSMUSG00000014426	10181	1.36	1.8	1.7	1.82	3.24	1.18	1.68	1.82	Map3k4	0.843434	-0.245652	0.539479
ENSMUSG00000014444	9935	0.25	0.08	0.14	0.09	0.18	0.09	0.16	0.17	Piezo1	0.933333	-0.0995357	0.829987
ENSMUSG00000014453	2698	0	0	0	0.03	0.1	0	0	0.04	Blk	0.214286	-2.22239	0.335886
ENSMUSG00000014470	1985	1.23	8.98	3.48	21.56	10.84	13.61	3.15	11.68	Rnf166	0.897403	-0.156172	0.852052
ENSMUSG00000014496	12233	0.99	0.86	0.7	0.64	0.96	1.07	0.58	0.47	Ankrd28	1.03571	0.0506261	0.87479
ENSMUSG00000014498	8401	0.02	0.04	0.03	0.03	0.05	0.02	0	0.05	Ankrd52	1	-1.60171e-16	1
ENSMUSG00000014503	5804	584	504.62	573.12	377.92	527.54	507.38	482.47	425.39	Pkd2l2	1.04987	0.0702061	0.665934
ENSMUSG00000014504	3630	29.43	28.82	26.55	21.7	25.85	26.79	33.92	24.4	Srp19	0.959805	-0.0591863	0.699706
ENSMUSG00000014529	2345	0.37	0.11	0.28	0.19	0.08	0.08	0.29	0.08	Tmbim7	1.79245	0.841935	0.221274
ENSMUSG00000014542	2471	0	0	0	0	0	0	0	0	Clec4f	#DIV/0!	#DIV/0!	#DIV/0!
ENSMUSG00000014543	1192	0	0	0	0	0	0	0	0	Klra17	#DIV/0!	#DIV/0!	#DIV/0!
ENSMUSG00000014547	9185	0.4	0.3	0.42	0.37	0.57	0.31	0.28	0.28	Wdfy2	1.03472	0.0492435	0.876238
ENSMUSG00000014550	8783	1.21	0.86	1.12	0.49	1.3	0.78	1.16	0.48	Rbsn	0.989247	-0.0155969	0.968945
ENSMUSG00000014551	6576	16.98	34.51	33.17	37.55	31.69	21.36	31.94	59.71	Mrps25	0.844575	-0.243703	0.578458
ENSMUSG00000014554	4611	29.11	30.54	24.77	22.81	23.77	29.89	19.22	24.11	Dguok	1.10558	0.144801	0.40311
ENSMUSG00000014592	14570	3.88	2.68	3.02	2.19	2.83	3.46	2.51	2.08	Camta1	1.0818	0.113436	0.646046
ENSMUSG00000014599	5281	0.73	1.2	0.99	1.15	1.72	1.5	0.91	1.17	Csf1	0.767925	-0.380964	0.200112
ENSMUSG00000014601	5453	3.66	4.99	3.39	9.69	9.68	7.88	2.81	6.22	Strip1	0.817225	-0.291196	0.578062
ENSMUSG00000014602	9330	0.03	0.01	0.01	0.06	0.05	0.03	0.03	0.12	Kif1a	0.478261	-1.06413	0.27727
ENSMUSG00000014603	1892	0	0	0	0	0	0	0	0	Alx3	#DIV/0!	#DIV/0!	#DIV/0!
ENSMUSG00000014606	2120	2.56	9.62	3.26	8.32	7.01	7.18	2.77	8.38	Slc25a11	0.937648	-0.0928817	0.861512
ENSMUSG00000014609	1690	0	0.2	0.5	0.31	0.48	0	0.06	0.4	Chrne	1.07447	0.103623	0.916125
ENSMUSG00000014633	2043	50.33	59.39	74.85	67.8	82.04	53.63	120.74	119.04	Cmc2	0.67218	-0.57308	0.150846
ENSMUSG00000014668	4437	3.9	4.94	4.34	7.48	5.01	6.9	3.22	5.03	Chfr	1.0248	0.0353446	0.91308
ENSMUSG00000014686	1635	0	0	0	0	0	0	0	0	Ceacam16	#DIV/0!	#DIV/0!	#DIV/0!
ENSMUSG00000014704	1775	0	0	0	0	0	0	0	0	Hoxa2	#DIV/0!	#DIV/0!	#DIV/0!
ENSMUSG00000014725	9184	0.97	0.78	0.69	0.53	0.47	0.74	0.6	0.94	Adam28	1.08	0.111031	0.700424
ENSMUSG00000014747	1739	0	0	0	0	0.1	0	0	0	Ankrd53	0	#NUM!	0.391002
ENSMUSG00000014748	4088	2.87	7.33	6.08	10.77	12.14	10.06	5.14	11.18	Tex261	0.702233	-0.509979	0.250771
ENSMUSG00000014763	8345	0.87	0.63	1.14	1.54	1.1	1.13	0.74	1.23	Fam120b	0.995238	-0.00688639	0.983006
ENSMUSG00000014767	13576	17.43	11.93	11.02	10.18	9.66	13.81	8.41	9.86	Tbp	1.21131	0.276566	0.319167
ENSMUSG00000014769	4595	77.12	68.42	115.09	64.13	82.85	63.8	147.86	113.87	Psmb1	0.79524	-0.330538	0.380619
ENSMUSG00000014771	2582	0	0	0	0	0	0	0	0	Pdcd2	#DIV/0!	#DIV/0!	#DIV/0!
ENSMUSG00000014773	4219	0.04	0	0.07	0	0.06	0.02	0	0	Dll1	1.375	0.459432	0.746563
ENSMUSG00000014776	3176	0.42	0.31	0.41	0.47	0.17	0.11	0.74	0.3	Nol3	1.2197	0.286523	0.650847
ENSMUSG00000014778	4666	0	0.05	0.06	0	0.21	0.02	0.04	0.04	Fhod1	0.354839	-1.49476	0.352731
ENSMUSG00000014782	5478	0.01	0	0.15	0.06	0.02	0.02	0.05	0.09	Plekhg4	1.22222	0.289507	0.804873
ENSMUSG00000014786	5240	0	0.03	0.04	0.13	0.1	0.07	0.07	0.07	Slc9a5	0.645161	-0.632268	0.404563
ENSMUSG00000014791	3485	0	0	0.03	0	0	0	0	0.03	Elmo3	1	0	1
ENSMUSG00000014813	4197	0	0	0	0	0	0	0	0	Stc1	#DIV/0!	#DIV/0!	#DIV/0!
ENSMUSG00000014837	4045	0.45	0.1	0.37	0.24	0.49	0.22	0.34	0.5	4931428F04Rik	0.748387	-0.418143	0.375332
ENSMUSG00000014846	1848	1.15	1.89	0.61	1.72	1.17	0.93	0.37	2.25	Tppp3	1.13771	0.186135	0.752318
ENSMUSG00000014850	11254	11.79	8	13.02	12.61	12.2	10.63	11.71	7.86	Msh3	1.07123	0.0992634	0.633719
ENSMUSG00000014852	4925	0	0	0	0.02	0.02	0.04	0.04	0.02	Adamts13	0.166667	-2.58496	0.017467
ENSMUSG00000014856	1511	6.51	6.72	11.38	11.74	11.27	5.3	14.88	17.32	Tmem208	0.745335	-0.424039	0.348233
ENSMUSG00000014859	2452	11.65	34.13	13.53	61.74	37.21	35.73	5.94	35.73	E2f4	1.05619	0.0788702	0.912226
ENSMUSG00000014867	3281	167.33	339.27	197.16	579.2	402.12	383.67	158.1	341.6	Surf4	0.998032	-0.0028422	0.995613
ENSMUSG00000014873	3408	1.06	1.59	2.55	2.1	2.25	1.69	2.29	3.03	Surf2	0.788337	-0.343116	0.291869
ENSMUSG00000014905	2549	6.08	6.11	8.95	5.64	5.16	6.75	5.02	5.27	Dnajb9	1.20631	0.270596	0.245509
ENSMUSG00000014907	3094	0.53	0.19	0.27	0.14	0.41	0.29	0.16	0.19	Naf1	1.07619	0.105933	0.854157
ENSMUSG00000014932	7508	2.04	2.07	1.85	1.57	1.42	1.94	1.18	0.93	Yes1	1.3766	0.461109	0.0938505
ENSMUSG00000014956	10913	2.07	1.09	1.41	1.16	1.51	1.88	1.24	0.89	Ppp1cb	1.03804	0.0538669	0.869522
ENSMUSG00000014959	4145	31.23	45.61	35.49	70.75	45.76	51.8	30.06	53.62	Gorasp2	1.01015	0.0145728	0.966287
ENSMUSG00000014980	4195	0.39	0.42	0.58	0.34	0.21	0.6	0.86	0.67	Tsen15	0.739316	-0.435736	0.357519
ENSMUSG00000015001	1912	0	0.22	0	0	0	0	0	0	Oc90	#DIV/0!	#DIV/0!	0.391002
ENSMUSG00000015002	11399	1.26	1.37	1.07	1.36	0.96	1.7	0.51	0.9	Efr3a	1.24324	0.314109	0.399353
ENSMUSG00000015013	1950	131.25	157	164.89	138.36	152.97	134.45	179.52	209.92	Trappc2l	0.873888	-0.194479	0.301796
ENSMUSG00000015016	3747	0	0.04	0.22	0.21	0.17	0.12	0.26	0.31	Acsf3	0.546512	-0.871676	0.223917
ENSMUSG00000015023	2957	7.56	7.13	6.92	7.25	8.62	6.33	5.39	6.14	Ddx19a	1.08988	0.124168	0.459416
ENSMUSG00000015027	2650	0.48	0.63	0.63	1.3	1.73	0.48	1.11	2	Galns	0.571429	-0.807355	0.204027
ENSMUSG00000015053	5398	0.03	0	0	0.02	0.03	0	0.04	0.02	Gata2	0.555556	-0.847997	0.413312
ENSMUSG00000015083	1493	4.11	9.2	7.89	12.35	11.4	8.86	9.1	13.78	C8g	0.777701	-0.362713	0.293998
ENSMUSG00000015085	2128	0.33	0.35	0.04	0.7	0.38	0.38	0.05	0.54	Entpd2	1.05185	0.0729315	0.921521
ENSMUSG00000015087	6379	0.21	0.16	0.23	0.29	0.64	0.32	0.35	0.23	Rabl6	0.577922	-0.791053	0.163667
ENSMUSG00000015090	1649	3.15	6.72	3	5.03	5.13	3.28	2.73	2.17	Ptgds	1.34485	0.427449	0.336096
ENSMUSG00000015092	1317	34.05	52.42	50.89	40.53	55.87	45.8	46.3	72.53	Edf1	0.806757	-0.309793	0.217204
ENSMUSG00000015093	1012	1.4	1.65	1.66	0.61	0.98	0.27	1.74	1.43	Clic3	1.20362	0.26738	0.598715
ENSMUSG00000015094	3906	0.14	0.17	0.17	0.75	0.23	0.16	0.1	0.67	Npdc1	1.06034	0.0845335	0.931933
ENSMUSG00000015095	3052	1.26	2.32	1.1	6.65	4.28	2.65	0.58	2.66	Fbxw5	1.11406	0.155828	0.855112
ENSMUSG00000015112	3798	5.32	5.15	3.64	5.44	4.89	7.37	3.06	5.01	Slc25a13	0.961633	-0.0564416	0.85109
ENSMUSG00000015120	5474	34.05	31.78	26.91	22.23	23.82	27.47	20.37	25.28	Ube2i	1.18599	0.246093	0.199498
ENSMUSG00000015126	1192	6.67	12.86	16.07	19.47	18.21	5.82	13.04	29.17	Tsr3	0.831371	-0.266436	0.641471
ENSMUSG00000015127	5673	0.12	0.12	0.07	0.02	0	0.11	0.07	0.09	Unkl	1.22222	0.289507	0.673202
ENSMUSG00000015133	10307	0.02	0.02	0.01	0.05	0.02	0.04	0.03	0.02	Lrrk1	0.909091	-0.137504	0.811267
ENSMUSG00000015134	4617	0.72	0.51	0.85	0.63	0.53	0.27	0.91	0.42	Aldh1a3	1.2723	0.347439	0.394809
ENSMUSG00000015143	5533	0.8	0.81	0.51	0.56	1.03	0.88	0.35	0.66	Actn1	0.917808	-0.123735	0.735866
ENSMUSG00000015149	5035	0.39	1.24	0.82	1.87	1.36	0.55	0.39	1.59	Sirt2	1.11054	0.151261	0.811945
ENSMUSG00000015165	5953	0.11	0.17	0.06	0.33	0.18	0.24	0.13	0.23	Hnrnpl	0.858974	-0.219313	0.688617
ENSMUSG00000015176	3971	9.81	10.19	11.84	9.64	12.63	8.71	8.54	8.59	Nolc1	1.07824	0.108682	0.536507
ENSMUSG00000015189	4037	0	0.06	0.02	0.07	0	0	0.02	0.24	Casd1	0.576923	-0.793549	0.677872
ENSMUSG00000015202	3837	0.12	0.3	0.32	0.41	0.38	0.38	0.15	0.3	Cnksr3	0.950413	-0.0733732	0.859977
ENSMUSG00000015214	5859	0	0	0.06	0.02	0.03	0	0.03	0.03	Mtmr1	0.888889	-0.169925	0.882566
ENSMUSG00000015217	2234	19.97	16.22	16.65	19.9	21.93	14.19	20.12	14.53	Hmgb3	1.02784	0.039611	0.833207
ENSMUSG00000015222	16456	0.1	0.18	0.15	0.13	0.16	0.19	0.16	0.17	Map2	0.823529	-0.280108	0.175218
ENSMUSG00000015224	3337	0.19	0.2	0.08	0.24	0.16	0.24	0.09	0.38	Cyp2j9	0.816092	-0.293196	0.599343
ENSMUSG00000015242	1733	0	0	0	0	0	0	0	0	Nipsnap3a	#DIV/0!	#DIV/0!	#DIV/0!
ENSMUSG00000015243	10363	0	0.01	0	0.01	0.03	0	0	0	Abca1	0.666667	-0.584963	0.771769
ENSMUSG00000015247	1687	0.33	0.05	0.44	0.37	0.27	0.48	0.58	0.69	Nipsnap3b	0.589109	-0.763394	0.144515
ENSMUSG00000015289	2021	31.61	26.41	25.62	30.3	32.89	30.83	34.19	28.63	Lage3	0.900427	-0.151319	0.150146
ENSMUSG00000015290	3142	17.8	22.74	20.7	20.86	22.53	23.47	19.91	28.1	Ubl4a	0.873311	-0.195432	0.195812
ENSMUSG00000015291	4296	0.86	1.69	1.22	2.46	1.64	2.6	0.55	1.3	Gdi1	1.02299	0.0327899	0.951226
ENSMUSG00000015305	8568	2.49	1.25	1.79	0.81	1.4	1.09	1.93	1.07	Sash1	1.15483	0.207677	0.631039
ENSMUSG00000015312	1589	0.3	0.89	0.12	1.17	0.62	1.36	0.31	1.88	Gadd45b	0.594724	-0.749707	0.370825
ENSMUSG00000015314	10832	0	0	0	0	0	0.02	0	0	Slamf6	0	#NUM!	0.391002
ENSMUSG00000015316	6156	2.77	2.95	3.29	2.51	2.43	4.69	2.6	3.06	Slamf1	0.901408	-0.149747	0.595017
ENSMUSG00000015335	1785	2.25	10.5	4.14	12.6	10.09	13.97	3.18	11.58	Zdhhc12	0.75966	-0.396574	0.517706
ENSMUSG00000015337	1063	5.33	13.16	10.55	21.41	13.22	9.99	7.35	21.26	Endog	0.973562	-0.0386547	0.941979
ENSMUSG00000015340	5808	0.03	0	0.03	0.02	0.09	0.09	0.03	0	Cybb	0.380952	-1.39232	0.247907
ENSMUSG00000015341	6726	16.19	22.81	18.47	35.13	24.63	32.66	14.88	22.6	Golga7	0.977102	-0.0334182	0.925828
ENSMUSG00000015342	5076	0.06	0.2	0.04	0.09	0.23	0.12	0	0.08	Xk	0.906977	-0.140863	0.872882
ENSMUSG00000015354	4625	1.21	1.13	1.03	2.04	1.73	1.73	1.37	1.4	Pcolce2	0.868379	-0.203604	0.461891
ENSMUSG00000015355	1189	2.85	0.7	1.81	1.04	0.3	2.12	0.9	0.65	Cd48	1.61209	0.688933	0.365959
ENSMUSG00000015357	3494	7.97	8.58	9.92	11.72	12.91	13.53	8.7	9.92	Clpx	0.847537	-0.238652	0.279216
ENSMUSG00000015363	5591	0	0	0	0.02	0.02	0	0	0.05	Trabd	0.285714	-1.80735	0.384529
ENSMUSG00000015365	4183	0.81	0.46	0.78	0.55	1.08	0.73	0.7	0.79	Mov10l1	0.787879	-0.343954	0.202432
ENSMUSG00000015377	5896	0	0.03	0	0.13	0.08	0	0	0.15	Dennd6b	0.695652	-0.523562	0.725514
ENSMUSG00000015396	2572	0	0	0.04	0	0	0	0	0	Cd83	#DIV/0!	#DIV/0!	0.391002
ENSMUSG00000015401	1544	8.56	5.12	5.87	4	3.91	4.49	4.18	3.38	Cltrn	1.47556	0.561266	0.14379
ENSMUSG00000015405	3762	0.08	0.04	0.17	0.19	0.17	0.02	0.05	0.15	Ace2	1.23077	0.29956	0.676767
ENSMUSG00000015437	1436	0	0	0	0	0	0	0	0	Gzmb	#DIV/0!	#DIV/0!	#DIV/0!
ENSMUSG00000015441	919	0	0	0	0	0	0	0	0	Gzmf	#DIV/0!	#DIV/0!	#DIV/0!
ENSMUSG00000015443	990	0	0	0	0	0	0	0	0	Gzmn	#DIV/0!	#DIV/0!	#DIV/0!
ENSMUSG00000015451	6206	0	0	0	0	0.01	0	0	0	C4a	0	#NUM!	0.391002
ENSMUSG00000015452	2141	0	0	0	0	0	0	0	0	Ager	#DIV/0!	#DIV/0!	#DIV/0!
ENSMUSG00000015461	2757	0.34	0.97	0.24	0.48	1.11	0.72	0.35	0.63	Atf6b	0.72242	-0.46909	0.420412
ENSMUSG00000015467	1761	0.04	0.24	0	0.05	0	0	0.11	0.16	Egfl8	1.22222	0.289507	0.830961
ENSMUSG00000015468	8061	0.08	0.01	0.02	0.04	0	0	0	0.01	Notch4	15	3.90689	0.107343
ENSMUSG00000015474	2614	1.44	4.11	2.4	6.58	6.17	5.27	2.13	3.29	Ppt2	0.861803	-0.21457	0.703176
ENSMUSG00000015476	2306	0	0	0	0	0	0	0	0	Prrt1	#DIV/0!	#DIV/0!	#DIV/0!
ENSMUSG00000015478	1483	14.22	21.06	15.06	20.17	21.62	24.53	8.76	18.82	Rnf5	0.956327	-0.0644239	0.843437
ENSMUSG00000015484	3882	0	0	0.02	0	0.05	0	0	0	Fam163a	0.4	-1.32193	0.607623
ENSMUSG00000015488	4693	1.21	2.89	1.67	3.85	3.47	3.28	1.52	3.77	Cacfd1	0.799003	-0.323727	0.470287
ENSMUSG00000015501	13720	0.28	0.19	0.1	0.24	0.07	0.16	0.13	0.18	Hivep2	1.5	0.584963	0.199061
ENSMUSG00000015519	1858	0	0	0	0	0	0	0	0	2310057J18Rik	#DIV/0!	#DIV/0!	#DIV/0!
ENSMUSG00000015522	8007	1.41	1.45	0.97	0.78	1.12	1.23	0.56	0.7	Arnt	1.27701	0.352768	0.320524
ENSMUSG00000015533	7133	0	0	0	0	0	0.09	0	0	Itga2	0	#NUM!	0.391002
ENSMUSG00000015536	9054	13.26	11.59	13.04	9.74	9.17	12.03	14.97	10.86	Mocs2	1.01276	0.0182892	0.922343
ENSMUSG00000015542	2066	2.55	9.84	10.63	13.49	11.47	5.14	7.62	18.47	Nat9	0.855035	-0.225944	0.692862
ENSMUSG00000015568	10478	10.81	11.19	10.03	8.93	7.51	12.19	10.69	7.66	Lpl	1.07648	0.106319	0.59341
ENSMUSG00000015575	3712	150.83	132.39	133.53	107.88	118.87	126.7	109.63	111.55	Atp6v0e	1.12401	0.16865	0.206063
ENSMUSG00000015579	1719	0	0	0	0	0.05	0	0	0	Nkx2-5	0	#NUM!	0.391002
ENSMUSG00000015597	13804	1.34	0.36	0.72	0.4	0.96	0.58	0.59	0.29	Zfp318	1.16529	0.220688	0.721397
ENSMUSG00000015599	14097	0.03	0.02	0.01	0.04	0.04	0.01	0.01	0.01	Ttbk1	1.42857	0.514573	0.477803
ENSMUSG00000015605	2893	0.41	0.26	0.48	0.61	0.81	0.65	0.37	0.47	Srf	0.765217	-0.386058	0.312944
ENSMUSG00000015619	3978	10.05	12.12	8.81	10.98	9.35	18.45	7.27	9.76	Gata3	0.93598	-0.0954498	0.796091
ENSMUSG00000015627	3277	0	0	0	0	0	0	0	0	Gata5	#DIV/0!	#DIV/0!	#DIV/0!
ENSMUSG00000015647	11388	0.12	0.34	0.23	0.52	0.58	0.24	0.23	0.64	Lama5	0.715976	-0.482016	0.420971
ENSMUSG00000015652	1377	0.29	0.18	0.14	0.58	0.46	0.13	0.64	0.21	Steap1	0.826389	-0.275107	0.69813
ENSMUSG00000015653	12144	4.11	3.54	2.49	4.52	3.92	4.39	2.11	3.05	Steap2	1.08834	0.122135	0.672041
ENSMUSG00000015656	4301	44.05	46.92	65.72	90.69	79.26	35.44	54.83	73.61	Hspa8	1.01744	0.0249416	0.944628
ENSMUSG00000015659	4576	0.33	0.56	0.69	0.73	0.73	0.96	0.6	0.93	Serac1	0.717391	-0.479168	0.116592
ENSMUSG00000015665	1390	0.45	0	0	0.13	0.32	0	0	0	Awat1	1.8125	0.857981	0.643532
ENSMUSG00000015668	2127	54.93	69.3	77.25	83.54	78.8	66.62	66.07	96.86	Pdzd11	0.924339	-0.113506	0.562141
ENSMUSG00000015671	3673	453.06	416.95	419.55	278.66	322.45	430.52	412.22	293.26	Psma2	1.07526	0.104692	0.611499
ENSMUSG00000015672	4982	88.06	71.53	84.99	61.33	65.12	83.69	88.39	60.16	Mrpl32	1.02875	0.0408967	0.825406
ENSMUSG00000015697	6853	7.39	5.43	6.59	4.92	8.19	7.09	5.72	5.23	Setdb1	0.927564	-0.108481	0.606824
ENSMUSG00000015702	2073	0	0	0	0.09	0.04	0	0	0	Anxa9	2.25	1.16993	0.637535
ENSMUSG00000015709	7689	0.01	0	0	0.07	0	0.04	0.03	0	Arnt2	1.14286	0.192645	0.904172
ENSMUSG00000015711	3618	3.7	5.87	3.1	8.78	9.78	7.37	2.24	5.74	Prune1	0.853561	-0.228433	0.668279
ENSMUSG00000015714	3676	5.33	9.2	2.52	15.91	8.75	11.85	2.63	13.9	Cers2	0.887692	-0.171869	0.793327
ENSMUSG00000015721	4847	98.65	122.11	109.11	179.93	137.71	152.78	94.7	159.4	Nlrp5	0.936117	-0.0952391	0.72178
ENSMUSG00000015733	5890	34.53	21.87	26.58	15.68	17.97	26.66	22.78	17.91	Capza2	1.15635	0.209581	0.494946
ENSMUSG00000015745	2172	0.18	0.31	0.22	0.28	0.62	0.33	0.18	0.62	Plekho1	0.565714	-0.821854	0.181482
ENSMUSG00000015747	3991	0.59	2.27	1.19	3.14	2.55	2.77	0.91	2.2	Vps45	0.852906	-0.229541	0.676004
ENSMUSG00000015748	5661	2.95	2.87	2.82	3.52	3.39	3.32	2.18	3.58	Prpf3	0.97514	-0.0363182	0.837412
ENSMUSG00000015749	3566	1.79	1	1.05	0.52	0.93	1.09	0.77	0.68	Anp32e	1.25648	0.329392	0.470633
ENSMUSG00000015750	3450	0.18	0.17	0.16	0.33	0.34	0.44	0.08	0.36	Aph1a	0.688525	-0.53842	0.333919
ENSMUSG00000015755	6135	1.99	0.87	2.19	0.58	2.41	1.44	1.35	0.91	Tab2	0.92144	-0.118037	0.822308
ENSMUSG00000015757	6450	28.11	14.01	20.62	10.6	12.54	15.27	17.88	10.68	Ppil4	1.30105	0.379673	0.367345
ENSMUSG00000015759	1623	119.59	189.65	93.01	162.53	112.65	167.64	77.68	156.28	Cnih1	1.09826	0.135219	0.687428
ENSMUSG00000015766	12355	19.48	10.9	14.81	9.18	14.32	13.78	11.08	7.47	Eps8	1.16549	0.220934	0.515854
ENSMUSG00000015776	3614	12.89	47.03	32.56	62.08	54.45	43.42	23.15	54.71	Med22	0.879531	-0.185194	0.696094
ENSMUSG00000015787	1920	0	0.17	0	0.18	0	0	0.05	0	Abo	7	2.80735	0.235977
ENSMUSG00000015790	1753	45.24	62.09	75.18	61	74.24	54.49	63.66	92.12	Surf1	0.855893	-0.224498	0.35374
ENSMUSG00000015804	5011	448.4	566	514.71	573.23	598.86	534.15	563.96	537.48	Med28	0.940876	-0.0879238	0.360863
ENSMUSG00000015806	1788	11.35	23.94	17.67	23.54	21.46	28.35	13.72	29.44	Qdpr	0.822846	-0.281306	0.414763
ENSMUSG00000015812	642	715.22	640.69	805.1	531.69	799.5	709.03	756.7	658.05	Gnrh1	0.921123	-0.118535	0.42257
ENSMUSG00000015829	12867	0	0	0	0	0	0	0	0	Tnr	#DIV/0!	#DIV/0!	#DIV/0!
ENSMUSG00000015837	3356	1.29	2.88	2.37	7.05	5.1	3.94	1.54	4.09	Sqstm1	0.92638	-0.110323	0.861641
ENSMUSG00000015839	3796	5.47	4.1	6.2	4.56	7.36	4.29	6.82	6	Nfe2l2	0.830813	-0.267404	0.257875
ENSMUSG00000015843	2297	0	0.04	0.04	0	0.12	0	0	0	Rxrg	0.666667	-0.584963	0.771769
ENSMUSG00000015846	6303	0.27	0.33	0.28	0.77	0.54	0.5	0.31	0.34	Rxra	0.976331	-0.0345572	0.943367
ENSMUSG00000015850	4198	0	0	0	0	0	0	0	0.02	Adamtsl4	0	#NUM!	0.391002
ENSMUSG00000015852	2334	0	0.04	0	0	0	0	0	0	Fcrls	#DIV/0!	#DIV/0!	0.391002
ENSMUSG00000015854	2036	0	0	0	0.04	0.04	0	0	0.19	Cd5l	0.173913	-2.52356	0.373886
ENSMUSG00000015869	3407	8.75	23.37	12.76	35.68	21.31	22.57	10.18	35.24	Prpsap1	0.902128	-0.148596	0.791963
ENSMUSG00000015879	8598	0.05	0.04	0.11	0.07	0	0	0.03	0.03	Fam184b	4.5	2.16993	0.0339163
ENSMUSG00000015880	7066	57.58	26.83	36.16	26.21	28.31	25.23	30.16	24.41	Ncapg	1.35769	0.441155	0.279791
ENSMUSG00000015882	19019	0.78	0.25	0.43	0.28	0.27	0.22	0.55	0.25	Lcorl	1.34884	0.431716	0.468579
ENSMUSG00000015889	6102	0.12	0.04	0.08	0.07	0.01	0.18	0.14	0.17	Lta4h	0.62	-0.68966	0.32686
ENSMUSG00000015890	2421	0.06	0.24	0.62	0.04	0.07	0.07	0.36	0.12	Amdhd1	1.54839	0.630766	0.600991
ENSMUSG00000015932	1911	23.39	27.02	21.13	36.38	27.15	35.29	23.63	30.88	Dstn	0.922788	-0.11593	0.610907
ENSMUSG00000015937	6809	1.32	1.59	1.95	2.14	2.09	2.54	1.49	2.31	Macroh2a1	0.830368	-0.268178	0.266256
ENSMUSG00000015942	6200	0.01	0.01	0.02	0	0.04	0	0.02	0.02	Gtf2ird2	0.5	-1	0.329487
ENSMUSG00000015943	1082	19.78	34.02	56.41	43.54	47.03	23.13	81.2	103.91	Bola1	0.602303	-0.731438	0.26172
ENSMUSG00000015944	7560	0.16	0.15	0.2	0.41	0.37	0.26	0.18	0.09	Castor2	1.02222	0.0317089	0.955107
ENSMUSG00000015947	2589	0.94	0.61	1.19	0.68	0.52	0.52	1.17	0.93	Fcgr1	1.08917	0.123232	0.748477
ENSMUSG00000015950	3663	0	0	0	0	0	0	0	0	Ncf1	#DIV/0!	#DIV/0!	#DIV/0!
ENSMUSG00000015957	4137	0	0	0	0	0	0	0	0	Wnt11	#DIV/0!	#DIV/0!	#DIV/0!
ENSMUSG00000015961	4531	103.72	74.72	121.48	95.27	104.6	93.33	134.8	86.31	Adss	0.943084	-0.0845415	0.694275
ENSMUSG00000015962	768	0	0.33	0.37	0	0.23	0	0.25	0	1700016C15Rik	1.45833	0.544321	0.672056
ENSMUSG00000015966	3707	2.48	2.83	3.35	6.35	6.1	3.47	3.14	5.24	Il17rb	0.836212	-0.25806	0.541545
ENSMUSG00000015968	15183	0.55	0.37	0.47	0.26	0.39	0.51	0.66	0.49	Cacna1d	0.804878	-0.313158	0.279105
ENSMUSG00000015970	6217	0.66	1.11	0.86	1.16	1.36	0.58	0.63	1.09	Chdh	1.03552	0.0503542	0.888625
ENSMUSG00000015971	9009	2.52	5.03	4.09	9.92	7.58	5.93	3.43	6.06	Actr8	0.937391	-0.0932767	0.851058
ENSMUSG00000015980	3637	1.04	1.99	0.98	1.63	1.49	1.93	0.43	1.49	Lrrc27	1.05618	0.0788554	0.858155
ENSMUSG00000015981	2302	3.38	1.41	1.99	1.34	1.1	0.55	0.72	0.8	Stk32c	2.56151	1.357	0.075737
ENSMUSG00000015994	3012	38.74	59.78	53.31	64.38	64.11	59.45	58.89	48.49	Fnta	0.936217	-0.0950848	0.595421
ENSMUSG00000016018	6404	4.05	2.52	3.21	2.15	2.95	2.9	2.98	2.79	Mtrex	1.02668	0.037984	0.865232
ENSMUSG00000016024	4831	4.3	4.9	4.39	3.91	4.18	4.9	2.65	4.44	Lbp	1.08225	0.114035	0.563115
ENSMUSG00000016028	11631	0.7	0.53	0.82	0.33	0.81	0.37	0.36	0.48	Celsr1	1.17822	0.236606	0.569764
ENSMUSG00000016087	3486	0	0	0	0	0	0	0	0	Fli1	#DIV/0!	#DIV/0!	#DIV/0!
ENSMUSG00000016128	8594	4.62	2.96	3.44	2.62	4.81	4.54	2.18	2.18	Stard13	0.994894	-0.00738493	0.984274
ENSMUSG00000016150	17747	0.03	0.04	0.02	0.01	0.02	0.02	0	0.01	Tenm1	2	1	0.174963
ENSMUSG00000016179	2759	0	0.3	0.17	0.8	0.07	1.57	0.07	0.28	Camk1g	0.638191	-0.64794	0.674384
ENSMUSG00000016181	6530	1.07	0.85	1.09	0.77	1.67	0.7	1.09	1.33	Utp25	0.789144	-0.341639	0.314969
ENSMUSG00000016194	4251	0.33	0.1	0.51	0.12	0.13	0.66	0.09	0.11	Hsd11b1	1.07071	0.0985638	0.920981
ENSMUSG00000016200	11932	0.22	0.36	0.21	0.13	0.19	0.16	0.24	0.15	Syt14	1.24324	0.314109	0.434227
ENSMUSG00000016206	1438	0.11	0.06	0	0	0	0.06	0.07	0	H2-M3	1.30769	0.387023	0.770461
ENSMUSG00000016239	3812	37.65	26.41	36.46	24.35	29.01	16.84	41.71	26.15	Lonrf3	1.09814	0.135068	0.668843
ENSMUSG00000016252	1756	264.54	253.68	251.02	170.22	259.17	242.46	278.88	245.04	Atp5e	0.916055	-0.126494	0.409483
ENSMUSG00000016253	2883	1.8	7.8	3.44	15.97	10.5	10.8	4.64	8.07	Nelfcd	0.852984	-0.229409	0.736585
ENSMUSG00000016255	1406	0	0	0	0	0	0	0	0	Tubb1	#DIV/0!	#DIV/0!	#DIV/0!
ENSMUSG00000016256	1441	0	0	0	0.06	0.25	0.12	0.14	0.6	Ctsz	0.0540541	-4.20945	0.0982739
ENSMUSG00000016257	1860	23.27	34.52	21.36	28.18	27.79	46.95	22.7	23.73	Prelid3b	0.88578	-0.174979	0.613155
ENSMUSG00000016262	3850	0	0	0	0	0	0	0	0	Sertad4	#DIV/0!	#DIV/0!	#DIV/0!
ENSMUSG00000016283	1551	0	0	0	0	0	0	0	0	H2-M2	#DIV/0!	#DIV/0!	#DIV/0!
ENSMUSG00000016308	2272	93.92	109.89	90.42	108.26	94.03	111.71	73.34	112.02	Ube2a	1.02912	0.0414154	0.796348
ENSMUSG00000016319	1646	280.49	272.97	212.6	196.71	230.91	282.12	156.33	201.98	Slc25a5	1.10493	0.143955	0.524906
ENSMUSG00000016327	4201	0	0	0	0	0	0	0	0	Atp1b4	#DIV/0!	#DIV/0!	#DIV/0!
ENSMUSG00000016344	1336	18.02	25.18	17.84	35.73	39.03	30.66	22.53	32.61	Ppdpf	0.775214	-0.367333	0.244422
ENSMUSG00000016346	16273	0.02	0	0	0.02	0.01	0	0	0.01	Kcnq2	2	1	0.478009
ENSMUSG00000016349	2084	0	0	0	0	0	0	0	0	Eef1a2	#DIV/0!	#DIV/0!	#DIV/0!
ENSMUSG00000016356	5142	0	0	0	0.02	0	0	0.04	0	Col20a1	0.5	-1	0.675809
ENSMUSG00000016382	4238	0.8	0.86	0.64	0.33	0.38	0.76	0.62	0.59	Pls3	1.11915	0.162402	0.642668
ENSMUSG00000016386	3425	1.65	1.75	1.23	2.37	0.95	2.26	1.6	1.38	Mpped2	1.13086	0.177416	0.595167
ENSMUSG00000016409	4326	1.35	1.94	2.31	3.3	3.06	2.87	1.81	1.9	Nkap	0.923237	-0.115228	0.735559
ENSMUSG00000016427	419	922.75	526.52	791.24	369.32	484.72	405.03	780.65	452.51	Ndufa1	1.22936	0.297913	0.455897
ENSMUSG00000016458	6195	0	0	0	0	0	0.01	0	0	Wt1	0	#NUM!	0.391002
ENSMUSG00000016477	5429	0	0.02	0.14	0.08	0.05	0.1	0.14	0.11	E2f3	0.6	-0.736966	0.327211
ENSMUSG00000016481	10349	8.53	7.67	5.84	6.99	5.05	7.55	4.71	6.74	Cr1l	1.20707	0.271508	0.210314
ENSMUSG00000016487	11135	0.57	0.49	0.75	0.29	0.74	0.28	0.61	0.28	Ppfibp1	1.09948	0.136817	0.764147
ENSMUSG00000016493	7603	0.02	0	0.01	0.02	0	0	0	0	Cd46	#DIV/0!	#DIV/0!	0.079605
ENSMUSG00000016494	7290	0	0	0	0	0	0	0	0	Cd34	#DIV/0!	#DIV/0!	#DIV/0!
ENSMUSG00000016495	3799	0.41	0.18	0.02	0.09	0.33	0.02	0.03	0.1	Plgrkt	1.45833	0.544321	0.639691
ENSMUSG00000016496	3622	0	0	0	0	0	0	0	0	Cd274	#DIV/0!	#DIV/0!	#DIV/0!
ENSMUSG00000016498	1961	0.04	0	0.05	0	0	0	0	0.05	Pdcd1lg2	1.8	0.847997	0.601467
ENSMUSG00000016503	2548	1.64	5.43	3.15	6.02	4.24	4.73	2.53	6.22	Gtf3a	0.916479	-0.125827	0.781295
ENSMUSG00000016510	5127	6.11	5.72	7.68	8.36	8.26	4.79	6.39	11.59	Mtif3	0.898163	-0.154951	0.645009
ENSMUSG00000016520	4557	7.06	22.72	7.38	25.09	15.3	23.04	4.78	18.12	Lnx2	1.01649	0.0235996	0.968849
ENSMUSG00000016524	1149	0.34	0.22	0.98	0.15	0.47	0.47	0.09	0.67	Il19	0.994118	-0.0085115	0.991568
ENSMUSG00000016526	3178	0.22	0.08	0.24	0.31	0.23	0.06	0.03	0.55	Dyrk3	0.977011	-0.0335526	0.970876
ENSMUSG00000016528	3041	0.05	0.03	0.03	0.09	0.18	0	0.29	0.22	Mapkapk2	0.289855	-1.7866	0.140228
ENSMUSG00000016529	1310	0	0	0	0	0.07	0.07	0.15	0.15	Il10	0	#NUM!	0.0175727
ENSMUSG00000016534	9552	1.16	0.69	0.66	0.7	0.73	0.87	0.38	0.63	Lamp2	1.22989	0.298523	0.379656
ENSMUSG00000016541	1937	1.54	1.93	0.72	1.64	1.07	1.12	0.71	1.55	Atxn10	1.31011	0.389691	0.31619
ENSMUSG00000016552	5939	1.3	1.68	1.16	3.61	2.11	1.82	0.59	2.44	Foxred2	1.11351	0.155109	0.787433
ENSMUSG00000016554	4968	1.74	3.34	3.73	5.26	5.31	1.67	3.03	6.82	Eif3d	0.836007	-0.258413	0.632852
ENSMUSG00000016559	2976	2541.99	1581.89	2644.66	1292.16	1812.07	1594.38	3395.4	1217.43	H3f3b	1.00517	0.00743242	0.986573
ENSMUSG00000016619	4894	7.86	6.87	7.62	8.94	12.02	6.24	6.23	7.6	Nup50	0.97507	-0.0364221	0.896715
ENSMUSG00000016624	4264	0.65	0.16	0.53	0.19	0.25	0.32	0.48	0.29	Phf21b	1.14179	0.191299	0.737967
ENSMUSG00000016626	3537	418.58	737.87	482.29	1055.21	690.01	931.38	409.64	855.33	Nlrp14	0.933338	-0.0995282	0.804168
ENSMUSG00000016637	2864	3.32	4.83	5.71	3.76	4.37	3.9	4.37	4.55	Ift27	1.02501	0.0356444	0.857669
ENSMUSG00000016664	4908	20.26	21.63	18.47	24.82	32.35	25.75	15.37	19.17	Pacsin2	0.919473	-0.121121	0.664644
ENSMUSG00000016756	10660	0.12	0.41	0.43	0.4	0.32	0.21	0.24	0.39	Cmah	1.17241	0.229482	0.579609
ENSMUSG00000016757	4039	0	0.02	0.12	0.15	0.2	0.09	0.07	0.22	Ttll12	0.5	-1	0.219596
ENSMUSG00000016758	1591	11.47	16.91	15.51	20.35	28.08	24.9	11.06	21.37	Bik	0.752137	-0.410933	0.263013
ENSMUSG00000016763	9829	0.01	0	0.02	0	0.03	0	0	0.04	Scube1	0.428571	-1.22239	0.426009
ENSMUSG00000016831	6950	0.83	0.84	0.67	1.19	0.97	0.74	0.82	1.24	Tox4	0.93634	-0.0948963	0.71263
ENSMUSG00000016833	1076	64.86	65.4	153.23	89.37	105.89	46.27	260.67	192.72	Mrps18c	0.615738	-0.699612	0.320995
ENSMUSG00000016918	11294	0	0.01	0.05	0	0.01	0.04	0.09	0.11	Sulf1	0.24	-2.05889	0.130987
ENSMUSG00000016921	4810	0.87	1.56	1.13	1.91	1.52	1.93	0.69	1.67	Srsf6	0.94148	-0.0869973	0.817984
ENSMUSG00000016933	7857	0.07	0.08	0.31	0.09	0.25	0.13	0.3	0.18	Plcg1	0.639535	-0.644905	0.309556
ENSMUSG00000016940	3009	0.37	0.5	0.65	0.88	1.29	0.9	0.55	0.51	Kctd2	0.738462	-0.437405	0.363069
ENSMUSG00000016942	3359	0	0	0	0	0	0	0	0	Tmprss6	#DIV/0!	#DIV/0!	#DIV/0!
ENSMUSG00000016946	3730	4.85	6.25	6.62	13.01	10.55	9.7	5.53	9.68	Kctd5	0.86661	-0.206545	0.604113
ENSMUSG00000016982	3534	0	0	0	0	0	0	0	0	Pom121l2	#DIV/0!	#DIV/0!	#DIV/0!
ENSMUSG00000016984	4185	13.31	8.42	15.81	12.88	16.7	10.02	14.36	11.66	Etaa1	0.956011	-0.0649015	0.794525
ENSMUSG00000016995	5174	0	0	0	0	0	0	0	0	Matn4	#DIV/0!	#DIV/0!	#DIV/0!
ENSMUSG00000016998	731	0	0	0	0	0	0	0	0	Svs4	#DIV/0!	#DIV/0!	#DIV/0!
ENSMUSG00000017000	535	0	0	0	0	0	0	0	0	Svs6	#DIV/0!	#DIV/0!	#DIV/0!
ENSMUSG00000017002	1180	0	0	0	0	0	0	0	0	Slpi	#DIV/0!	#DIV/0!	#DIV/0!
ENSMUSG00000017003	1200	0	0	0	0	0	0	0	0	Svs3a	#DIV/0!	#DIV/0!	#DIV/0!
ENSMUSG00000017004	646	0	0	0	0	0	0	0	0	Svs5	#DIV/0!	#DIV/0!	#DIV/0!
ENSMUSG00000017007	5732	0	0	0	0	0	0	0	0	Rbpjl	#DIV/0!	#DIV/0!	#DIV/0!
ENSMUSG00000017009	2547	0.12	0.07	0	0	0.04	0.04	0.04	0.08	Sdc4	0.95	-0.0740006	0.939756
ENSMUSG00000017049	1115	0	0	0	0	0	0	0	0	Ccdc70	#DIV/0!	#DIV/0!	#DIV/0!
ENSMUSG00000017057	3712	0	0	0	0.02	0	0	0.03	0	Il13ra1	0.666667	-0.584963	0.792148
ENSMUSG00000017064	1061	0	0	0	0	0	0	0	0	Prl5a1	#DIV/0!	#DIV/0!	#DIV/0!
ENSMUSG00000017119	6871	2.39	2.38	2.78	2.93	3.59	3.18	2.01	2	Nbr1	0.972171	-0.0407185	0.870734
ENSMUSG00000017132	3905	10.32	7.25	6.32	4.13	6.18	6.06	4.78	4.01	Cyth1	1.33238	0.414008	0.276516
ENSMUSG00000017144	4432	0.71	0.43	0.44	0.22	0.2	0.43	0.4	0.22	Rnd3	1.44	0.526069	0.293249
ENSMUSG00000017146	8533	5.81	3.45	4.27	2.35	3.43	3.34	2.58	1.83	Brca1	1.42039	0.506291	0.217336
ENSMUSG00000017165	460	9.58	7.24	6.5	4.99	11.16	9.2	8.5	7.98	Gast	0.768458	-0.379961	0.126202
ENSMUSG00000017167	5875	0.68	0.69	0.27	0.66	1.15	1.01	0.6	0.67	Cntnap1	0.670554	-0.576575	0.144967
ENSMUSG00000017176	3420	0	0.1	0.33	0.03	0.11	0.21	0.06	0.37	Nt5c3b	0.613333	-0.705257	0.500994
ENSMUSG00000017188	886	31.44	30.92	42.3	32.96	32.43	28.15	50.41	46.55	Coa3	0.873556	-0.195028	0.449711
ENSMUSG00000017195	1683	2.2	2.08	2	2.1	1.77	2.62	1.68	2.18	Zpbp2	1.01576	0.0225561	0.890958
ENSMUSG00000017204	2726	0	0	0	0.03	0	0	0	0	Gsdma	#DIV/0!	#DIV/0!	0.391002
ENSMUSG00000017210	6528	0.53	1.33	1.12	2.18	2.06	1.28	0.82	1.42	Med24	0.924731	-0.112894	0.814535
ENSMUSG00000017211	3083	0	0	0	0	0	0	0	0	Gsdma2	#DIV/0!	#DIV/0!	#DIV/0!
ENSMUSG00000017221	4967	1.16	2.65	1.98	6.52	5.75	3.37	1.18	4.14	Psmd3	0.852493	-0.23024	0.73868
ENSMUSG00000017264	3594	2.21	5.89	2.34	10.36	8.75	7.84	1.85	6.61	Exosc10	0.830339	-0.268227	0.681336
ENSMUSG00000017286	6005	5.79	6.25	5.6	4.67	3.94	6.16	5.39	6.1	Glod4	1.03335	0.0473273	0.780843
ENSMUSG00000017288	5203	2.69	3.49	2.95	2.59	3.12	2.27	2.1	3.43	Vps53	1.07326	0.102	0.621535
ENSMUSG00000017291	12421	4.73	2.74	4.3	1.97	3.94	3.62	2.79	2.04	Taok1	1.10896	0.149206	0.681595
ENSMUSG00000017299	2122	3	4.04	5.2	4.12	4.37	5.13	3.36	6.42	Dnttip1	0.848548	-0.236932	0.392945
ENSMUSG00000017300	800	0.39	0.1	0.58	0.33	0.11	0.11	0.73	0.36	Tnnc2	1.0687	0.09586	0.903449
ENSMUSG00000017307	1997	2.8	11.22	5.52	17.41	16.28	9.6	4.84	19.39	Acot8	0.737378	-0.439524	0.502078
ENSMUSG00000017309	2737	0	0.03	0.03	0.13	0.03	0	0	0.04	Cd300lg	2.71429	1.44057	0.379932
ENSMUSG00000017310	751	0	0	0	0	0	0	0.13	0	Spint4	0	#NUM!	0.391002
ENSMUSG00000017311	631	0	0	0	0.14	0	0	0	0	Pyy	#DIV/0!	#DIV/0!	0.391002
ENSMUSG00000017314	4807	0	0	0	0	0.02	0.04	0	0	Mpp2	0	#NUM!	0.21517
ENSMUSG00000017316	500	0	0	0	0	0	0	0	0	Ppy	#DIV/0!	#DIV/0!	#DIV/0!
ENSMUSG00000017344	2030	2.71	3.24	3.87	3.09	1.95	2.35	4.91	5.71	Vtn	0.865282	-0.208759	0.633262
ENSMUSG00000017376	5447	1.72	0.84	1.3	0.91	2.13	1.27	0.99	0.76	Nlk	0.926214	-0.110583	0.802826
ENSMUSG00000017386	3292	0.36	2.83	0.68	4.8	2.05	1.8	0.42	2.85	Traf4	1.2177	0.284155	0.752115
ENSMUSG00000017390	3263	0	0.13	0	0.22	0.28	0	0.21	0.09	Aldoc	0.603448	-0.728698	0.511194
ENSMUSG00000017400	3139	0	0	0	0	0	0	0	0	Stac2	#DIV/0!	#DIV/0!	#DIV/0!
ENSMUSG00000017404	1022	26.18	40.5	61.55	60.34	52.35	24.58	78.51	154.05	Rpl19	0.609293	-0.714793	0.364275
ENSMUSG00000017405	5222	0	0.14	0.11	0.52	0.48	0.21	0.04	0.46	Nek8	0.647059	-0.628031	0.522985
ENSMUSG00000017412	8963	0.25	0.33	0.24	0.28	0.12	0.15	0.21	0.14	Cacnb4	1.77419	0.827163	0.00518419
ENSMUSG00000017417	4836	0	0	0	0	0	0	0	0	Plxdc1	#DIV/0!	#DIV/0!	#DIV/0!
ENSMUSG00000017418	10428	0.23	0.24	0.19	0.11	0.16	0.2	0.16	0.22	Arl5b	1.04054	0.0573332	0.830953
ENSMUSG00000017421	6658	12.33	16.86	7.45	16.66	13	22.76	5.17	14.45	Zfp207	0.962441	-0.0552295	0.907007
ENSMUSG00000017428	6383	12.08	24.57	18.76	33.2	27.05	29.48	21.3	18.87	Psmd11	0.916339	-0.126046	0.709859
ENSMUSG00000017446	3131	0	0	0	0	0	0	0	0	C1qtnf1	#DIV/0!	#DIV/0!	#DIV/0!
ENSMUSG00000017453	2470	0.03	0.13	0.11	0.07	0.22	0.07	0	0.08	Pipox	0.918919	-0.121991	0.889983
ENSMUSG00000017466	3896	0	0.02	0	0.09	0.09	0.02	0.03	0.15	Timp2	0.37931	-1.39855	0.273274
ENSMUSG00000017478	9190	0.75	0.65	1.01	0.69	1.46	0.74	0.74	0.56	Zc3h18	0.885714	-0.175087	0.666783
ENSMUSG00000017485	14613	2.81	1.41	1.49	1.04	0.93	2.11	0.89	0.62	Top2b	1.48352	0.569021	0.322631
ENSMUSG00000017491	5265	0.22	0.14	0.37	0.18	0.26	0.17	0.19	0.17	Rarb	1.1519	0.204014	0.611469
ENSMUSG00000017493	4416	0	0.02	0.04	0	0.02	0	0.02	0	Igfbp4	1.5	0.584963	0.673694
ENSMUSG00000017499	5229	2.45	2.77	4.42	5.21	5.25	4.49	2.9	4.47	Cdc6	0.867914	-0.204377	0.520548
ENSMUSG00000017548	4945	13.92	5.37	10.6	3.51	9.23	9.36	7.49	3.95	Suz12	1.11222	0.153444	0.768755
ENSMUSG00000017550	7532	1.84	1.03	1.37	0.9	1.47	1.34	0.87	0.55	Atad5	1.21513	0.281111	0.475247
ENSMUSG00000017561	4261	2.25	4.1	3.36	6.4	5.64	5.47	2.61	4.47	Crlf3	0.885651	-0.175189	0.65954
ENSMUSG00000017588	1550	1.02	1.07	1.03	0.91	1.16	2.09	1.01	0.75	Krt27	0.804391	-0.314031	0.463931
ENSMUSG00000017607	5167	0	0	0.04	0.02	0.02	0	0	0	Tns4	3	1.58496	0.401243
ENSMUSG00000017615	3781	2.29	8	2.94	14.98	9.89	9.81	1.63	7.56	Tnfaip1	0.976462	-0.0343635	0.963262
ENSMUSG00000017631	10974	1.11	1.5	0.83	1.54	2.15	1.44	1.02	1.36	Abr	0.834171	-0.261585	0.431474
ENSMUSG00000017639	7451	0.64	0.54	0.39	0.69	1.14	0.98	0.31	0.6	Rab11fip4	0.745875	-0.422995	0.3909
ENSMUSG00000017652	3406	0.25	0.07	0.27	0.26	0.21	0	0.43	0.34	Cd40	0.867347	-0.205319	0.770397
ENSMUSG00000017664	3914	1.41	3.36	1.29	8.2	4.44	4.44	0.92	3.5	Slc35c2	1.07218	0.100548	0.900669
ENSMUSG00000017667	8205	1.62	1.32	1.32	1.52	1.81	1.62	1.42	1.84	Zfp334	0.863976	-0.210937	0.116552
ENSMUSG00000017670	6652	0.06	0.29	0.11	0.88	0.51	0.34	0.09	0.7	Elmo2	0.817073	-0.291463	0.755294
ENSMUSG00000017677	3987	2.15	2.3	1.57	3.19	1.99	4.81	1.25	3.49	Wsb1	0.798094	-0.32537	0.535416
ENSMUSG00000017679	5951	0.53	0.52	0.42	1.2	1	1.13	0.8	0.94	Ttpal	0.689922	-0.535494	0.195546
ENSMUSG00000017686	7414	14.15	21.86	16.8	27.73	21.74	26.79	10.44	20.57	Rhot1	1.01257	0.0180249	0.957994
ENSMUSG00000017688	2630	0.03	0.06	0.25	0.17	0	0.38	0.04	0.22	Hnf4g	0.796875	-0.327575	0.761562
ENSMUSG00000017692	4734	0	0	0	0	0	0	0	0	Rhbdl3	#DIV/0!	#DIV/0!	#DIV/0!
ENSMUSG00000017697	2002	9.98	20.88	18.91	22.87	21.55	16.05	19.04	36.86	Ada	0.776898	-0.364202	0.381665
ENSMUSG00000017707	3840	4.45	7.24	4.87	8.75	6.15	7.64	3	7.75	Serinc3	1.03138	0.0445723	0.902203
ENSMUSG00000017713	2910	0	0	0	0	0	0	0	0	Tha1	#DIV/0!	#DIV/0!	#DIV/0!
ENSMUSG00000017715	5333	8.25	14.73	13.48	26.97	26.24	17.57	12.81	16.7	Pgs1	0.865112	-0.209041	0.631581
ENSMUSG00000017716	3402	540.12	685.27	645.15	597.37	677.1	623.15	660.31	609.7	Birc5	0.960179	-0.0586245	0.501778
ENSMUSG00000017718	3539	0.2	0.85	0.26	1.2	1.07	1.12	0.5	1.58	Afmid	0.587822	-0.766549	0.227292
ENSMUSG00000017720	934	0	0	0	0	0	0	0	0	Trp53tg5	#DIV/0!	#DIV/0!	#DIV/0!
ENSMUSG00000017721	3856	0.04	0.5	0.29	0.69	0.42	0.91	0.13	0.7	Pigt	0.703704	-0.50696	0.494839
ENSMUSG00000017723	1140	0	0	0.33	0	0	0	0	0	Wfdc2	#DIV/0!	#DIV/0!	0.391002
ENSMUSG00000017724	3104	0	0	0	0.03	0.06	0	0	0	Etv4	0.5	-1	0.675809
ENSMUSG00000017733	778	0	0	0	0	0	0	0	0	Eppin	#DIV/0!	#DIV/0!	#DIV/0!
ENSMUSG00000017734	4389	0	0	0	0.02	0.08	0.04	0	0.07	Dbndd2	0.105263	-3.24793	0.0952716
ENSMUSG00000017737	3539	0	0	0	0	0	0.08	0	0	Mmp9	0	#NUM!	0.391002
ENSMUSG00000017740	7447	0.34	0.53	0.35	0.43	0.58	0.3	0.39	0.26	Slc12a5	1.07843	0.108934	0.734781
ENSMUSG00000017747	2692	0.64	0.62	0.94	1.51	1.71	1.2	0.58	0.5	Ghdc	0.929825	-0.10497	0.849544
ENSMUSG00000017754	2562	0	0	0	0	0	0	0	0	Pltp	#DIV/0!	#DIV/0!	#DIV/0!
ENSMUSG00000017756	12669	0.4	0.49	0.3	0.51	0.75	0.39	0.14	0.6	Slc12a7	0.904255	-0.145198	0.766356
ENSMUSG00000017760	4715	0.08	0.53	0.2	1.16	0.86	1.2	0.06	0.9	Ctsa	0.652318	-0.616353	0.473706
ENSMUSG00000017764	2781	1.44	6.44	1.85	18.15	7.42	8.81	1.93	8.89	Zswim1	1.03068	0.043602	0.963194
ENSMUSG00000017765	4279	0	0.02	0	0.08	0	0.11	0.02	0.05	Slc12a4	0.555556	-0.847997	0.538221
ENSMUSG00000017767	1138	0	0.07	0.08	0.23	0	0	0.6	0.42	Spata25	0.372549	-1.4245	0.377694
ENSMUSG00000017774	6585	1.3	1.63	1.25	2.22	3.2	2.13	1.2	1.53	Myo1c	0.794045	-0.332708	0.442628
ENSMUSG00000017776	4730	9.18	5.21	6.92	5.24	7.79	7.54	4.9	3.68	Crk	1.11041	0.151098	0.648405
ENSMUSG00000017778	1131	80.63	52.28	66.69	38.46	61.16	47.68	70.34	44.24	Cox7c	1.06553	0.0915669	0.750693
ENSMUSG00000017781	4129	10.33	12.69	11.52	11.86	11.3	12.71	9.68	13.66	Pitpna	0.979937	-0.0292396	0.821482
ENSMUSG00000017801	1999	13.46	19.87	15.34	25.55	19.06	19.41	12.71	21.5	Mlx	1.02119	0.0302496	0.911179
ENSMUSG00000017802	3589	0.33	0.28	0.29	0.22	0.33	0.1	0.19	0.27	Retreg3	1.25843	0.331621	0.350946
ENSMUSG00000017817	4255	0	0	0	0	0	0	0	0	Jph2	#DIV/0!	#DIV/0!	#DIV/0!
ENSMUSG00000017830	3272	0.17	0.23	0.14	0.08	0.22	0	0.33	0.32	Dhx58	0.712644	-0.488747	0.492427
ENSMUSG00000017831	5270	0.51	0.58	0.51	0.87	0.85	0.73	0.54	0.79	Rab5a	0.848797	-0.236508	0.353636
ENSMUSG00000017832	726	0	0	0	0	0	0	0	0	Hspb9	#DIV/0!	#DIV/0!	#DIV/0!
ENSMUSG00000017837	3578	0.68	1.63	0.76	3.45	1.71	2.62	0.6	1.92	Nkiras2	0.951825	-0.071232	0.918501
ENSMUSG00000017843	8286	5.51	3.65	4.91	4.42	6.98	6.89	3.57	3.61	Ppp2r5c	0.878385	-0.187075	0.572849
ENSMUSG00000017858	2802	7.75	5.8	7.57	8.63	6.46	6.3	5.37	7.82	Ift52	1.14644	0.197155	0.269419
ENSMUSG00000017861	4632	3.01	6.18	4.4	16.21	9.35	7.72	3.5	9.15	Mybl2	1.00269	0.00387821	0.995422
ENSMUSG00000017868	3412	0	0	0	0	0	0	0	0	Sgk2	#DIV/0!	#DIV/0!	#DIV/0!
ENSMUSG00000017897	2963	0	0.06	0.03	0	0.15	0	0	0	Eya2	0.6	-0.736966	0.728343
ENSMUSG00000017922	930	0	0	0	0	0	0	0	0	Prl3c1	#DIV/0!	#DIV/0!	#DIV/0!
ENSMUSG00000017929	4308	4.49	4.87	3.19	5.35	5	5.35	2.52	4.01	B4galt5	1.06043	0.0846447	0.757279
ENSMUSG00000017943	2580	0.12	0.52	0.11	0.68	0.24	0.38	0.45	0.82	Gdap1l1	0.756614	-0.402371	0.567105
ENSMUSG00000017950	4828	0	0	0	0	0	0	0	0	Hnf4a	#DIV/0!	#DIV/0!	#DIV/0!
ENSMUSG00000017969	2567	1.62	3.8	5.64	11.75	8.07	3.19	4.95	12.91	Ptgis	0.78331	-0.352344	0.62308
ENSMUSG00000017978	9566	0.66	0.61	0.47	0.63	0.4	0.8	0.59	0.51	Cadps2	1.03043	0.0432532	0.861186
ENSMUSG00000017999	4817	1.94	1.73	2.19	2.03	3.22	1.25	2.72	2.21	Ddx27	0.839362	-0.252635	0.440449
ENSMUSG00000018001	9437	0.37	0.79	0.33	0.72	0.66	1.02	0.36	0.79	Cyth3	0.780919	-0.356756	0.426306
ENSMUSG00000018008	7552	0	0	0.01	0	0	0	0	0	Cyth4	#DIV/0!	#DIV/0!	0.391002
ENSMUSG00000018012	1293	0.18	2.06	0.14	2.46	0.91	2.99	0.08	1.12	Rac3	0.94902	-0.0754902	0.942665
ENSMUSG00000018040	5411	0.41	0.85	1.02	3.18	2.55	1.06	0.83	2.03	Rrp7a	0.843895	-0.244865	0.746176
ENSMUSG00000018042	4298	6.24	9.63	6.07	11.19	7.56	10.26	3.64	8.45	Cyb5r3	1.10766	0.14751	0.684779
ENSMUSG00000018068	10609	0.31	0.31	0.24	0.27	0.25	0.19	0.25	0.12	Ints2	1.39506	0.480329	0.0765727
ENSMUSG00000018076	15427	0.57	0.38	0.47	0.33	0.46	0.45	0.3	0.34	Med13l	1.12903	0.175087	0.480567
ENSMUSG00000018102	1156	434.92	531.31	417.94	480.74	476.74	425.15	472.15	485.27	H2bc4	1.00301	0.00433868	0.963269
ENSMUSG00000018126	2728	0.72	1.5	0.89	1.42	1.58	3.33	0.32	1.17	Baiap2l2	0.707812	-0.498561	0.523776
ENSMUSG00000018143	3901	0.1	0	0.1	0.09	0.09	0.18	0.13	0	Mafk	0.725	-0.463947	0.56871
ENSMUSG00000018160	8753	2.92	3.02	2.16	4.57	4.05	3.44	1.11	3.43	Med1	1.0532	0.0747799	0.852553
ENSMUSG00000018166	6016	0.09	0.01	0.02	0	0.01	0.01	0.03	0.05	Erbb3	1.2	0.263034	0.834727
ENSMUSG00000018167	3557	0.15	0.16	0.16	0.6	0.18	0.48	0.08	0.27	Stard3	1.05941	0.0832555	0.91828
ENSMUSG00000018168	8754	0.04	0.01	0.04	0	0.01	0.04	0.06	0.08	Ikzf3	0.473684	-1.078	0.223261
ENSMUSG00000018169	2839	1.47	5.46	5.04	13.05	10.6	5.55	3.99	10.41	Mfng	0.818985	-0.288091	0.659143
ENSMUSG00000018171	3862	32.09	29.97	30.32	32.37	30.18	32.89	25.3	24.53	Vmp1	1.10496	0.143994	0.237116
ENSMUSG00000018189	2921	19.45	17.22	20.57	16.34	14.49	13.9	19.24	15.08	Uchl5	1.17334	0.230618	0.133622
ENSMUSG00000018196	8772	0.3	0.3	0.21	0.28	0.36	0.16	0.55	0.36	Glrx2	0.762238	-0.391687	0.369647
ENSMUSG00000018199	9541	0.29	0.17	0.21	0.15	0.23	0.13	0.08	0.18	Ro60	1.32258	0.403356	0.306379
ENSMUSG00000018209	5860	2	1.09	1.5	0.54	1.06	0.66	1.28	0.86	Stk4	1.32902	0.410358	0.398594
ENSMUSG00000018211	572	6.6	10.05	6.54	4.63	5.35	10.07	6.32	5.91	Wfdc15b	1.00615	0.00884294	0.979096
ENSMUSG00000018217	2354	0.64	0.46	0.67	0.75	0.46	0.61	1	0.9	Pmp22	0.848485	-0.237039	0.46168
ENSMUSG00000018238	2031	501.91	2630.96	1675.1	7400.44	4877.88	2968.39	1712.03	4936.16	Gdf9	0.842281	-0.247626	0.752453
ENSMUSG00000018239	1391	1426.07	1002.79	929.57	606.16	654.67	1075.45	889.66	572.65	Zcchc10	1.24187	0.312517	0.384697
ENSMUSG00000018259	939	125.18	47.01	60.72	21.14	47.48	44.39	55.58	37.75	Prl8a2	1.37176	0.456028	0.49618
ENSMUSG00000018263	4675	0.05	0	0.06	0.02	0.02	0	0	0.02	Tbx5	3.25	1.70044	0.205885
ENSMUSG00000018286	1872	193.46	230.14	346.66	253.46	285.93	214.64	443.74	396	Psmb6	0.763793	-0.388746	0.253303
ENSMUSG00000018287	1480	243.16	284.56	324.93	259.79	288.69	315.9	292.06	300.92	Spag7	0.928914	-0.106382	0.325378
ENSMUSG00000018293	2405	91.5	150.22	114.57	173.04	187.92	145.21	81.51	153.45	Pfn1	0.931771	-0.101952	0.747387
ENSMUSG00000018322	3040	13.33	22.57	9.13	23.42	15.82	18.54	5.08	17.73	Tomm34	1.19731	0.259792	0.57044
ENSMUSG00000018326	3382	36.48	44.03	36.2	68.14	55.87	61.73	26.35	36.24	Ywhab	1.02586	0.0368361	0.920518
ENSMUSG00000018334	7103	0.42	0.42	0.24	0.61	0.74	0.16	0.39	0.54	Ksr1	0.923497	-0.11482	0.81738
ENSMUSG00000018339	1813	5.82	35.37	8.09	58.64	31.69	35.75	5.17	40.44	Gpx3	0.954622	-0.0669987	0.934244
ENSMUSG00000018340	2930	2.58	3.98	5.49	11.35	9.74	2.86	3.84	7.68	Anxa6	0.970149	-0.0437214	0.945338
ENSMUSG00000018341	3794	0.33	0.37	0.05	0.28	0.24	0.17	0.23	0.28	Il12rb2	1.11957	0.162939	0.734717
ENSMUSG00000018347	2371	11.58	18.37	18.21	31.03	24.01	20.88	14.59	29.13	Zkscan6	0.893691	-0.162151	0.660304
ENSMUSG00000018362	2873	104.86	107.95	122.84	138.25	133.14	131.05	121.37	100.39	Kpna2	0.975203	-0.0362252	0.78811
ENSMUSG00000018363	6162	5.46	4.54	5.52	3.45	6.94	5.6	4.49	3.43	Smurf2	0.927175	-0.109086	0.694316
ENSMUSG00000018372	4199	7.66	6.66	5.52	4.71	5.9	7.03	5.93	4.62	Cep95	1.04557	0.0642906	0.753941
ENSMUSG00000018377	4601	2.86	4.83	2.97	6.94	4.23	5.01	2.61	5.9	Vezf1	0.991549	-0.0122436	0.975912
ENSMUSG00000018378	5779	0.1	0.01	0.08	0.14	0.16	0.08	0.02	0.15	Cuedc1	0.804878	-0.313158	0.655645
ENSMUSG00000018379	5710	2.11	1.5	1.34	2.01	2.22	1.81	0.89	1.35	Srsf1	1.11005	0.150622	0.636423
ENSMUSG00000018381	4153	0	0	0	0	0	0	0	0	Abi3	#DIV/0!	#DIV/0!	#DIV/0!
ENSMUSG00000018387	4600	0	0	0	0	0	0.02	0.02	0	Shroom1	0	#NUM!	0.18169
ENSMUSG00000018395	3586	15.31	18.58	22.88	17.52	23.33	21.34	26.35	17.02	Kif3a	0.843821	-0.244991	0.223522
ENSMUSG00000018398	6087	0	0.01	0	0.04	0	0.06	0.03	0	Septin8	0.555556	-0.847997	0.585297
ENSMUSG00000018401	6240	1.51	1.27	1.68	1.29	2.37	1.89	1.19	1.36	Mtmr4	0.844347	-0.244093	0.407903
ENSMUSG00000018405	2868	0	0.26	0.23	0.58	0.22	0.09	0.27	0.4	Mrm1	1.09184	0.126757	0.875068
ENSMUSG00000018411	7531	0	0.04	0.02	0.13	0.05	0.08	0	0.12	Mapt	0.76	-0.395929	0.708647
ENSMUSG00000018412	6874	2.71	1.51	2.49	1.05	2.35	2.12	1.14	1.52	Kansl1	1.08836	0.122155	0.756292
ENSMUSG00000018415	4864	36.31	33.18	40.43	44.22	37.66	27.63	53.26	63.54	Gid4	0.846504	-0.24041	0.455277
ENSMUSG00000018417	10792	3.65	1.59	2.36	1.89	2.41	2.69	2.33	1.58	Myo1b	1.05327	0.074881	0.825097
ENSMUSG00000018425	4233	3.16	2.5	3.97	3.06	3.51	2.47	3.35	3.35	Dhx40	1.00079	0.00113732	0.995031
ENSMUSG00000018427	4847	11.1	16.41	11.09	18.84	14.31	16.2	7.84	19.77	Ypel2	0.9883	-0.016979	0.959083
ENSMUSG00000018428	4390	9.52	6.45	8.81	8.86	19.22	9.11	8.26	6.67	Akap1	0.777624	-0.362856	0.465704
ENSMUSG00000018433	5357	0	0.08	0.3	0.3	0.34	0.17	0.31	0.41	Nol11	0.552846	-0.855052	0.192742
ENSMUSG00000018442	8049	2.3	1.47	2.49	1.96	2.52	2.28	3.42	3.59	Derl2	0.69602	-0.522799	0.0686129
ENSMUSG00000018446	2826	13.98	26.67	19.61	27.94	21.7	28.51	15.77	29.46	C1qbp	0.924141	-0.113815	0.705538
ENSMUSG00000018449	2842	9.33	8.15	11.12	7.23	6.46	9.92	11.69	13.32	Rpain	0.865668	-0.208114	0.450654
ENSMUSG00000018451	1573	0	0	0	0	0	0	0	0	6330403K07Rik	#DIV/0!	#DIV/0!	#DIV/0!
ENSMUSG00000018459	5215	0	0	0.02	0	0.07	0	0	0	Slc13a3	0.285714	-1.80735	0.535133
ENSMUSG00000018470	2865	0	0	0	0	0	0	0	0	Kcnab3	#DIV/0!	#DIV/0!	#DIV/0!
ENSMUSG00000018474	8443	0.48	0.48	0.64	0.48	0.96	0.46	1.25	0.59	Chd3	0.638037	-0.648288	0.198949
ENSMUSG00000018476	6954	27.26	14.93	14.01	8.6	21.77	14.75	6.04	6.64	Kdm6b	1.31707	0.397335	0.499449
ENSMUSG00000018479	995	0.4	0.59	0	0	0.18	0	0	0	1700125H20Rik	5.5	2.45943	0.268973
ENSMUSG00000018481	6463	5.31	5.99	6.07	9.98	8.92	9	5.41	6.64	Appbp2	0.912579	-0.131978	0.652616
ENSMUSG00000018486	4518	0	0	0	0	0	0	0	0	Wnt9b	#DIV/0!	#DIV/0!	#DIV/0!
ENSMUSG00000018500	1845	1.45	8.53	3.5	8.7	5.56	6	4.03	12.67	Adora2b	0.784855	-0.349502	0.586211
ENSMUSG00000018501	12811	6.35	3.41	4.8	3.31	4.72	4.04	3.55	2.43	Ncor1	1.21235	0.277803	0.403288
ENSMUSG00000018507	4485	1.61	3.12	3.69	3.93	4.6	2.41	2.9	3.81	Trpv2	0.900146	-0.151769	0.647823
ENSMUSG00000018509	1811	15.73	19.82	20.85	29.81	24.47	31.22	16.24	21.76	Cenpv	0.920162	-0.12004	0.678856
ENSMUSG00000018537	3526	0.11	0	0.08	0.03	0	0.03	0	0.03	Pcgf2	3.66667	1.87447	0.205778
ENSMUSG00000018541	5053	9.95	5.55	11.73	5.31	13.55	6.52	15.34	6.77	Cwc25	0.771456	-0.374345	0.424377
ENSMUSG00000018543	624	0	0	0.3	0	0.43	0.87	0.16	0.62	1700001P01Rik	0.144231	-2.79355	0.0513891
ENSMUSG00000018547	5204	0.06	0.06	0.09	0.08	0.03	0.02	0	0.07	Pip4k2b	2.41667	1.27302	0.055614
ENSMUSG00000018548	7214	2.51	2.04	2.45	2.38	2.62	2.93	1.71	2.09	Trim37	1.00321	0.00462156	0.980731
ENSMUSG00000018554	1885	5.84	9.94	4.51	8.75	13.14	8.88	3.21	11.48	Ybx2	0.791065	-0.338132	0.480927
ENSMUSG00000018559	2182	0.36	0.69	0.04	0.65	0.99	0.74	0.45	0.35	Ctdnep1	0.687747	-0.54005	0.381716
ENSMUSG00000018565	2294	90.24	123.11	101.05	120.15	110.6	138.26	82.01	124.12	Elp5	0.955076	-0.0663127	0.735464
ENSMUSG00000018566	3478	0	0	0.03	0	0	0.03	0	0.03	Slc2a4	0.5	-1	0.53744
ENSMUSG00000018567	1844	1.58	1.9	2.23	1.67	2.88	6.05	1.11	2.99	Gabarap	0.566385	-0.820144	0.262754
ENSMUSG00000018569	1948	0.08	0.68	0.24	0.86	0.55	0.6	0.45	0.45	Cldn7	0.907317	-0.140321	0.814356
ENSMUSG00000018570	2368	0	0	0.12	0.22	0.19	0.04	0.12	0.24	2810408A11Rik	0.576271	-0.79518	0.399104
ENSMUSG00000018572	3273	1.63	1.22	2.51	1.86	3.38	2.64	2.03	1.86	Phf23	0.728557	-0.456886	0.177848
ENSMUSG00000018574	2686	0.15	0.74	0.1	1.64	1.68	0.27	0.47	0.47	Acadvl	0.910035	-0.136007	0.897214
ENSMUSG00000018581	14458	0.78	0.39	0.7	0.51	0.4	0.68	0.7	0.52	Dnah11	1.03478	0.0493277	0.86629
ENSMUSG00000018583	7064	0.89	1.34	1.14	3.4	3.14	2	1.31	1.79	G3bp1	0.821602	-0.283489	0.618479
ENSMUSG00000018585	541	194.74	283.71	251.38	235.65	250.88	243.96	265.72	333.5	Atox1	0.882474	-0.180374	0.288895
ENSMUSG00000018589	3150	0	0	0	0	0	0.03	0	0	Glra2	0	#NUM!	0.391002
ENSMUSG00000018593	3788	0.15	0.18	0.32	0.56	0.57	0.5	0.1	0.48	Sparc	0.733333	-0.447459	0.466271
ENSMUSG00000018595	2010	0.9	1.91	0.74	1.67	1.17	1.52	2.29	2.26	Glra4	0.720994	-0.47194	0.252451
ENSMUSG00000018599	2716	0.06	0	0	0	0	0.03	0.07	0.11	Mief2	0.285714	-1.80735	0.241261
ENSMUSG00000018604	6624	0.02	0.04	0.07	0	0.07	0.03	0.03	0.06	Tbx3	0.684211	-0.547488	0.443792
ENSMUSG00000018620	3287	0.12	0.05	0.11	0	0.11	0.11	0	0.09	Mmp20	0.903226	-0.146841	0.851538
ENSMUSG00000018623	1068	0	0	0	0	0	0	0	0	Mmp7	#DIV/0!	#DIV/0!	#DIV/0!
ENSMUSG00000018634	2460	0	0	0	0.07	0	0	0	0	Crhr1	#DIV/0!	#DIV/0!	0.391002
ENSMUSG00000018648	1945	138.06	233.87	112.79	248.75	185.04	235.75	84.36	202.96	Dusp14	1.03581	0.0507645	0.897352
ENSMUSG00000018651	2974	21.35	18.59	16.28	23.44	19.75	24.19	11.34	16.92	Tada2a	1.10332	0.141857	0.576211
ENSMUSG00000018654	5777	0	0.04	0.03	0.03	0.02	0.03	0.05	0.03	Ikzf1	0.769231	-0.378512	0.51217
ENSMUSG00000018656	3692	0	0	0	0	0	0	0	0	Tcaf3	#DIV/0!	#DIV/0!	#DIV/0!
ENSMUSG00000018659	2925	0.32	2.05	1.5	3.89	1.02	1.51	0.74	2.54	Pnpo	1.33563	0.417518	0.590051
ENSMUSG00000018661	4987	0.43	0.6	0.66	1.5	0.98	0.58	0.69	1.28	Cog1	0.903683	-0.146112	0.777968
ENSMUSG00000018666	4273	41.06	41.03	46.92	32.5	45.32	32.13	58.69	30.76	Cbx1	0.967705	-0.0473605	0.859897
ENSMUSG00000018669	3812	0.35	0.83	1.05	2.15	1.68	0.45	1.79	2.26	Cdk5rap3	0.708738	-0.496676	0.438403
ENSMUSG00000018672	2208	16.57	20.41	22.48	15.86	22.39	16.64	17.04	22.66	Copz2	0.956687	-0.0638805	0.720937
ENSMUSG00000018677	2756	0.83	7.37	2.24	16.01	8.43	11.01	1.03	10.34	Slc25a39	0.858488	-0.220131	0.80179
ENSMUSG00000018678	3414	0.92	0.83	0.44	1.16	0.58	1.48	0.29	1.22	Sp2	0.938375	-0.091763	0.868294
ENSMUSG00000018697	2869	4	5.31	4.56	5.29	4.71	3.86	5.38	6.63	Aatf	0.931001	-0.103145	0.617881
ENSMUSG00000018698	4072	0	0	0	0	0	0	0.02	0	Lhx1	0	#NUM!	0.391002
ENSMUSG00000018707	15658	0.13	0.07	0.17	0.12	0.25	0.16	0.14	0.23	Dync1h1	0.628205	-0.670692	0.0774316
ENSMUSG00000018727	2246	62.92	163	184.48	242.21	202.95	98.69	202.37	508.78	Cpsf4l	0.644369	-0.634042	0.401851
ENSMUSG00000018733	3536	9.81	18.61	10.52	13.32	10.95	19.32	6.8	16.94	Pex12	0.967599	-0.0475194	0.904407
ENSMUSG00000018736	3253	9.07	21.2	8.07	31.92	18.66	25.16	4.84	18.65	Ndel1	1.04383	0.0618827	0.920663
ENSMUSG00000018740	3677	4.02	9.49	3.91	14.25	7.91	8.06	2.76	10.35	Slc25a35	1.08906	0.12309	0.834923
ENSMUSG00000018750	8117	0	0	0	0	0	0	0	0.01	Zbtb4	0	#NUM!	0.391002
ENSMUSG00000018752	2235	0.28	0.19	0.38	0.16	0.24	0.08	0.48	0.65	Tnfsfm13	0.696552	-0.521698	0.463905
ENSMUSG00000018761	2420	0	0.03	0	0.07	0	0	0	0.04	Mpdu1	2.5	1.32193	0.47409
ENSMUSG00000018765	3766	1.04	0.95	0.74	2.08	3.3	1.55	0.86	1.77	Fxr2	0.643048	-0.637001	0.314842
ENSMUSG00000018770	2181	20.02	23.33	14.4	18.53	14.08	22.87	16.76	20.15	Atp5g3	1.03276	0.0465116	0.828257
ENSMUSG00000018774	1257	1.19	3.11	1.26	2.67	1.07	2.94	1.01	2.31	Cd68	1.12278	0.167079	0.752742
ENSMUSG00000018776	1618	0	0	0	0	0	0	0	0	Slc35g3	#DIV/0!	#DIV/0!	#DIV/0!
ENSMUSG00000018796	10483	2.13	1.37	1.26	1.38	1.25	1.39	0.64	1.43	Acsl1	1.30361	0.382512	0.236197
ENSMUSG00000018800	11437	0.19	0.15	0.2	0.18	0.06	0.26	0.22	0.14	Abca5	1.05882	0.0824622	0.839246
ENSMUSG00000018809	4329	0.95	1.37	1.1	1.51	1.66	0.94	0.61	0.71	Smyd4	1.25765	0.330734	0.394307
ENSMUSG00000018819	5174	12.56	21.15	13.98	20.24	18.57	24.26	9.24	17.06	Lsp1	0.982641	-0.0252631	0.939642
[truncated: 53,402 more rows]
