# Supplementary material for: NAT10 Maintains OGA mRNA Stability Through ac4C Modification in Regulating Oocyte Maturation
Source: Front Endocrinol (Lausanne). 2022 Jul 22;13:907286. doi: 10.3389/fendo.2022.907286 (PMC9352860; doi:10.3389/fendo.2022.907286)
Supplement: Supplementary file 3 [file Table_2.xlsx]

## Sheet: OGA KD vs IgG
ENSEMBL	SYMBOL	OGA KD-1 FPKM	OGA KD-2 FPKM	OGA KD-3 FPKM	OGA KD-4 FPKM	IgG-1 FPKM	IgG-2 FPKM	IgG-3 FPKM	fc	logfc	P
ENSMUSG00000000001	Gnai3	41.4487	78.4414	43.3944	33.2833	45.7996	22.7681	24.2022	1.58916	0.668261	0.20452
ENSMUSG00000000003	Pbsn	0	0	0	0	0	0	0	#DIV/0!	#DIV/0!	#DIV/0!
ENSMUSG00000000028	Cdc45	38.8297	47.0433	45.0292	47.4228	36.2085	27.9434	23.9749	1.51763	0.601819	0.030756
ENSMUSG00000000031	H19	0	0	0	0	0	0	0	#DIV/0!	#DIV/0!	#DIV/0!
ENSMUSG00000000037	Scml2	21.0484	19.2948	19.2277	20.3063	21.8379	11.9978	18.5483	1.14363	0.193621	0.47811
ENSMUSG00000000049	Apoh	0.701005	0.0681632	0.646626	0.658084	0	1.12377	0	1.3841	0.468951	0.747978
ENSMUSG00000000056	Narf	6.89754	15.9384	9.11479	8.69425	8.21841	3.35447	4.78312	1.86376	0.898219	0.113794
ENSMUSG00000000058	Cav2	0.335053	0.0325793	0	0.157269	0.124667	0.165267	0.104437	0.998238	-0.00254459	0.9978
ENSMUSG00000000078	Klf6	1.90857	1.55889	1.5649	1.67226	1.23091	0.533466	1.82438	1.40117	0.486632	0.32615
ENSMUSG00000000085	Scmh1	7.73264	7.44866	9.7326	7.32702	7.99514	4.17063	6.02197	1.32951	0.410889	0.204305
ENSMUSG00000000088	Cox5a	352.257	264.313	288.138	302.813	322.559	467.808	374.657	0.777358	-0.363349	0.16667
ENSMUSG00000000093	Tbx2	0	0	0	0	0	0	0	#DIV/0!	#DIV/0!	#DIV/0!
ENSMUSG00000000094	Tbx4	76.1691	65.1402	62.5828	66.5704	58.3123	38.165	54.4824	1.34372	0.426228	0.0880132
ENSMUSG00000000103	Zfy2	0	0	0	0	0	0	0	#DIV/0!	#DIV/0!	#DIV/0!
ENSMUSG00000000120	Ngfr	0	0.0945898	0	0.152203	0	0	0	#DIV/0!	#DIV/0!	0.198574
ENSMUSG00000000125	Wnt3	0.0605441	0.388548	0.111695	0.0568371	0.135164	0	0.339693	0.97549	-0.0358006	0.976925
ENSMUSG00000000126	Wnt9a	0.223771	0.620123	0.206413	0.840281	0.166523	0.165565	0.279001	2.32035	1.21434	0.181622
ENSMUSG00000000127	Fer	22.2446	11.9796	16.5914	15.9888	23.4534	18.696	17.5637	0.839066	-0.253145	0.301104
ENSMUSG00000000131	Xpo6	1.07866	1.94572	1.50263	1.37426	0.786317	0.724788	0.994941	1.76611	0.820575	0.0307098
ENSMUSG00000000134	Tfe3	11.945	8.21256	11.983	12.3086	10.4603	6.27879	10.8189	1.2097	0.274645	0.337849
ENSMUSG00000000142	Axin2	10.181	10.2219	9.57839	9.6211	7.47562	11.1114	16.932	0.836221	-0.258044	0.55452
ENSMUSG00000000148	Brat1	0.391817	0.246177	0.806251	0.537593	0.179431	0.1115	0.375787	2.2294	1.15665	0.117132
ENSMUSG00000000149	Gna12	7.30542	10.1146	11.4156	9.4683	4.82787	3.63033	5.50588	2.05727	1.04073	0.00540905
ENSMUSG00000000154	Slc22a18	2.84996	2.55803	1.41555	2.36675	1.22356	2.02753	0.751673	1.72199	0.784075	0.112224
ENSMUSG00000000157	Itgb2l	0.172279	1.00511	0.0794575	0.404327	0.352561	0.286799	0.24165	1.41415	0.499933	0.602405
ENSMUSG00000000159	Igsf5	0.0738144	0	0	0	0	0.109228	0	0.506837	-0.980407	0.689539
ENSMUSG00000000167	Pih1d2	2.71439	1.58362	1.70993	2.54819	1.33021	1.66545	1.44454	1.44523	0.5313	0.102034
ENSMUSG00000000168	Dlat	33.6181	53.8591	35.2645	39.7896	28.8182	25.2401	23.2626	1.57653	0.656749	0.0420922
ENSMUSG00000000171	Sdhd	349.018	556.941	440.004	420.816	281.568	258.792	292.842	1.59035	0.669346	0.0287805
ENSMUSG00000000182	Fgf23	0	0	0	0.0963787	0	0	0	#DIV/0!	#DIV/0!	0.391002
ENSMUSG00000000183	Fgf6	0.0799801	0	0.0368879	0.225249	0	0	0.0997203	2.57308	1.36349	0.421002
ENSMUSG00000000184	Ccnd2	1.722	0.785242	1.88055	0.576018	0.206211	0.0878677	0.185088	7.76945	2.95781	0.0449221
ENSMUSG00000000194	Gpr107	3.93883	3.464	3.64674	4.72479	2.37748	3.43237	2.6101	1.40509	0.490662	0.0491401
ENSMUSG00000000197	Nalcn	0.379681	0.701458	0.525343	0.403959	0.536836	0.524383	0.331374	1.08275	0.1147	0.714566
ENSMUSG00000000202	Btbd17	1.34401	0.272738	0.592927	1.31658	0.652283	0.605295	2.11288	0.784668	-0.349845	0.694777
ENSMUSG00000000204	Slfn4	0	0	0	0.0441047	0	0	0	#DIV/0!	#DIV/0!	0.391002
ENSMUSG00000000214	Th	266.588	144.778	156.091	217.799	173.705	234.49	264.023	0.876118	-0.190802	0.507953
ENSMUSG00000000215	Ins2	3.83255	2.89849	3.14245	2.26534	5.49283	5.98635	4.86697	0.556958	-0.844359	0.00368921
ENSMUSG00000000216	Scnn1g	0	0	0	0.0584523	0	0	0	#DIV/0!	#DIV/0!	0.391002
ENSMUSG00000000223	Drp2	0.0217741	0	0	0.0204409	0	0	0.0271482	1.16624	0.221859	0.897499
ENSMUSG00000000244	Tspan32	0	0	0	0	0	0	0	#DIV/0!	#DIV/0!	#DIV/0!
ENSMUSG00000000247	Lhx2	1.73812	1.38505	2.15076	1.31332	1.2619	0.815518	1.42713	1.40972	0.495412	0.132053
ENSMUSG00000000248	Clec2g	0	0	0.0603397	0	0	0	0.0815591	0.554871	-0.849776	0.721452
ENSMUSG00000000253	Gmpr	192.246	93.0769	148.788	153.156	81.6735	106.116	91.9099	1.57473	0.655101	0.0734829
ENSMUSG00000000263	Glra1	0.308589	1.03521	0.711628	0.506966	0.287051	0.51372	0.432848	1.55785	0.639558	0.245631
ENSMUSG00000000266	Mid2	0	0	0	0	0	0	0.0143085	0	#NUM!	0.42265
ENSMUSG00000000275	Trim25	0	0	0	0	0	0	0	#DIV/0!	#DIV/0!	#DIV/0!
ENSMUSG00000000276	Dgke	1.53215	2.34482	1.70005	2.0637	0.925355	0.624307	0.872095	2.36627	1.24262	0.00460019
ENSMUSG00000000278	Scpep1	251.331	102.227	147.702	191.839	290.857	300.157	418.279	0.515038	-0.957248	0.0331988
ENSMUSG00000000282	Mnt	0.60374	0.821877	0.594033	2.15374	0.718851	0.297798	0.802935	1.7202	0.782575	0.342272
ENSMUSG00000000290	Itgb2	1.15938	1.38841	1.29459	1.31753	0.227045	1.21899	0.646687	1.84924	0.88693	0.172354
ENSMUSG00000000295	Hddc2	15.0771	10.19	15.9642	16.3468	12.9976	14.9261	16.2499	0.977588	-0.0327015	0.854901
ENSMUSG00000000296	Tpd52l1	4.50452	8.78744	7.66095	7.2681	5.44716	4.27017	3.51018	1.60013	0.678189	0.0593329
ENSMUSG00000000301	Pemt	30.6259	13.1684	21.6367	26.5072	27.0722	21.2188	38.9021	0.790815	-0.338588	0.397878
ENSMUSG00000000303	Cdh1	19.7471	20.6187	23.7362	21.2901	14.3315	11.1161	13.7065	1.63569	0.709902	0.00213649
ENSMUSG00000000305	Cdh4	1.95036	2.35061	3.81118	3.0596	1.94791	1.51899	1.32786	1.74749	0.805288	0.0551657
ENSMUSG00000000308	Ckmt1	0	0	0	0.140089	0	0	0	#DIV/0!	#DIV/0!	0.391002
ENSMUSG00000000317	Bcl6b	0.100153	0.0584308	0.230959	0.282061	0.0745299	0	0.0312179	4.76324	2.25194	0.0823435
ENSMUSG00000000318	Clec10a	92.3781	86.7643	87.7601	101.799	66.3542	67.7311	82.8595	1.27464	0.350087	0.0396957
ENSMUSG00000000320	Alox12	20.4697	21.6506	25.7365	18.4033	18.6594	14.6393	22.6799	1.15571	0.208783	0.360845
ENSMUSG00000000325	Arvcf	1.05389	1.165	0.511652	0.88522	0.309579	0.615597	1.05466	1.36972	0.453878	0.404312
ENSMUSG00000000326	Comt	0.441312	0.257469	0.271386	0.759534	0.164204	0.598619	1.46729	0.581708	-0.781632	0.507346
ENSMUSG00000000339	Rtca	28.5294	22.4239	27.7783	26.0386	19.0928	18.4699	14.1419	1.51975	0.60383	0.00959105
ENSMUSG00000000340	Dbt	2.83689	6.29585	4.10483	3.13317	3.51852	2.67516	1.14435	1.67321	0.742618	0.176869
ENSMUSG00000000346	Dazap2	268.947	500.437	389.483	387.944	297.917	238.616	316.271	1.36034	0.443972	0.119662
ENSMUSG00000000355	Mcts1	11.0247	5.80953	6.88898	9.12548	5.91052	6.13964	5.17311	1.43042	0.516437	0.121639
ENSMUSG00000000359	Rem1	0	0	0	0	0	0	0	#DIV/0!	#DIV/0!	#DIV/0!
ENSMUSG00000000365	Rnf17	40.4038	59.662	42.527	43.5607	35.1745	28.6356	23.3836	1.60121	0.679159	0.0261153
ENSMUSG00000000374	Trappc10	7.88194	1.56401	2.19806	3.11891	3.03503	2.98367	5.27075	0.980756	-0.0280344	0.966291
ENSMUSG00000000378	Ccm2	12.4969	19.3831	20.2433	16.6914	10.5094	7.78035	9.91246	1.83003	0.87187	0.0141561
ENSMUSG00000000381	Wap	0	0	0	0	0	0.136698	0	0	#NUM!	0.42265
ENSMUSG00000000384	Tbrg4	4.73646	5.49728	7.52963	6.43317	5.02458	5.07024	5.84266	1.13866	0.18734	0.325618
ENSMUSG00000000385	Tmprss2	0	0	0.023526	0.119714	0	0.0754813	0	1.42327	0.50921	0.790713
ENSMUSG00000000386	Mx1	1.08247	1.20565	1.3162	0.646666	0.951994	0.582472	1.31896	1.11734	0.160064	0.68915
ENSMUSG00000000392	Fap	0	0	0	0.0617559	0.0244769	0	0	1.89227	0.920116	0.696318
ENSMUSG00000000394	Gcg	0	0	0	0	0	0	0	#DIV/0!	#DIV/0!	#DIV/0!
ENSMUSG00000000399	Ndufa9	263.971	172.416	241.777	254.466	136.675	196.226	132.567	1.50273	0.587586	0.0460815
ENSMUSG00000000402	Egfl6	35.883	27.2836	20.8381	28.3195	30.9056	36.0275	27.9514	0.887849	-0.171614	0.40289
ENSMUSG00000000409	Lck	0	0	0	0.119379	0	0	0	#DIV/0!	#DIV/0!	0.391002
ENSMUSG00000000411	Tssk3	0	0	0.134209	0.136587	0.216544	0	0.181405	0.510357	-0.970421	0.458666
ENSMUSG00000000416	Cttnbp2	1.07576	1.20602	0.778285	1.0297	0.894726	0.436986	0.946784	1.3462	0.428898	0.244811
ENSMUSG00000000420	Galnt1	4.38673	8.30788	5.35375	5.51197	3.164	2.6964	2.16674	2.20131	1.13836	0.0262266
ENSMUSG00000000435	Myf5	0	0	0.082471	0.0839323	0	0	0	#DIV/0!	#DIV/0!	0.181715
ENSMUSG00000000439	Mkrn2	31.6637	18.8144	28.668	30.0744	22.831	21.008	21.7117	1.24965	0.321525	0.155181
ENSMUSG00000000440	Pparg	35.0016	28.8096	25.6546	31.1416	47.166	28.1835	37.5465	0.801228	-0.319715	0.304233
ENSMUSG00000000441	Raf1	19.2627	31.8734	23.3399	19.7435	33.1843	21.6802	23.9831	0.896219	-0.158077	0.580227
ENSMUSG00000000486	Septin1	0.202208	0.117972	0.559567	1.20224	0.0501587	0.0997402	0.966444	1.39875	0.484143	0.7191
ENSMUSG00000000489	Pdgfb	4.07288	4.04736	4.83035	9.57977	4.03009	4.07313	3.96205	1.40053	0.485973	0.312025
ENSMUSG00000000530	Acvrl1	0	0	0	0.20496	0	0.0969222	0	1.58601	0.665405	0.767912
ENSMUSG00000000531	Grasp	3.20619	3.15321	1.18299	3.09587	1.70424	1.42332	2.56983	1.40041	0.485852	0.262974
ENSMUSG00000000532	Acvr1b	7.419	5.38588	6.72684	5.93586	4.20345	2.12082	2.44392	2.17841	1.12327	0.013418
ENSMUSG00000000538	Tom1l2	6.07746	4.77306	7.17413	7.56058	4.23798	3.0187	5.32542	1.5251	0.6089	0.0645217
ENSMUSG00000000544	Gpa33	1.56213	1.50576	2.25541	2.42289	0.606514	1.2563	2.11706	1.45976	0.545728	0.303293
ENSMUSG00000000552	Zfp385a	1.77718	0.820831	1.16118	2.294	1.04699	1.04097	2.3543	1.02198	0.0313674	0.955273
ENSMUSG00000000555	Itga5	0.0377526	0.220256	0.17412	0.354411	0.0561883	0.11173	0.0470705	2.74388	1.45622	0.150551
ENSMUSG00000000560	Gabra2	0	0	0	0.0228836	0	0.036071	0	0.475804	-1.07156	0.669215
ENSMUSG00000000561	Wdr77	0.19235	0.0224441	0	0.0722292	0	0	0	#DIV/0!	#DIV/0!	0.193283
ENSMUSG00000000562	Adora3	0.299652	0	0.230339	0	0.037165	0.0369512	0	5.36311	2.42307	0.260604
ENSMUSG00000000563	Atp5pb	128.345	102.3	127.009	121.125	121.64	103.016	88.9199	1.14513	0.195505	0.256086
ENSMUSG00000000567	Sox9	0	0	0	0.0422807	0	0	0	#DIV/0!	#DIV/0!	0.391002
ENSMUSG00000000568	Hnrnpd	3.5707	6.0428	5.5596	4.84981	2.18606	1.78	1.81553	2.59741	1.37708	0.00851786
ENSMUSG00000000579	Dynlt1c	2.90913	6.38622	6.7314	5.78604	3.63258	2.88205	4.91816	1.43094	0.516959	0.181517
ENSMUSG00000000581	C1d	6.10679	5.30342	3.18204	10.8531	1.56107	2.2764	0.49404	4.40585	2.13942	0.0506619
ENSMUSG00000000594	Gm2a	0.31588	1.71126	1.24875	0.93198	0.638037	0.267102	0.534501	2.19215	1.13235	0.145436
ENSMUSG00000000600	Krit1	0.357929	0.437532	0.463801	0.408016	0.41222	0.290047	0.244386	1.32093	0.401549	0.168484
ENSMUSG00000000605	Clcn4	0.825292	0.861614	0.621038	1.32525	0.3394	0.273172	0.162471	3.5158	1.81385	0.0171466
ENSMUSG00000000606	Vmn2r88	0	0	0	0	0	0	0	#DIV/0!	#DIV/0!	#DIV/0!
ENSMUSG00000000617	Grm6	0	0	0	0.0645013	0	0	0	#DIV/0!	#DIV/0!	0.391002
ENSMUSG00000000627	Sema4f	0.0352048	0.0205392	0	0.165247	0.0261982	0.10419	0	1.27115	0.346136	0.818554
ENSMUSG00000000628	Hk2	0.280801	0.236636	0.316579	0.468637	0.301834	0.253929	0.252855	1.20822	0.272884	0.354865
ENSMUSG00000000631	Myo18a	2.96125	3.6721	3.69561	2.93256	2.22094	2.53466	3.86588	1.15365	0.206202	0.484348
ENSMUSG00000000632	Sez6	0.193356	0.394825	0.208083	0.181517	0.0959255	0.143061	0.502247	0.989345	-0.0154541	0.986122
ENSMUSG00000000673	Haao	0	0	0	0	0	0	0	#DIV/0!	#DIV/0!	#DIV/0!
ENSMUSG00000000682	Cd52	0.156894	0	0	0	0	0	0	#DIV/0!	#DIV/0!	0.391002
ENSMUSG00000000686	Abhd15	0.061362	0	0.056602	0.23042	0.13699	0	0	1.90735	0.931567	0.566761
ENSMUSG00000000690	Hoxb6	0	0.221287	0.349872	0.178036	0	0	0.413796	1.35791	0.441383	0.771443
ENSMUSG00000000693	Loxl3	0	0	0	0.113946	0	0	0	#DIV/0!	#DIV/0!	0.391002
ENSMUSG00000000701	Tcl1b5	279.262	242.742	287.723	229.517	425.092	339.58	378.451	0.681846	-0.552483	0.0198393
ENSMUSG00000000706	Btn1a1	0.180853	0	0.250236	0.16978	0.100938	0	0	4.46462	2.15854	0.126164
ENSMUSG00000000708	Kat2b	0	0	0	0	0	0	0	#DIV/0!	#DIV/0!	#DIV/0!
ENSMUSG00000000711	Rab5b	2.17221	2.45702	1.79925	2.74669	1.02267	0.885589	2.12798	1.7049	0.769684	0.119701
ENSMUSG00000000724	Cryba1	0.116834	0	0	0.329042	0.0869438	0	0.218506	1.0948	0.130671	0.927042
ENSMUSG00000000730	Dnmt3l	174.578	306.975	237.788	217.895	192.716	140.789	166.417	1.40608	0.491675	0.0904199
ENSMUSG00000000731	Aire	10.3707	7.15826	8.75777	8.04451	12.2465	8.60969	12.1411	0.780318	-0.357866	0.169336
ENSMUSG00000000732	Icosl	14.6326	11.1239	15.208	15.0233	15.7187	10.8861	16.9374	0.964372	-0.0523377	0.819686
ENSMUSG00000000738	Spg7	1.97858	1.17839	2.09125	2.01222	1.50306	1.7994	1.49043	1.13613	0.184124	0.407232
ENSMUSG00000000739	Sult5a1	17.9111	11.802	19.0486	19.0696	19.5071	14.3123	15.9213	1.02277	0.0324855	0.877147
ENSMUSG00000000740	Rpl13	192.908	78.0872	131.141	173.012	164.383	203.846	281.725	0.663678	-0.591445	0.164421
ENSMUSG00000000743	Chmp1a	14.1155	7.40508	14.4906	16.7243	16.1799	9.85426	15.1511	0.960334	-0.0583918	0.854076
ENSMUSG00000000751	Rpa1	78.3597	81.7521	71.9732	61.1187	72.6732	53.5058	59.0904	1.18693	0.247241	0.184319
ENSMUSG00000000753	Serpinf1	0	0.460586	0.072822	0	0	0	0	#DIV/0!	#DIV/0!	0.313696
ENSMUSG00000000759	Tubgcp3	0.478191	0.735507	0.721794	0.571343	0.614654	0.38597	0.813021	1.03666	0.0519377	0.882642
ENSMUSG00000000766	Oprm1	0.0926881	0	0	0.174026	0	0	0.0577824	3.46188	1.79155	0.360519
ENSMUSG00000000776	Polr3d	8.54822	3.35017	4.99591	7.90231	5.14729	6.13156	7.03756	1.01534	0.0219683	0.947579
ENSMUSG00000000782	Tcf7	23.071	19.3263	24.4678	23.2799	25.0184	14.5139	28.996	0.986581	-0.0194901	0.950807
ENSMUSG00000000787	Ddx3x	74.0417	92.098	77.4132	72.2913	48.481	37.5746	33.4195	1.9827	0.987465	0.00189809
ENSMUSG00000000791	Il12rb1	0.0453675	0	0	0.340718	0	0	0	#DIV/0!	#DIV/0!	0.324531
ENSMUSG00000000792	Slc5a5	0.254418	0.37108	0.293352	0.83594	0.851978	0.329419	0.634423	0.724792	-0.46436	0.45233
ENSMUSG00000000794	Kcnn3	0.641509	0.457439	0.410934	0.719331	0.238694	0.276874	0.177743	2.41149	1.26992	0.0155501
ENSMUSG00000000804	Usp32	1.69744	2.27773	1.31972	1.86668	0.902268	0.305006	0.46863	3.20495	1.6803	0.00588332
ENSMUSG00000000805	Car4	0.473636	0.110531	0.262137	0.266782	0	0.350435	0.177161	1.5823	0.662022	0.461084
ENSMUSG00000000811	Txnrd3	26.0044	31.3007	32.1041	32.4263	25.6555	15.5962	17.6032	1.55257	0.634662	0.0515224
ENSMUSG00000000817	Fasl	0	0	0	0.0902586	0	0	0	#DIV/0!	#DIV/0!	0.391002
ENSMUSG00000000823	Zfp512b	2.48858	15.3166	7.61816	4.87781	1.4856	1.11285	1.68779	5.30205	2.40655	0.114209
ENSMUSG00000000826	Dnajc5	6.66938	6.56319	6.62145	7.56855	6.09925	4.93456	4.49169	1.32472	0.405687	0.0519412
ENSMUSG00000000827	Tpd52l2	178.496	184.874	203.338	189.85	191.581	161.522	167.647	1.08962	0.123822	0.229759
ENSMUSG00000000838	Fmr1	3.19875	1.3936	1.97346	3.70487	1.49934	1.79808	0.919368	1.82675	0.869279	0.11798
ENSMUSG00000000861	Bcl11a	0.0706769	0	0	0.0132699	0	0	0	#DIV/0!	#DIV/0!	0.301507
ENSMUSG00000000869	Il4	0.758898	0.265653	0.140006	0	0	0	0.0946205	9.23075	3.20645	0.214124
ENSMUSG00000000876	Pxmp4	30.5605	27.669	29.5138	29.0262	18.8701	22.6554	24.8305	1.31981	0.400326	0.0432961
ENSMUSG00000000881	Dlg3	0	0	0.0587909	0.0299163	0	0.0943129	0	0.705422	-0.503441	0.806605
ENSMUSG00000000884	Gnb1l	31.3847	21.5038	29.5609	27.5569	18.3952	21.4901	22.2072	1.32874	0.410058	0.0439939
ENSMUSG00000000889	Dbh	3.8741	1.81625	4.46697	2.59778	6.07483	2.76401	4.48526	0.717972	-0.478	0.337206
ENSMUSG00000000901	Mmp11	0	0	0.0618384	0	0	0.0992017	0.0417924	0.328941	-1.6041	0.40224
ENSMUSG00000000902	Smarcb1	39.6657	27.4302	41.5278	37.7	31.1431	30.599	26.9239	1.23771	0.307673	0.109408
ENSMUSG00000000903	Vpreb3	0.650409	0.37946	1.99985	1.4247	0.645348	0	0	5.17676	2.37205	0.0944239
ENSMUSG00000000915	Hip1r	2.88107	1.96102	2.63427	4.22308	1.10961	1.81378	2.41053	1.64505	0.718134	0.116707
ENSMUSG00000000916	Nsun5	3.36489	2.59235	8.1576	4.33331	3.2424	2.42579	2.9045	1.61398	0.690619	0.251283
ENSMUSG00000000934	Top1mt	0.091157	0.159548	0.168171	0.599029	0.47485	0.202336	0.511451	0.642272	-0.638743	0.3929
ENSMUSG00000000938	Hoxa10	0.170857	0.265816	0.262671	0.267326	0.0423818	0.42138	0.177522	1.13055	0.177023	0.826827
ENSMUSG00000000942	Hoxa4	0.233668	0	0	0.219361	0	0	0	#DIV/0!	#DIV/0!	0.182007
ENSMUSG00000000948	Gm38393	0.107113	0.104153	0.0658693	0.0335182	0	0.026417	0	8.81969	3.14073	0.0216464
ENSMUSG00000000957	Mmp14	0	0	0	0.0586681	0	0	0	#DIV/0!	#DIV/0!	0.391002
ENSMUSG00000000958	Slc7a7	7.47182	10.1933	13.0589	8.80747	6.14555	5.77767	6.02386	1.652	0.724217	0.0464361
ENSMUSG00000000959	Oxa1l	19.8894	9.62925	16.9976	17.1026	19.3408	15.9525	21.907	0.834159	-0.261606	0.30891
ENSMUSG00000000976	Heatr6	14.1583	11.9164	15.2545	15.2252	9.47816	8.00687	8.5189	1.63113	0.70587	0.00248352
ENSMUSG00000000982	Ccl3	6.07812	6.09927	4.93383	4.1083	4.3422	3.77756	9.39708	0.908534	-0.138387	0.79692
ENSMUSG00000000983	Wfdc18	0	0	0	0	0	0	0	#DIV/0!	#DIV/0!	#DIV/0!
ENSMUSG00000001014	Icam4	0	0	0	0	0	0	0	#DIV/0!	#DIV/0!	#DIV/0!
ENSMUSG00000001016	Ilf2	18.1458	14.0564	17.0185	21.1916	15.8294	12.4301	14.1132	1.2463	0.317653	0.108804
ENSMUSG00000001017	Chtop	30.1599	44.0046	40.2899	40.2827	20.9959	16.3288	11.428	2.38044	1.25123	0.00279773
ENSMUSG00000001018	Snapin	27.3251	36.249	31.2817	39.7759	34.4958	20.6988	25.9576	1.24425	0.315281	0.250315
ENSMUSG00000001020	S100a4	0	0	0	0	0	0	0	#DIV/0!	#DIV/0!	#DIV/0!
ENSMUSG00000001021	S100a3	0	0	0	0	0	0.0516072	0	0	#NUM!	0.42265
ENSMUSG00000001023	S100a5	0	0	0	0	0	0	0	#DIV/0!	#DIV/0!	#DIV/0!
ENSMUSG00000001025	S100a6	5.44941	2.62291	4.39835	6.01101	4.3594	3.22554	8.57793	0.857599	-0.221625	0.698718
ENSMUSG00000001027	Scn4a	0	0	0	0.0744912	0	0	0	#DIV/0!	#DIV/0!	0.391002
ENSMUSG00000001029	Icam2	0	0	0	0	0	0	0	#DIV/0!	#DIV/0!	#DIV/0!
ENSMUSG00000001034	Mapk7	1.86488	1.45892	1.01649	2.54647	0.946211	1.28572	1.26827	1.47565	0.561351	0.187738
ENSMUSG00000001036	Epn2	101.417	94.4367	115.631	106.477	81.4883	61.1731	87.5187	1.36185	0.445569	0.0506063
ENSMUSG00000001039	B9d1	221.306	167.036	201.119	225.535	258.211	227.489	311.493	0.766749	-0.383174	0.108288
ENSMUSG00000001052	Sec24b	8.44548	4.34969	6.6489	6.70863	5.8244	7.50756	8.25424	0.908661	-0.138186	0.578101
ENSMUSG00000001053	N4bp3	0	0	0	0.128175	0	0	0	#DIV/0!	#DIV/0!	0.391002
ENSMUSG00000001054	Rmnd5b	19.7351	16.4914	14.8654	24.0281	7.95232	8.60796	9.0795	2.19737	1.13578	0.0136389
ENSMUSG00000001056	Nhp2	276.425	139.939	199.669	251.872	169.063	294.7	238.581	0.926795	-0.109677	0.733975
ENSMUSG00000001062	Vps9d1	4.91515	5.79843	7.73425	6.51417	2.47431	3.50294	3.19932	2.04014	1.02867	0.00733105
ENSMUSG00000001065	Zfp276	3.97388	2.80963	3.88307	5.15324	3.08253	2.09303	3.0442	1.44346	0.529529	0.0912784
ENSMUSG00000001076	C1ql4	0	0	0	0.11861	0	0	0	#DIV/0!	#DIV/0!	0.391002
ENSMUSG00000001082	Mfsd10	39.6406	23.6902	34.9035	39.8716	35.102	21.5209	40.3178	1.06848	0.0955617	0.76107
ENSMUSG00000001089	Luzp1	56.7976	54.4734	58.8294	63.1262	34.6984	34.6007	35.5511	1.66829	0.738366	0.000840443
ENSMUSG00000001095	Slc13a2	0	0	0.0712218	0.0724838	0.229832	0	0	0.468949	-1.0925	0.653354
ENSMUSG00000001098	Kctd10	26.7431	17.0551	24.2007	30.4298	15.921	15.7271	17.1893	1.51158	0.596057	0.0581955
ENSMUSG00000001100	Poldip2	16.1471	9.24821	16.0752	15.0198	9.52498	9.03309	8.25554	1.58009	0.660003	0.0479607
ENSMUSG00000001103	Sebox	142.519	78.9907	140.059	144.342	112.584	69.9602	213.66	0.957668	-0.0624023	0.911136
ENSMUSG00000001105	Ift20	74.6156	42.6059	52.381	56.1752	68.34	64.9651	96.1531	0.73797	-0.438367	0.173536
ENSMUSG00000001119	Col6a1	0	0	0	0.119747	0	0	0	#DIV/0!	#DIV/0!	0.391002
ENSMUSG00000001120	Pcbp3	35.1768	55.5671	47.5006	40.2952	39.8802	21.8925	39.3463	1.32423	0.405152	0.212582
ENSMUSG00000001123	Lgals9	6.4489	3.30481	4.09974	4.66325	5.1233	4.44903	5.9761	0.893178	-0.16298	0.521078
ENSMUSG00000001127	Araf	7.51654	14.9831	10.5315	11.7071	8.32675	5.56136	7.22404	1.5893	0.668396	0.0703179
ENSMUSG00000001128	Cfp	0.321832	0	0.197911	0	0	0	0	#DIV/0!	#DIV/0!	0.199281
ENSMUSG00000001131	Timp1	0.83889	0	0	0	0	0	0	#DIV/0!	#DIV/0!	0.391002
ENSMUSG00000001134	Uxt	98.2868	40.6368	64.3546	78.9352	65.1932	123.835	97.4696	0.738783	-0.436777	0.299465
ENSMUSG00000001138	Cnnm3	0.0870251	0.456948	0.160549	0.354019	0	0.128777	0	6.16498	2.6241	0.0764688
ENSMUSG00000001143	Lman2l	8.37659	7.85473	7.77349	9.71679	3.27686	4.30656	3.70748	2.23996	1.16348	0.000406795
ENSMUSG00000001150	Mcm3ap	10.8682	13.6174	12.5075	11.976	5.68064	3.82913	6.2752	2.32669	1.21828	0.00149111
ENSMUSG00000001151	Pcnt	31.2739	27.1317	28.014	29.8194	13.6376	11.6886	15.9142	2.11393	1.07993	0.000519411
ENSMUSG00000001155	Ftcd	0	0	0	0	0	0	0	#DIV/0!	#DIV/0!	#DIV/0!
ENSMUSG00000001156	Mxd1	16.485	24.29	18.607	18.3681	16.6573	12.2749	14.4139	1.34528	0.427906	0.064523
ENSMUSG00000001157	Gmcl1	11.5303	21.5865	12.4085	9.37027	11.8888	6.96065	4.84567	1.73756	0.797063	0.148458
ENSMUSG00000001158	Snrnp27	432.788	467.139	421.192	406.955	465.105	440.527	545.231	0.8933	-0.162783	0.238559
ENSMUSG00000001166	Oas1c	1813.24	1727.82	2424.3	2168.19	2856.77	2443.57	2432.53	0.788862	-0.342155	0.0514334
ENSMUSG00000001168	Oas1h	2052.18	1567.83	2096.04	2084.52	1805.31	2051.01	1541.54	1.08384	0.116156	0.477774
ENSMUSG00000001173	Ocrl	2.90561	1.4661	1.88339	1.65874	1.72395	1.03133	1.60331	1.36177	0.445478	0.232625
ENSMUSG00000001175	Calm1	1046.72	1644.58	1330.35	1124.44	1297.54	1360.72	1692.2	0.887163	-0.172729	0.408233
ENSMUSG00000001211	Agpat3	4.75745	1.95267	3.06526	4.37638	2.86428	2.75936	3.80043	1.12625	0.171522	0.609397
ENSMUSG00000001225	Slc26a3	0.0292406	0	0	0.0549006	0	0	0	#DIV/0!	#DIV/0!	0.209962
ENSMUSG00000001227	Sema6b	0.0469339	0	0	0.220301	0	0	0	#DIV/0!	#DIV/0!	0.291696
ENSMUSG00000001228	Uhrf1	113.822	90.4626	109.55	115.473	64.8525	60.7912	64.9055	1.68975	0.75681	0.00353631
ENSMUSG00000001229	Dpp9	0.85049	0.799419	1.19856	1.17545	1.31855	1.11869	1.17823	0.834731	-0.260617	0.165899
ENSMUSG00000001240	Ramp2	2.14386	1.02036	1.19694	1.53593	1.17555	1.37749	1.05513	1.22578	0.293699	0.365726
ENSMUSG00000001247	Lsr	10.0319	10.1549	12.4174	12.2349	8.99676	6.28053	12.5079	1.21033	0.275402	0.396571
ENSMUSG00000001248	Gramd1a	0	0	0	0.100113	0.0529064	0	0	1.4192	0.505079	0.818969
ENSMUSG00000001249	Hpn	0	0	0	0.0852626	0	0	0	#DIV/0!	#DIV/0!	0.391002
ENSMUSG00000001260	Gabrg1	0.0710002	0.0414228	0	0.0444353	0	0.0175106	0.0737701	1.28881	0.366044	0.759617
ENSMUSG00000001270	Ckb	199.807	62.3765	116.068	171.57	56.9194	132.46	92.1977	1.46448	0.550393	0.298057
ENSMUSG00000001280	Sp1	1.62295	1.86742	1.97528	1.77751	0.285161	0.400265	0.266992	5.70377	2.51191	2.5659e-05
ENSMUSG00000001281	Itgb7	0	0	0	0.126232	0	0	0	#DIV/0!	#DIV/0!	0.391002
ENSMUSG00000001285	Myg1	9.16985	6.88938	11.6837	11.1476	7.51117	7.12629	8.01961	1.28736	0.364419	0.138428
ENSMUSG00000001288	Rarg	0.218533	0.0509984	0.0806323	0.123091	0.0975746	0.258702	0.326964	0.519497	-0.944813	0.247308
ENSMUSG00000001289	Pfdn5	787.953	430.555	494.042	702.584	746.826	1027.9	1163.99	0.616375	-0.69812	0.068965
ENSMUSG00000001300	Efnb2	4.89016	10.3976	4.4607	4.79478	2.32497	1.18595	1.65977	3.55996	1.83186	0.049905
ENSMUSG00000001305	Rrp15	37.3732	26.6682	34.9514	35.0309	20.4952	17.7822	14.947	1.88857	0.917291	0.002854
ENSMUSG00000001313	Rnd2	0.748678	0.545991	0.258975	0.0878547	0	0.276967	0	4.44502	2.15219	0.129949
ENSMUSG00000001323	Srr	0.775974	1.11988	1.28087	0.920163	0.97255	0.664782	0.967495	1.1796	0.238302	0.348159
ENSMUSG00000001333	Sync	0	0.0379637	0	0	0	0	0	#DIV/0!	#DIV/0!	0.391002
ENSMUSG00000001334	Fndc5	0.0674027	0.353916	0.186522	0.316379	0.150476	0.0997402	0.58827	0.826685	-0.27459	0.793987
ENSMUSG00000001348	Acp5	27.7974	24.4601	30.2108	25.4926	19.3205	14.5936	19.3308	1.52072	0.604756	0.00894907
ENSMUSG00000001349	Cnn1	53.0249	34.1523	53.809	47.35	51.8693	34.196	56.3947	0.991521	-0.0122842	0.963173
ENSMUSG00000001366	Fbxo9	25.4473	28.9926	24.802	29.2418	26.7083	21.6256	29.8573	1.04056	0.0573616	0.718571
ENSMUSG00000001376	Vps50	7.78833	17.0845	10.4281	6.58676	10.4043	6.0163	6.49155	1.37114	0.455373	0.349839
ENSMUSG00000001380	Hars	15.678	14.5195	15.5149	17.2902	13.4794	11.262	7.11684	1.48319	0.568707	0.0995699
ENSMUSG00000001383	Zmat2	129.473	88.196	76.7475	107.178	107.417	122.215	135.718	0.824404	-0.278577	0.192034
ENSMUSG00000001403	Ube2c	260.082	223.907	236.604	229.903	232.829	212.622	221.259	1.06924	0.0965845	0.179548
ENSMUSG00000001415	Smg5	0.6961	0.124959	0.716191	0.804282	0.219159	0.336752	0.667621	1.43531	0.521363	0.42672
ENSMUSG00000001416	Cct3	151.092	166.151	166.69	161.273	119.508	114.711	89.8357	1.49328	0.578485	0.0174876
ENSMUSG00000001418	Glmp	4.44048	2.83245	2.94913	4.66883	3.01806	2.45312	4.44761	1.12596	0.171155	0.613465
ENSMUSG00000001419	Mef2d	2.42711	2.4508	2.41105	3.24248	2.33875	2.09507	2.59938	1.12304	0.167409	0.301704
ENSMUSG00000001420	Tmem79	0.575585	0.522366	0.589928	0.420267	0.475922	0.425865	0.598039	1.05419	0.0761413	0.693485
ENSMUSG00000001424	Snd1	24.2025	21.6703	23.5752	22.9536	20.9793	14.3059	18.3484	1.29212	0.369744	0.105459
ENSMUSG00000001435	Col18a1	0	0	0	0.0249011	0	0	0	#DIV/0!	#DIV/0!	0.391002
ENSMUSG00000001436	Slc19a1	11.7098	8.39925	14.1676	13.1387	11.2208	6.11218	13.0249	1.17141	0.228245	0.519507
ENSMUSG00000001440	Kpnb1	10.0888	22.8681	18.3518	13.7689	4.90001	4.09819	3.36494	3.94788	1.98108	0.0205896
ENSMUSG00000001441	Npepps	0.697795	0.542808	0.381431	0.849165	0.153859	0.286826	0.306118	2.48178	1.31137	0.0276332
ENSMUSG00000001444	Tbx21	0	0	0	0.140539	0	0	0	#DIV/0!	#DIV/0!	0.391002
ENSMUSG00000001445	Mrpl10	69.2379	36.6415	49.7861	55.6838	63.2898	49.6952	83.9477	0.804904	-0.313111	0.351151
ENSMUSG00000001467	Cyp51	1.85601	2.36254	1.1673	2.29676	2.13454	2.65283	0.946676	1.00487	0.00700285	0.98806
ENSMUSG00000001472	Tcf25	59.1871	32.2126	49.9425	62.0504	50.8072	60.6639	65.2009	0.863433	-0.211843	0.360916
ENSMUSG00000001473	Tubb6	670.732	340.134	663.675	610.366	620.094	640.782	439.053	1.00809	0.0116231	0.965593
ENSMUSG00000001482	Def8	3.21093	1.82401	2.18241	3.41095	2.70386	2.0006	2.42313	1.11836	0.161389	0.552273
ENSMUSG00000001493	Meox1	1.00305	0.926567	0.771037	0.706229	1.05745	1.17506	0.729529	0.862637	-0.213175	0.431092
ENSMUSG00000001494	Sost	0.180284	0.210362	0.332598	0.423114	0.335403	0.133389	0.224781	1.23962	0.309902	0.526309
ENSMUSG00000001496	Nkx2-1	0	0	0	0.123034	0	0	0	#DIV/0!	#DIV/0!	0.391002
ENSMUSG00000001497	Pax9	0.0368342	0.0644692	0.0679537	0.276631	0.0274107	0.081759	0.0229627	2.53092	1.33966	0.319575
ENSMUSG00000001504	Irx2	0	0.0331055	0	0.106539	0.253361	0	0	0.413377	-1.27447	0.622852
ENSMUSG00000001506	Col1a1	0	0	0	0.133194	0	0	0	#DIV/0!	#DIV/0!	0.391002
ENSMUSG00000001507	Itga3	0.0978461	0	0.0601706	0.18371	0.0728135	0.0965262	0.182994	0.727422	-0.459135	0.557793
ENSMUSG00000001508	Sgca	8.37246	3.19381	6.83188	7.45676	4.55305	6.98883	6.22319	1.09153	0.126358	0.704169
ENSMUSG00000001510	Dlx3	0	0	0	0.134124	0	0	0	#DIV/0!	#DIV/0!	0.391002
ENSMUSG00000001517	Foxm1	10.2924	7.74198	11.6435	10.9687	7.15342	5.91491	4.90305	1.69631	0.762396	0.0116242
ENSMUSG00000001518	Itfg2	1.18102	1.16369	1.21045	1.99567	0.878872	1.35927	0.850784	1.34776	0.430562	0.229241
ENSMUSG00000001520	Nrip2	0.0991396	0	0.091449	0.0930694	0	0	0.0927064	2.29481	1.19837	0.360955
ENSMUSG00000001521	Tulp3	7.29624	6.04786	7.02448	7.65423	3.63457	3.05318	3.77801	2.00818	1.00589	0.000443832
ENSMUSG00000001524	Gtf2h4	4.3284	2.06613	2.59262	4.11615	2.55173	1.91319	3.2941	1.26659	0.340947	0.361984
ENSMUSG00000001525	Tubb5	133.168	98.1363	120.927	125.908	123.592	106.315	123.881	1.01361	0.0195065	0.872924
ENSMUSG00000001542	Ell2	2.33076	2.24424	1.64306	2.66836	0.888387	0.672973	1.09862	2.50559	1.32515	0.00381187
ENSMUSG00000001552	Jup	3.12511	1.06356	2.74923	2.77078	2.41173	1.60571	3.40938	0.980436	-0.0285053	0.947587
ENSMUSG00000001555	Fkbp10	0.126905	0	0	0.0595676	0.188877	0	0	0.740455	-0.433517	0.830417
ENSMUSG00000001558	Klhl10	0.258538	0	0.0794942	0.0809028	0.0641316	0	0.214899	1.12605	0.171265	0.895027
ENSMUSG00000001566	Mnx1	0	0	0	0.0777026	0	0	0	#DIV/0!	#DIV/0!	0.391002
ENSMUSG00000001569	Nom1	2.31985	1.22398	1.4328	1.89375	1.276	1	0.653939	1.75867	0.814483	0.0591924
ENSMUSG00000001576	Ergic1	10.4138	4.97541	8.00178	9.50082	6.48659	8.38715	6.70105	1.14341	0.193346	0.479799
ENSMUSG00000001583	Tnk1	0	0	0.15481	0.315105	0	0	0.0697503	5.05283	2.33709	0.305551
ENSMUSG00000001588	Acap1	0.763566	0.579122	0.4226	0.680973	0.369342	0.395464	0.309408	1.70794	0.772259	0.034955
ENSMUSG00000001604	Tcea3	242.37	259.213	251.668	253.505	202.339	214.56	338.595	0.999433	-0.000818214	0.997684
ENSMUSG00000001622	Csn3	0.134562	0	0	0	0	0	0	#DIV/0!	#DIV/0!	0.391002
ENSMUSG00000001627	Ifrd1	49.6581	53.5471	45.9819	51.8703	47.0084	41.1633	28.6185	1.29114	0.36865	0.163319
ENSMUSG00000001630	Stk38l	5.68623	17.2997	7.49808	6.62781	3.15232	2.82359	3.18797	3.03735	1.60281	0.104345
ENSMUSG00000001632	Brpf1	1.1813	1.47455	0.70955	1.0316	0.797308	0.325219	0.342526	2.25095	1.17053	0.0414526
ENSMUSG00000001642	Akr1b3	268.933	127.741	205.37	210.26	194.096	231.865	236.187	0.920078	-0.120173	0.608862
ENSMUSG00000001655	Hoxc13	0.227022	0.220748	0.0698038	0	0.337883	0.671879	0.471757	0.262015	-1.93228	0.0410742
ENSMUSG00000001656	Hoxc11	0	0	0	0.0865071	0	0	0	#DIV/0!	#DIV/0!	0.391002
ENSMUSG00000001657	Hoxc8	0	0	0	0.123468	0	0	0	#DIV/0!	#DIV/0!	0.391002
ENSMUSG00000001661	Hoxc6	0	0.135364	0	0.363021	0	0	0.192856	1.93817	0.954698	0.59776
ENSMUSG00000001663	Gstt1	0.853165	1.13772	0.449704	1.14418	0.453496	0.721419	2.81131	0.674467	-0.568179	0.623453
ENSMUSG00000001665	Gstt3	0.581677	0.0565602	1.25196	1.41066	0.0360719	0.32278	0.151092	4.85474	2.27939	0.125028
ENSMUSG00000001666	Ddt	41.1979	17.0076	26.6681	41.1633	12.0122	27.0948	32.8923	1.3129	0.392755	0.424468
ENSMUSG00000001670	Tat	0.38718	0.271066	0.142858	0.290779	0.2305	0.343762	0	1.42603	0.512	0.522623
ENSMUSG00000001672	Marveld3	0.90735	1.15799	1.04621	1.59712	1.01283	0.839166	0.989885	1.24266	0.313434	0.225558
ENSMUSG00000001674	Ddx18	138.306	79.8153	106.061	121.67	178.217	191.287	250.949	0.538945	-0.89179	0.0298639
ENSMUSG00000001687	Ubl3	9.29098	15.0675	11.3704	9.34821	10.6106	6.21064	5.96411	1.48375	0.56925	0.135601
ENSMUSG00000001700	Gramd3	0.0327934	0	0.060499	0.0923565	0.195229	0	0	0.713196	-0.48763	0.805812
ENSMUSG00000001707	Eef1e1	153.012	177.073	167.357	144.932	192.16	96.5426	129.787	1.15123	0.203181	0.533888
ENSMUSG00000001729	Akt1	21.1319	10.3668	22.4271	30.973	22.3541	12.2055	13.3154	1.33001	0.411432	0.36703
ENSMUSG00000001739	Cldn15	73.9148	75.3506	88.4008	113.673	21.9888	53.9747	100.357	1.49446	0.579626	0.331278
ENSMUSG00000001741	Il16	0.0236788	0	0	0	0	0	0	#DIV/0!	#DIV/0!	0.391002
ENSMUSG00000001750	Tcirg1	0.202296	0	0.522489	0.531747	0	0.299351	0.126113	2.215	1.1473	0.32148
ENSMUSG00000001751	Naglu	2.10196	0.94018	2.06817	2.76256	0.886382	0.622082	0.786226	2.57318	1.36355	0.0472506
ENSMUSG00000001755	Coasy	14.8103	7.12473	15.2194	19.2698	12.7615	9.27579	11.7031	1.25423	0.326801	0.356384
ENSMUSG00000001761	Smo	0.0993953	0.231956	0	0.0933095	0.0986219	0.0245136	0.103273	1.40673	0.492347	0.598017
ENSMUSG00000001763	Tspan33	40.1505	21.2912	36.9367	44.0863	33.3733	23.7388	26.8179	1.27307	0.348308	0.246471
ENSMUSG00000001767	Crnkl1	129.065	173.945	119.053	125.302	161.59	126.249	121.022	1.00407	0.00585365	0.976528
ENSMUSG00000001768	Rin2	0.974872	2.98839	1.81374	1.6132	1.11894	0.806868	0.937365	1.93584	0.952963	0.121635
ENSMUSG00000001773	Folh1	0.3481	0.67696	0.214065	0	0.172696	0.214628	0	2.3994	1.26267	0.310057
ENSMUSG00000001774	Chordc1	13.2385	19.3597	10.9744	12.3813	13.2896	9.59282	9.67753	1.28887	0.366107	0.218372
ENSMUSG00000001783	Rtcb	53.3419	57.9201	68.5177	74.0775	25.7568	34.0921	17.4038	2.46455	1.30132	0.00296735
ENSMUSG00000001785	Pwp1	3.35499	3.28689	2.86117	6.18029	0.235534	2.34179	1.49958	2.88515	1.52865	0.0469284
ENSMUSG00000001786	Fbxo7	20.7328	30.8551	28.1308	27.2996	26.8655	19.4201	19.688	1.2166	0.282859	0.208718
ENSMUSG00000001794	Capns1	19.9241	9.6063	17.685	17.9278	7.27351	10.1243	7.45248	1.96606	0.97531	0.0324821
ENSMUSG00000001802	Lrp3	0	0.0462349	0	0.0371981	0	0	0	#DIV/0!	#DIV/0!	0.185403
ENSMUSG00000001804	Dsg4	0	0	0	0	0	0	0	#DIV/0!	#DIV/0!	#DIV/0!
ENSMUSG00000001815	Evx2	0	0	0	0.0417158	0	0	0	#DIV/0!	#DIV/0!	0.391002
ENSMUSG00000001819	Hoxd13	1.05005	1.22524	1.10696	0.844934	1.06048	0.499444	1.26246	1.1233	0.167744	0.670195
ENSMUSG00000001823	Hoxd12	0.146988	0.214389	0.0677928	0.413964	0.0546916	0.108754	0.0458166	3.02181	1.59541	0.151718
ENSMUSG00000001827	Folr1	0	0.0473018	0.224363	0.228338	0.241338	0.0599874	0	1.24451	0.315575	0.805364
ENSMUSG00000001829	Clpb	19.39	15.6651	18.1963	20.0985	7.87561	13.1566	8.57923	1.85781	0.893606	0.01709
ENSMUSG00000001833	Septin7	28.7573	38.1791	30.4848	30.093	28.0132	21.0282	13.6452	1.52561	0.609389	0.0983215
ENSMUSG00000001844	Zdhhc4	13.9155	8.64968	16.0151	12.3309	12.291	9.81473	14.3908	1.04622	0.0651854	0.793986
ENSMUSG00000001847	Rac1	237.141	200.799	247.784	213.561	297.367	217.597	180.062	0.970415	-0.0433264	0.864778
ENSMUSG00000001855	Nup214	25.7399	14.6122	22.6939	21.4851	20.7904	16.1344	23.8713	1.0428	0.060465	0.800656
ENSMUSG00000001864	Aif1l	0.0923778	0	0	0	0.0343721	0	0	2.01568	1.01127	0.673687
ENSMUSG00000001865	Cpa3	0.122764	0.143246	0	0.115248	0	0	0.459193	0.622709	-0.68337	0.744828
ENSMUSG00000001870	Ltbp1	0	0	0.0321368	0.0327062	0	0	0	#DIV/0!	#DIV/0!	0.181715
ENSMUSG00000001891	Ugp2	3.88366	3.4695	3.24655	4.1016	2.79977	2.82856	1.81583	1.48116	0.566729	0.0463483
ENSMUSG00000001901	Kcnh6	0	0	0	0.098524	0	0	0	#DIV/0!	#DIV/0!	0.391002
ENSMUSG00000001909	Trmt1	8.53497	8.14977	8.19979	9.28772	7.29644	5.3753	6.75681	1.31915	0.39961	0.0499167
ENSMUSG00000001910	Nacc1	1.75354	2.02284	2.31598	2.39443	1.83875	0.737166	1.78882	1.4583	0.544287	0.195225
ENSMUSG00000001911	Nfix	1.34273	0.812932	1.70595	1.04646	2.26236	0.993461	1.62675	0.753918	-0.407521	0.402534
ENSMUSG00000001918	Slc1a5	0.0892565	0.130185	0	0.335166	0.0996322	0	0.0278216	3.26358	1.70645	0.279775
ENSMUSG00000001924	Uba1	36.0178	46.942	56.9296	42.9186	32.2961	21.5593	29.7777	1.63938	0.713146	0.022325
ENSMUSG00000001930	Vwf	0.162305	0.0202911	0.0320817	0.195901	0.120782	0.171553	0.0867276	0.812359	-0.299811	0.664191
ENSMUSG00000001942	Siae	3.26446	3.05348	3.27307	3.86403	3.51191	2.15278	2.26735	1.27222	0.347345	0.233954
ENSMUSG00000001943	Vsig2	0	0	0	0.176686	0	0	0	#DIV/0!	#DIV/0!	0.391002
ENSMUSG00000001946	Esam	0	0	0	0.0609804	0	0	0	#DIV/0!	#DIV/0!	0.391002
ENSMUSG00000001948	Spa17	51.2537	32.2577	40.3157	45.1495	22.2055	41.4282	29.5446	1.36011	0.44372	0.181696
ENSMUSG00000001962	Fam50a	117.78	45.8732	72.6791	93.8341	50.3352	93.7076	36.5855	1.37091	0.455131	0.38118
ENSMUSG00000001964	Emd	17.6097	8.89247	14.2644	13.3363	13.8754	15.8758	22.6018	0.775069	-0.367603	0.290482
ENSMUSG00000001983	Taco1	12.9273	8.09195	13.9119	12.6414	7.0146	5.87829	2.18263	2.36671	1.24288	0.0199631
ENSMUSG00000001985	Grik3	0	0	0	0.0194841	0	0	0	#DIV/0!	#DIV/0!	0.391002
ENSMUSG00000001986	Gria3	0	0	0.0174244	0.0177331	0	0	0	#DIV/0!	#DIV/0!	0.181715
ENSMUSG00000001988	Npas1	0	0	0.0570911	0.0581027	0.138174	0	0	0.625265	-0.67746	0.751785
ENSMUSG00000001995	Sipa1l2	2.59492	4.10115	3.76906	3.39954	2.30572	1.20354	1.69012	1.99995	0.999962	0.0133053
ENSMUSG00000001998	Ap4e1	1.99333	2.0933	1.15575	1.42574	1.46923	1.5591	1.47935	1.10946	0.149853	0.51939
ENSMUSG00000001999	Blvra	57.7126	168.486	101.274	80.4822	58.189	54.5869	55.8663	1.81429	0.859409	0.15107
ENSMUSG00000002006	Pdzd4	0	0.0273683	0	0.132114	0	0	0	#DIV/0!	#DIV/0!	0.293932
ENSMUSG00000002007	Srpk3	0.869626	1.87331	1.11069	0.941977	0.348462	1.28684	1.08426	1.32253	0.4033	0.467228
ENSMUSG00000002010	Idh3g	55.022	25.3025	41.786	44.0799	22.7303	34.1289	18.2251	1.66004	0.731215	0.0863958
ENSMUSG00000002012	Pnck	0	0	0	0.354806	0	0.0699092	0	3.80643	1.92844	0.521592
ENSMUSG00000002014	Ssr4	49.3255	45.4472	46.1095	53.9852	54.0298	52.2057	70.5746	0.826596	-0.274746	0.215618
ENSMUSG00000002015	Bcap31	527.993	621.251	643.602	485.482	355.964	333.457	369.537	1.61361	0.690293	0.00784349
ENSMUSG00000002017	Fam98a	26.1793	10.1214	13.9782	26.1461	8.86592	15.4261	19.9688	1.29502	0.372975	0.44523
ENSMUSG00000002020	Ltbp2	16.0656	12.9575	19.0595	14.1847	14.5802	10.1357	12.3278	1.26069	0.334212	0.143443
ENSMUSG00000002028	Kmt2a	0	0	0.061831	0.0314633	0.00831364	0	0	8.41637	3.0732	0.260743
ENSMUSG00000002031	Ift46	71.4921	57.0017	81.2883	73.7091	40.004	45.2718	43.3563	1.65292	0.725016	0.00868203
ENSMUSG00000002032	Tmem25	0	0	0.0534829	0.0544305	0	0	0	#DIV/0!	#DIV/0!	0.181715
ENSMUSG00000002033	Cd3g	0	0	0	0	0	0	0	#DIV/0!	#DIV/0!	#DIV/0!
ENSMUSG00000002043	Trappc6a	40.5518	70.6341	59.5687	60.074	61.6627	50.9888	84.3894	0.878607	-0.18671	0.536391
ENSMUSG00000002052	Supt6	17.1403	13.1393	14.9633	18.0129	9.84476	11.9633	10.5218	1.46743	0.553297	0.0126778
ENSMUSG00000002055	Spag5	5.46383	6.27879	4.12362	6.77687	4.33705	3.01357	3.05525	1.632	0.706638	0.0294318
ENSMUSG00000002057	Foxn1	0.521501	0.676118	0.748295	1.5775	0.301842	0.814571	1.4088	1.04647	0.0655341	0.926452
ENSMUSG00000002058	Unc119	4.94493	5.0154	11.2981	7.64171	2.32113	3.77124	3.17756	2.33822	1.22541	0.0655354
ENSMUSG00000002059	Rab34	0.156171	0.546677	0.648253	0.586435	0	0	0.389432	3.73147	1.89974	0.100114
ENSMUSG00000002064	Sdf2	288.14	329.542	337.905	308.118	309.377	224.104	278.102	1.16781	0.223811	0.20098
ENSMUSG00000002068	Ccne1	9.09481	16.408	10.9706	22.3957	5.15411	4.45155	5.23363	2.97533	1.57305	0.0464374
ENSMUSG00000002076	Hsf2bp	90.9115	125.696	120.715	109.458	77.4612	58.8943	85.077	1.51326	0.597663	0.0193949
ENSMUSG00000002083	Bbc3	0	0	0	0.164624	0	0	0	#DIV/0!	#DIV/0!	0.391002
ENSMUSG00000002100	Mybpc3	0	0	0.123796	0.0419964	0.0332905	0	0	3.73512	1.90115	0.388525
ENSMUSG00000002102	Psmc3	124.584	101.067	118.874	108.238	58.3698	78.0129	57.9383	1.74748	0.805277	0.00394364
ENSMUSG00000002103	Acp2	1.07733	0.942797	0.629378	0.943938	0.614642	0.690816	0.962644	1.18825	0.248842	0.366694
ENSMUSG00000002104	Rapsn	49.7105	23.5755	25.9301	43.4652	39.6077	52.6848	83.8209	0.607625	-0.718746	0.214004
ENSMUSG00000002105	Slc39a13	0.573733	0.334726	0.3881	0.789953	0.227707	0.282997	0.262291	2.02444	1.01752	0.0815254
ENSMUSG00000002107	Celf2	6.08691	11.4932	7.18102	5.7615	5.10792	3.5241	3.26535	1.92412	0.944199	0.0635419
ENSMUSG00000002108	Nr1h3	1.85123	0.345613	0.54644	1.73788	0.495943	2.90375	1.6157	0.670112	-0.577526	0.535851
ENSMUSG00000002109	Ddb2	29.2692	44.4775	43.3235	38.5957	39.8138	27.2963	46.5076	1.02756	0.0392267	0.883237
ENSMUSG00000002111	Spi1	0	0	0	0.324362	0.154273	0.0511284	0	1.18437	0.244121	0.897792
ENSMUSG00000002129	Sf3a1	23.7223	16.6328	20.5407	19.511	19.4344	15.1532	16.4885	1.18069	0.23963	0.172718
ENSMUSG00000002147	Stat6	76.1096	36.2091	61.9323	70.4169	80.2503	62.1969	75.2457	0.842935	-0.246507	0.323264
ENSMUSG00000002190	Clgn	0.462692	0.782835	0.34144	0.69498	0.241023	0.308104	0.432668	1.74319	0.801733	0.0973895
ENSMUSG00000002204	Napsa	1.61029	1.47048	0.839561	1.97178	0.104202	2.48646	6.0232	0.51302	-0.962913	0.502335
ENSMUSG00000002205	Vrk3	4.58404	3.02886	3.59163	5.54772	3.96613	2.75827	3.85621	1.18747	0.247895	0.37416
ENSMUSG00000002210	Smg9	2.36439	0.498943	0.928077	1.84182	0.336925	0.595532	0.689948	2.60411	1.38079	0.131477
ENSMUSG00000002221	Paxip1	3.00991	3.3534	3.41199	2.4171	2.50973	1.5562	1.27731	1.71138	0.775156	0.0528383
ENSMUSG00000002222	Rmnd5a	7.57784	12.3021	10.8143	8.11908	4.96491	3.41278	3.28632	2.4957	1.31945	0.00829642
ENSMUSG00000002227	Mov10	4.48396	2.461	2.97188	6.23617	3.26265	3.95655	5.07301	0.985564	-0.0209786	0.955243
ENSMUSG00000002228	Ppm1j	0.102665	0	0.473503	0.192757	0	0.303839	0	1.89802	0.924498	0.555183
ENSMUSG00000002233	Rhoc	5.06445	2.82039	4.14073	5.18658	2.65528	2.64	7.4625	1.01186	0.0170112	0.978502
ENSMUSG00000002240	Prr27	1.39292	0.568859	0.642435	0.784581	0.310969	1.23672	2.95241	0.564787	-0.824222	0.490412
ENSMUSG00000002249	Tead3	0.0277381	0.11328	0.127932	0.286437	0	0.0820918	0.138337	1.88968	0.918145	0.375955
ENSMUSG00000002250	Ppard	0.718762	0.896517	1.23456	0.767823	0.553321	0.44011	0.633494	1.66772	0.737873	0.0457218
ENSMUSG00000002257	Def6	8.64258	5.20489	8.61507	8.70229	2.54148	5.98195	5.38784	1.68019	0.748627	0.0782264
ENSMUSG00000002265	Peg3	0.724911	0.287271	0.529895	0.680526	0.295172	0.435151	0.119374	1.96182	0.972192	0.0995708
ENSMUSG00000002266	Zim1	0.345474	0.376238	0.233695	0.670264	0.462761	0.306733	0.272803	1.16978	0.226232	0.615956
ENSMUSG00000002274	Metrn	0	0	0	0.139086	0	0.0365397	0	2.85482	1.5134	0.575448
ENSMUSG00000002279	Lmf1	2.32981	0.911498	2.14908	2.03277	1.61137	1.29791	2.52037	1.02536	0.0361337	0.928976
ENSMUSG00000002280	Ciao3	2.09487	1.23964	2.07039	1.74185	1.04671	0.79712	1.52983	1.5888	0.667935	0.0777457
ENSMUSG00000002289	Angptl4	0	0	0	0	0	0	0	#DIV/0!	#DIV/0!	#DIV/0!
ENSMUSG00000002297	Dbf4	59.1262	67.6959	58.7123	50.7787	71.2631	52.8715	54.6045	0.991584	-0.0121933	0.945437
ENSMUSG00000002307	Daxx	13.1209	10.9652	9.21359	13.0388	9.28028	5.29125	6.96375	1.61381	0.690471	0.0383405
ENSMUSG00000002308	Cd320	88.1105	58.8674	77.7004	82.837	64.9438	58.1179	64.9158	1.22694	0.295061	0.108485
ENSMUSG00000002319	Ipo4	1.95448	1.46607	3.31138	2.95816	0.920163	2.24291	1.49196	1.56123	0.642682	0.190941
ENSMUSG00000002320	Tm9sf1	0.767974	0.560062	0.309925	0.94625	0.714373	0.426158	0.59845	1.11454	0.156444	0.697559
ENSMUSG00000002324	Rec8	0	0	0	0	0	0	0	#DIV/0!	#DIV/0!	#DIV/0!
ENSMUSG00000002325	Irf9	0	0	0.0318951	0.0973807	0.0257312	0	0	3.76806	1.91382	0.390333
ENSMUSG00000002326	Gmpr2	0.616825	0.110728	0.700278	0.935401	0.529637	0.210636	0.53243	1.39265	0.477828	0.45337
ENSMUSG00000002329	Mdp1	5.22407	3.20823	4.73429	4.6461	2.86452	2.98367	3.5424	1.42265	0.50858	0.0487148
ENSMUSG00000002332	Dhrs1	94.3314	74.2456	88.2587	90.2659	89.6305	58.0121	80.6806	1.14017	0.189243	0.382604
ENSMUSG00000002341	Ncan	0	0	0	0.0485979	0	0	0.0161361	2.25881	1.17556	0.63681
ENSMUSG00000002342	Tmem161a	1.77462	0.621207	1.49665	2.23715	0.67917	0.97538	0.916657	1.78796	0.838316	0.139435
ENSMUSG00000002343	Armc6	0.228367	0	0.421305	0.375174	0.0424857	0.126724	0.0711829	3.19741	1.67691	0.159242
ENSMUSG00000002345	Borcs8	42.372	22.6482	36.5106	34.5374	29.5492	32.946	44.4468	0.954267	-0.0675347	0.80143
ENSMUSG00000002346	Slc25a42	0	0	0	0.116632	0	0.045961	0	1.90322	0.92844	0.694186
ENSMUSG00000002365	Snx9	71.4145	102.704	77.7482	80.3342	73.6814	44.1145	60.1521	1.40013	0.485565	0.0921474
ENSMUSG00000002372	Ranbp3	19.8542	16.1417	17.623	22.6828	11.1309	11.6014	9.1912	1.79261	0.842061	0.0049274
ENSMUSG00000002379	Ndufa11	633.57	355.209	402.41	540.823	439.244	794.444	965.793	0.658795	-0.602098	0.242773
ENSMUSG00000002384	Bmp8b	0.0479984	0.0840094	0	0.180238	0.0357187	0.142053	0.059845	0.985556	-0.0209899	0.982604
ENSMUSG00000002393	Nr2f6	0	0	0.0575887	0	0.0929188	0	0	0.464831	-1.10522	0.662101
ENSMUSG00000002395	Use1	133.737	93.4122	116.578	125.627	55.3599	97.1981	69.6174	1.5844	0.663941	0.0471233
ENSMUSG00000002396	Ocel1	0.62661	0.0913939	0.0240834	0.588244	0.291438	0.830649	0.944029	0.48291	-1.05017	0.234674
ENSMUSG00000002409	Dyrk1b	4.1462	0.766008	2.03977	4.02208	2.57121	1.58498	3.87716	1.02455	0.0349866	0.952627
ENSMUSG00000002413	Braf	0.282131	0.619212	0.285031	0.11351	0.289934	0.178924	0.175883	1.5121	0.596556	0.386937
ENSMUSG00000002416	Ndufb2	8.90136	4.74919	5.21954	9.0087	11.0073	15.3509	15.1622	0.503585	-0.989692	0.0175262
ENSMUSG00000002428	Hltf	8.10121	7.49262	6.0825	6.69139	4.18265	4.0889	3.81713	1.75998	0.815556	0.0046971
ENSMUSG00000002455	Prpf6	73.8371	56.7334	53.7307	64.8763	57.4609	83.803	68.6848	0.890137	-0.1679	0.443203
ENSMUSG00000002458	Rgs19	29.8141	22.4125	25.1903	29.3998	27.4691	22.924	28.5302	1.01507	0.0215766	0.878889
ENSMUSG00000002459	Rgs20	0	0	0.121576	0.164974	0	0	0	#DIV/0!	#DIV/0!	0.188908
ENSMUSG00000002475	Abhd3	9.73458	23.9742	11.7763	7.79024	11.8756	7.02534	6.81474	1.55378	0.635782	0.299621
ENSMUSG00000002477	Snrpd1	572.405	319.073	374.717	465.704	569.752	714.271	501.57	0.727447	-0.459086	0.116554
ENSMUSG00000002486	Tchp	2.36663	1.01352	2.20627	1.58357	1.0492	2.29124	2.32293	0.949521	-0.0747282	0.863895
ENSMUSG00000002489	Tiam1	62.4239	21.7131	25.9185	39.7754	74.6044	111.201	166.754	0.318735	-1.64957	0.0829388
ENSMUSG00000002496	Tsc2	36.2981	31.037	51.6611	37.565	31.4921	66.4176	27.0939	0.939341	-0.0902798	0.862546
ENSMUSG00000002500	Rpl3l	0	0	0	0.212819	0	0	0	#DIV/0!	#DIV/0!	0.391002
ENSMUSG00000002504	Slc9a3r2	11.1909	11.3744	10.972	13.5451	8.11837	12.3939	12.4612	1.07092	0.0988474	0.654341
ENSMUSG00000002524	Puf60	74.2111	109.682	103.007	95.9581	71.2207	49.7998	53.5505	1.64485	0.717959	0.0140586
ENSMUSG00000002546	Golga2	9.9889	9.73918	10.682	10.9985	5.77032	5.41143	5.82608	1.82601	0.868693	0.000117258
ENSMUSG00000002550	Uck1	0.20309	0	0.187336	0.190655	0	0	0	#DIV/0!	#DIV/0!	0.0580067
ENSMUSG00000002565	Scin	22.7281	45.1419	21.4233	21.045	27.6345	18.5621	21.8727	1.21573	0.281821	0.4883
ENSMUSG00000002578	Ikzf4	6.94665	5.28042	7.17884	6.84603	5.81295	3.81746	4.65404	1.37835	0.462942	0.066877
ENSMUSG00000002580	Mien1	75.7899	56.5806	77.4996	100.639	75.1383	62.7162	83.9272	1.05005	0.0704572	0.748815
ENSMUSG00000002588	Pon1	0.385577	1.12476	1.12628	1.26689	1.67377	0.570564	0.520805	1.05876	0.0823808	0.906573
ENSMUSG00000002602	Axl	0	0	0.0341321	0.0694738	0.0275359	0	0	2.82193	1.49668	0.422776
ENSMUSG00000002603	Tgfb1	0	0	0	0	0.0274868	0.0546573	0	0	#NUM!	0.224808
ENSMUSG00000002608	Ccdc97	5.34257	4.2203	4.31757	4.79354	2.46286	2.13386	2.77059	1.90103	0.926785	0.000978934
ENSMUSG00000002617	Zfp40	1.86982	1.59996	0.728236	1.79434	1.11316	1.32196	1.5283	1.13394	0.181338	0.572443
ENSMUSG00000002625	Akap8l	13.3627	9.98066	12.6309	14.0954	6.17405	6.73609	4.76023	2.12515	1.08757	0.00186622
ENSMUSG00000002633	Shh	0.196242	0.30531	0	0.245635	0	0.145196	0	3.85954	1.94843	0.152714
ENSMUSG00000002635	Pdcd2l	433.904	510.854	587.336	481.716	451.821	342.476	439.439	1.22421	0.291856	0.112656
ENSMUSG00000002658	Gtf2f1	89.1579	40.5626	60.2305	74.6366	27.4432	48.0704	30.1574	1.87791	0.909127	0.0554434
ENSMUSG00000002660	Clpp	63.8037	39.8895	59.978	69.4749	21.4172	43.6019	33.0356	1.78328	0.834537	0.0388004
ENSMUSG00000002661	Alkbh7	543.317	230.925	337.23	458.4	356.774	541.121	500.389	0.842035	-0.248048	0.442835
ENSMUSG00000002664	Pspn	1.96449	0	0.36242	0	0	0	0.979741	1.78127	0.832905	0.674245
ENSMUSG00000002668	Dennd1c	1.27582	1.42488	1.68122	1.19771	0.81379	0.539405	0.431765	2.34443	1.22924	0.00448029
ENSMUSG00000002679	Med6	365.517	452.104	417.18	346.762	340.964	270.25	266.218	1.35187	0.434955	0.0314343
ENSMUSG00000002688	Prkd1	9.38051	15.1988	15.4716	11.7734	8.7258	5.4694	3.71848	2.16976	1.11753	0.0211211
ENSMUSG00000002699	Lcp2	13.4486	16.1065	10.7102	9.88055	13.0849	6.73659	15.1796	1.07452	0.103692	0.782998
ENSMUSG00000002718	Cse1l	6.99303	10.3439	6.71119	5.90174	7.51684	5.12176	6.64935	1.16458	0.219813	0.420397
ENSMUSG00000002728	Naa20	124.256	196.219	156.672	140.525	85.9959	76.0919	58.1593	2.10334	1.07268	0.00773349
ENSMUSG00000002731	Prkra	2.20395	2.8931	2.96477	2.58626	2.66516	1.56272	1.31671	1.44033	0.526402	0.177758
ENSMUSG00000002732	Fkbp7	1.75574	2.19499	1.8509	1.17731	3.82635	2.22693	0.781814	0.765785	-0.384988	0.609374
ENSMUSG00000002733	Plekha3	47.8393	26.3115	30.4996	25.7269	29.5708	32.3099	35.7286	1.00178	0.00256295	0.992138
ENSMUSG00000002741	Ykt6	2.49643	2.54881	2.99361	2.92947	1.11465	0.785003	1.24503	2.61592	1.38732	0.000399806
ENSMUSG00000002748	Baz1b	8.69372	7.96586	8.99975	10.7071	4.36036	3.57912	3.27902	2.43123	1.28169	0.000775485
ENSMUSG00000002763	Pex6	1.37369	1.05904	1.17662	1.51987	0.4016	0.653383	0.397601	2.64833	1.40508	0.00183466
ENSMUSG00000002767	Mrpl2	188.144	176.351	212.164	218.763	102.579	114.59	89.9026	1.94276	0.958105	0.000572581
ENSMUSG00000002768	Mea1	1142.85	622.923	898.621	1078.09	940.131	1218.45	1330.11	0.804562	-0.313724	0.227257
ENSMUSG00000002769	Gnmt	25.943	5.04521	11.5379	29.5734	6.09054	10.6257	5.10221	2.47839	1.3094	0.161167
ENSMUSG00000002771	Grin2d	0	0	0	0.0262588	0	0	0	#DIV/0!	#DIV/0!	0.391002
ENSMUSG00000002778	Kdelr1	18.7824	2.37713	6.87515	11.8482	10.7232	6.98514	14.8686	0.918198	-0.123123	0.840823
ENSMUSG00000002781	Tmem143	1.16427	0.650352	1.46241	0.813924	0.847974	1.00805	1.93036	0.810329	-0.30342	0.574361
ENSMUSG00000002791	Pdxk-ps	0	0.174178	0	0.0560535	0	0	0	#DIV/0!	#DIV/0!	0.255498
ENSMUSG00000002797	Ggct	179.934	106.492	134.901	149.797	192.932	217.619	156.453	0.755448	-0.404595	0.112957
ENSMUSG00000002799	Jag2	6.71136	10.4362	10.5563	8.60976	2.88519	3.58079	4.73399	2.43173	1.28198	0.00479478
ENSMUSG00000002803	Btbd6	0	0	0	0.150457	0	0	0	#DIV/0!	#DIV/0!	0.391002
ENSMUSG00000002804	Nudt14	73.3434	40.3252	47.0872	84.7164	52.2217	51.574	72.2055	1.04604	0.0649374	0.838311
ENSMUSG00000002808	Epdr1	0.135689	0.0395818	0	0	0.0504876	0	0.126885	0.741116	-0.432228	0.768086
ENSMUSG00000002812	Flii	7.90911	8.77583	8.25014	8.32693	3.08035	2.37901	3.91683	2.66062	1.41176	0.00287525
ENSMUSG00000002814	Top3a	12.1078	8.29243	11.8036	8.3633	9.04034	6.74125	9.54241	1.20144	0.264769	0.265918
ENSMUSG00000002820	Atg4d	0	0.0299152	0	0.0722044	0	0.018969	0	4.03762	2.0135	0.354452
ENSMUSG00000002825	Qtrt1	32.8481	34.5286	43.7957	22.6846	9.7637	17.5294	13.7107	2.44838	1.29182	0.012867
ENSMUSG00000002831	Plin4	0	0	0	0.0825973	0	0	0	#DIV/0!	#DIV/0!	0.391002
ENSMUSG00000002833	Hdgfl2	1.94789	2.16146	1.33878	2.18718	0.568451	1.27166	0.809552	2.16121	1.11184	0.0173807
ENSMUSG00000002835	Chaf1a	25.3247	15.9898	18.5097	22.9448	10.8003	8.74617	10.8442	2.04263	1.03043	0.0113952
ENSMUSG00000002844	Adprh	58.2059	39.2701	48.2463	61.8923	36.6797	26.7127	28.7313	1.69024	0.757227	0.0182905
ENSMUSG00000002845	Tmem39a	39.8942	52.0437	45.0658	57.3944	42.0437	29.5507	33.6614	1.38518	0.470076	0.0530692
ENSMUSG00000002846	Timmdc1	6.05468	23.9351	9.14785	6.85996	4.42799	2.93501	1.82219	3.75585	1.90914	0.136682
ENSMUSG00000002847	Pla1a	30.3128	52.6225	40.7022	43.2508	21.109	24.4169	27.7968	1.70706	0.771511	0.0258168
ENSMUSG00000002870	Mcm2	18.7412	32.3332	25.5853	19.5792	17.1741	11.1723	12.6014	1.76272	0.8178	0.0391633
ENSMUSG00000002871	Tpra1	177.036	115.529	192.38	182.292	224.313	137.758	204.809	0.882775	-0.179883	0.523374
ENSMUSG00000002881	Nab1	7.90357	6.41313	5.9916	7.84607	5.98296	3.5288	1.81228	1.86469	0.898932	0.0984197
ENSMUSG00000002885	Adgre5	0.0495698	0	0	0.0465347	0	0	0	#DIV/0!	#DIV/0!	0.182007
ENSMUSG00000002897	Il17ra	1.0965	1.21672	1.44775	1.81653	0.847978	1.32033	0.844408	1.38849	0.473522	0.144139
ENSMUSG00000002900	Lamb1	35.6993	51.4282	43.5314	35.8935	17.3288	16.9095	18.7197	2.35874	1.23802	0.00696852
ENSMUSG00000002908	Kcnn1	0.406003	0.284244	0.44941	0.304915	0.0604266	0.270355	0.126553	2.36901	1.24428	0.0536258
ENSMUSG00000002910	Arrdc2	43.5621	26.1881	41.299	49.2253	38.1204	24.3437	33.982	1.24635	0.317713	0.270256
ENSMUSG00000002930	Ppp1r17	0	0	0	0	0	0	0	#DIV/0!	#DIV/0!	#DIV/0!
ENSMUSG00000002944	Cd36	35.1717	82.5332	38.7119	30.1449	36.4422	17.7325	22.7995	1.81777	0.862171	0.188038
ENSMUSG00000002948	Map2k7	0.729565	1.3053	0.807565	2.00903	0.32575	0.719724	0.151605	3.03956	1.60386	0.0665961
ENSMUSG00000002949	Timm44	32.4791	25.7396	26.8183	37.8387	26.0231	28.7692	29.1516	1.09784	0.134664	0.411849
ENSMUSG00000002957	Ap2a2	1.47987	2.57097	1.8201	2.06846	1.27258	2.23853	1.88613	1.10326	0.141772	0.634875
ENSMUSG00000002963	Pnkp	4.18309	1.63814	3.06574	6.29391	0.511711	2.75582	1.7147	2.28525	1.19235	0.131754
ENSMUSG00000002968	Med25	15.0618	4.20139	8.10635	11.0916	14.3875	9.93382	23.4968	0.603241	-0.729194	0.255531
ENSMUSG00000002980	Bcam	0	0.101893	0	0.273259	0.0433224	0	0	6.49465	2.69925	0.308853
ENSMUSG00000002981	Clptm1	19.4031	13.4722	20.5812	21.143	13.8588	11.3606	15.2556	1.38233	0.467099	0.0597468
ENSMUSG00000002983	Relb	3.88286	1.06275	3.13948	2.70009	2.99651	1.20589	1.46432	1.42744	0.513428	0.369498
ENSMUSG00000002984	Tomm40	48.1575	32.261	53.938	58.3415	62.4001	45.7065	89.2162	0.732422	-0.449253	0.29999
ENSMUSG00000002985	Apoe	27.8741	14.8393	22.1764	27.8029	13.6125	12.1163	19.1146	1.55027	0.632521	0.0808068
ENSMUSG00000002992	Apoc2	0	0	0	0	0.170465	0	0.428411	0	#NUM!	0.250105
ENSMUSG00000002996	Hbp1	16.7903	21.9348	19.332	22.2826	12.4498	11.194	10.8249	1.7481	0.805789	0.00383597
ENSMUSG00000002997	Prkar2b	13.5137	18.7731	12.8417	13.7873	14.4205	9.13074	10.5545	1.29559	0.373604	0.17549
ENSMUSG00000003031	Cdkn1b	2.78205	18.785	5.24569	2.91897	2.77055	1.51352	1.63233	3.76897	1.91417	0.248972
ENSMUSG00000003032	Klf4	0.977284	2.85083	1.29587	1.03213	0.772713	0.451922	0.342701	2.94581	1.55867	0.102026
ENSMUSG00000003033	Ap1m1	96.8017	115.511	139.091	117.725	111.515	79.0654	111.396	1.16515	0.220515	0.292476
ENSMUSG00000003037	Rab8a	61.7461	34.3515	42.7815	59.2736	41.1499	39.1164	37.8477	1.25823	0.331395	0.220324
ENSMUSG00000003038	Hmgn2	63.8428	66.3275	58.9465	69.3039	47.9172	64.6177	53.8003	1.16521	0.220591	0.192139
ENSMUSG00000003039	Fam32a	53.8553	59.9078	76.4061	61.9779	55.3222	38.6278	44.5807	1.36512	0.449023	0.0592422
ENSMUSG00000003051	Elf3	24.5287	15.0456	23.7883	34.7769	17.5658	19.205	25.0842	1.18996	0.250909	0.44062
ENSMUSG00000003053	Cyp2c29	3.2854	3.19461	1.73976	3.25559	2.62598	2.47583	2.69293	1.10414	0.142929	0.527504
ENSMUSG00000003062	Stard3nl	88.6273	101.066	113.471	90.2252	89.3153	55.2395	64.5181	1.41119	0.496917	0.0846572
ENSMUSG00000003068	Stk11	4.83882	5.55122	7.23906	4.199	2.75361	2.49709	4.8924	1.61401	0.690651	0.100235
ENSMUSG00000003070	Efna2	16.1676	23.8617	25.0708	20.9206	19.4453	7.69458	11.659	1.66282	0.733632	0.11212
ENSMUSG00000003072	Atp5d	73.6048	15.6103	29.7598	60.8462	42.6979	66.2512	37.8768	0.918542	-0.122582	0.814005
ENSMUSG00000003099	Ppp5c	5.8198	5.09307	3.83453	7.91645	1.8119	1.88936	2.73959	2.63908	1.40003	0.0206482
ENSMUSG00000003119	Cdk12	5.84262	5.41871	7.43971	5.73827	2.77649	1.96173	3.95906	2.1075	1.07553	0.0110607
ENSMUSG00000003123	Lipe	1.70857	0.479945	0.933942	0.950491	1.813	1.80257	2.24861	0.52091	-0.940894	0.0276573
ENSMUSG00000003131	Pafah1b2	9.14721	10.5813	12.7812	9.72928	8.38304	5.83437	5.78671	1.58363	0.663239	0.0234067
ENSMUSG00000003134	Tbc1d8	26.5896	17.8771	21.6742	24.3275	26.1093	16.6486	25.1523	0.999133	-0.00125114	0.995881
ENSMUSG00000003135	Cnot11	101.611	86.0111	112.729	112.982	93.6301	59.9006	60.1678	1.45064	0.536691	0.0813023
ENSMUSG00000003153	Slc2a3	0.128526	0.104978	0	0.0723937	0.114773	0.0570564	0.0480743	1.04329	0.0611383	0.931137
ENSMUSG00000003154	Foxj2	0.905738	1.68689	1.25322	1.73327	0.959179	0.567042	0.933833	1.70091	0.766308	0.0590264
ENSMUSG00000003161	Sri	9.71086	15.429	11.7192	9.69281	7.54067	6.41814	7.15451	1.65364	0.725647	0.0386033
ENSMUSG00000003166	Dgcr2	7.0928	4.53444	7.99651	5.66357	4.67152	3.27739	4.48947	1.52476	0.608578	0.0615055
ENSMUSG00000003184	Irf3	12.1739	7.00778	9.08345	15.9491	4.02639	8.24665	5.83532	1.83124	0.872818	0.0839396
ENSMUSG00000003190	Bcl2l12	13.5717	14.8462	19.1261	16.1028	13.6064	9.76253	22.2093	1.04732	0.0667077	0.866945
ENSMUSG00000003198	Zfp959	5.62961	5.90308	5.47361	3.42806	4.30258	3.65867	1.94447	1.54716	0.629625	0.112142
ENSMUSG00000003199	Mpnd	19.8757	7.91911	10.6575	15.7765	7.27514	8.01042	7.20269	1.80857	0.854851	0.10668
ENSMUSG00000003200	Sh3gl1	21.1426	14.9798	21.0449	21.1039	15.0423	10.2821	12.2771	1.5612	0.642655	0.0192505
ENSMUSG00000003206	Ebi3	6.778	11.4866	6.99653	10.605	9.12714	10.8657	13.4812	0.803596	-0.315457	0.26996
ENSMUSG00000003208	Yju2	4.80991	4.16544	4.78342	4.8329	1.70579	2.39105	2.10834	2.24711	1.16807	0.000392609
ENSMUSG00000003226	Ranbp2	2.0008	2.54769	2.24108	1.78886	0.874449	0.704934	0.73255	2.78288	1.47658	0.00202662
ENSMUSG00000003227	Edar	2.25303	1.64308	1.60593	1.05754	1.71473	0.530403	0.670356	1.68743	0.754827	0.215826
ENSMUSG00000003228	Grk5	2.08539	2.78753	1.97232	2.45333	0.667896	0.898425	0.954467	2.76657	1.4681	0.00162948
ENSMUSG00000003233	Dvl3	4.56142	8.49215	6.64636	5.10037	3.135	1.78419	3.15153	2.30466	1.20455	0.0210353
ENSMUSG00000003234	Abcf3	160.743	149.817	167.104	199.449	91.5353	116.491	85.2635	1.73151	0.792029	0.00420904
ENSMUSG00000003235	Eif2b5	5.16718	2.80528	5.69313	8.21941	2.51008	3.50451	1.38693	2.21762	1.14901	0.0699843
ENSMUSG00000003269	Cyth2	82.6564	70.8052	85.2702	96.1697	24.781	36.2377	19.5465	3.11768	1.64047	0.000566844
ENSMUSG00000003271	Sult2b1	1.60302	1.01775	1.52216	1.68192	1.228	1.15117	1.9105	1.01841	0.0263222	0.931211
ENSMUSG00000003273	Car11	1.54711	0.282067	0.445968	2.63245	1.655	0.930054	2.95372	0.664532	-0.589589	0.479358
ENSMUSG00000003279	Dlgap1	1.56149	1.28755	1.47877	1.82747	1.44089	1.83311	1.43421	0.980514	-0.0283895	0.86755
ENSMUSG00000003282	Plag1	3.02819	12.1109	6.31525	2.69858	2.1065	1.33132	2.58546	3.00744	1.58854	0.161249
ENSMUSG00000003283	Hck	8.01196	10.4393	9.03278	7.93926	9.07582	3.88608	7.99154	1.26793	0.342475	0.360327
ENSMUSG00000003299	Mrpl4	143.038	76.2682	141.329	152.117	123.337	106.568	157.491	0.99269	-0.0105849	0.968872
ENSMUSG00000003308	Keap1	0.793666	0.879774	0.841914	0.894085	0.413432	0.205527	0.791643	1.81276	0.858186	0.153612
ENSMUSG00000003309	Ap1m2	120.222	134.915	146.675	137.192	130.335	82.4114	92.14	1.32592	0.406989	0.139229
ENSMUSG00000003316	Glg1	2.78431	3.49403	4.14324	4.09336	1.73969	1.90459	1.31001	2.19733	1.13575	0.00393136
ENSMUSG00000003341	Atp8b3	0.0395149	0	0	0.148382	0	0.0292364	0	4.82011	2.26907	0.37259
ENSMUSG00000003344	Btbd2	28.7712	9.66537	22.4674	26.7658	15.8067	15.0625	39.9193	0.928857	-0.106472	0.866831
ENSMUSG00000003345	Csnk1g2	5.54657	3.73035	4.58336	4.95384	2.14977	2.27989	3.14561	1.86272	0.897409	0.00685382
ENSMUSG00000003346	Abhd17a	55.1358	16.3645	37.9775	51.6469	32.3403	26.721	33.0211	1.31234	0.392143	0.358982
ENSMUSG00000003348	Mob3a	3.43393	3.60616	4.11782	3.54605	3.4498	3.42996	1.74827	1.27816	0.354064	0.289449
ENSMUSG00000003352	Cacnb3	4.96933	3.25144	3.55569	3.5315	1.90084	2.92076	5.26935	1.13775	0.186182	0.698194
ENSMUSG00000003354	Ccdc65	1.96331	2.07268	2.41468	2.28193	1.46102	1.38345	1.63192	1.46311	0.549038	0.00280323
ENSMUSG00000003355	Fkbp11	0.412935	0.0803046	0.50787	0.258434	0.10243	0.305524	0.343235	1.25755	0.330616	0.613414
ENSMUSG00000003360	Ddx23	0.807242	0.558174	0.744622	0.729748	0.355982	0.48666	0.391409	1.72589	0.787343	0.00644854
ENSMUSG00000003363	Pld3	55.6663	36.1926	63.3333	66.7873	40.2399	30.8192	46.2968	1.41863	0.504498	0.104261
ENSMUSG00000003378	Grik5	1.15315	0.31536	0.498608	1.21786	0.107267	0.506585	0.629021	1.92195	0.942568	0.228227
ENSMUSG00000003379	Cd79a	0.12782	0	0	0	0.095119	0	0.0796838	0.548418	-0.866653	0.571782
ENSMUSG00000003380	Rabac1	341.163	150.815	254.353	320.275	263.709	329.957	464.626	0.755892	-0.403749	0.304546
ENSMUSG00000003382	Etv3	0.126887	0.0105754	0	0.153151	0.0944246	0.0268233	0.0565015	1.22622	0.29422	0.774504
ENSMUSG00000003402	Prkcsh	6.22957	3.96485	5.74633	6.95234	2.91765	2.9331	4.01935	1.73958	0.798739	0.0242139
ENSMUSG00000003410	Elavl3	3.35167	4.73086	4.13885	4.7958	1.48847	2.23986	3.45433	1.7769	0.829364	0.0597564
ENSMUSG00000003411	Rab3b	159.017	115.867	140.199	155.78	164.662	149.756	211.311	0.814387	-0.296214	0.215554
ENSMUSG00000003418	St8sia6	1.21499	2.62274	0.806933	1.07216	1.75405	0.629265	0.742284	1.37177	0.45604	0.506636
ENSMUSG00000003420	Fcgrt	0.0885983	0.361829	0.653804	0.332694	0.263727	0.131105	0.662794	1.01898	0.0271199	0.974603
ENSMUSG00000003421	Nosip	84.3372	59.7587	78.1631	83.7315	27.9157	41.1897	32.0102	2.26961	1.18244	0.0018274
ENSMUSG00000003423	Pih1d1	39.3672	21.1925	34.6125	42.6691	17.7695	24.5568	17.9897	1.71399	0.77736	0.0490424
ENSMUSG00000003429	Rps11	411.652	203.11	283.399	313.887	151.566	359.531	223.877	1.23683	0.306644	0.481937
ENSMUSG00000003435	Supt5	8.75595	3.39302	7.06342	7.52222	4.61641	6.78915	5.47866	1.18756	0.247995	0.462762
ENSMUSG00000003436	Dll3	44.9575	37.3992	36.1054	40.5485	41.1875	40.5638	57.9682	0.853553	-0.228448	0.355444
ENSMUSG00000003437	Paf1	37.0517	39.0301	39.6239	41.4448	17.898	22.4442	12.0557	2.24938	1.16953	0.0126356
ENSMUSG00000003438	Timm50	67.8601	32.1422	60.3559	62.9886	29.9999	38.9655	25.4346	1.77447	0.827389	0.0497851
ENSMUSG00000003444	Med29	128.226	35.1147	55.2508	107.819	41.9768	140.588	59.3638	1.0119	0.0170724	0.980789
ENSMUSG00000003452	Bicd1	0.061232	0.0238159	0.0313789	0.0383219	0.0253148	0.0151015	0.0127241	2.18405	1.12701	0.0760624
ENSMUSG00000003458	Ncstn	15.8826	27.3065	19.9662	20.32	18.9666	13.4845	17.5828	1.25128	0.323406	0.207466
ENSMUSG00000003464	Pex19	43.4952	92.7886	60.9247	59.5296	37.1264	26.4386	38.4665	1.8872	0.916246	0.0552955
ENSMUSG00000003469	Phyhip	0	0	0	0.0600793	0	0	0	#DIV/0!	#DIV/0!	0.391002
ENSMUSG00000003476	Crhr2	0	0	0	0	0	0	0	#DIV/0!	#DIV/0!	#DIV/0!
ENSMUSG00000003477	Inmt	0	0	0	0	0	0	0	#DIV/0!	#DIV/0!	#DIV/0!
ENSMUSG00000003484	Cyp4f18	0	0.292863	0	0.0942485	0	0	0	#DIV/0!	#DIV/0!	0.255498
ENSMUSG00000003500	Impdh1	0.452298	0.494773	0.312909	0.265378	0.210365	0.0836619	0.24672	2.11563	1.08109	0.0419485
ENSMUSG00000003505	Psg18	0	0	0	0	0	0	0	#DIV/0!	#DIV/0!	#DIV/0!
ENSMUSG00000003518	Dusp3	0	0	0	0	0	0	0	#DIV/0!	#DIV/0!	#DIV/0!
ENSMUSG00000003526	Prodh	7.23724	3.51165	6.21315	8.36372	3.2883	3.60515	3.30564	1.86235	0.897128	0.0656857
ENSMUSG00000003527	Ess2	20.6437	8.7312	15.3882	22.0656	8.61469	12.3755	11.0584	1.56393	0.645172	0.139074
ENSMUSG00000003528	Slc25a1	56.7995	19.4811	40.0096	49.1207	59.3676	34.0657	43.1349	0.908397	-0.138605	0.718962
ENSMUSG00000003531	Dgcr6	128.773	64.3905	106.353	115.675	70.7103	102.293	77.2051	1.24454	0.315607	0.283313
ENSMUSG00000003534	Ddr1	5.03229	5.89462	7.66457	4.57768	4.00612	2.88628	5.05837	1.45404	0.540064	0.109027
ENSMUSG00000003541	Ier3	0.164663	0	0.607558	0.618323	0.122536	0.121831	0.205304	2.31927	1.21367	0.297945
ENSMUSG00000003545	Fosb	0.3878	0.469903	0.522818	0.812125	0.310786	0.17657	0.371934	1.91377	0.936417	0.0642031
ENSMUSG00000003546	Klc4	2.74219	1.82839	2.24039	3.38335	1.5159	0.927496	0.830328	2.33548	1.22372	0.0158536
ENSMUSG00000003549	Ercc1	15.744	12.154	19.4924	18.3204	9.26596	15.8564	14.5917	1.24095	0.311441	0.282337
ENSMUSG00000003555	Cyp17a1	0.0672566	0	0	0	0.1001	0.0497621	0	0.336593	-1.57092	0.388032
ENSMUSG00000003559	As3mt	4.1746	4.83725	3.63684	5.38862	5.1345	3.6464	4.77121	0.99822	-0.00257053	0.9897
ENSMUSG00000003573	Homer3	0	0	0	0.101646	0.120862	0	0	0.630756	-0.664846	0.772345
ENSMUSG00000003575	Crtc1	2.19843	0.952236	1.36729	1.79803	2.11935	1.20761	2.26343	0.847344	-0.23898	0.53884
ENSMUSG00000003581	Rnf215	12.0151	9.44378	9.38979	9.16452	7.07844	5.80303	7.80238	1.45088	0.536933	0.0176373
ENSMUSG00000003585	Sec14l2	0.371936	0.185995	0.441108	0.349163	0.316322	0.157251	0.0331239	1.99558	0.996805	0.168572
ENSMUSG00000003604	Aven	277.246	250.762	299.846	254.153	226.131	234.942	224.654	1.18342	0.242968	0.0305595
ENSMUSG00000003617	Cp	0	0	0	0.0548288	0	0.0288085	0	1.42741	0.513402	0.816215
ENSMUSG00000003623	Crot	2.18456	2.21048	2.29847	2.81985	2.3623	2.22244	1.93641	1.09414	0.129792	0.341738
ENSMUSG00000003644	Rps6ka1	5.20475	5.6393	6.37444	5.95361	3.58025	3.98034	2.39942	1.74488	0.80313	0.0179733
ENSMUSG00000003657	Calb2	1.28216	1.49607	2.3654	0.802437	1.43121	0.632432	1.19896	1.36687	0.450876	0.369129
ENSMUSG00000003660	Snrnp200	7.40743	6.23926	6.70099	8.22839	2.51689	3.68312	3.42997	2.22555	1.15416	0.000903
ENSMUSG00000003662	Ciao1	95.4761	100.971	114.775	103.138	73.3474	61.3315	80.6558	1.4432	0.529268	0.0107067
ENSMUSG00000003665	Has1	0	0	0	0	0	0	0	#DIV/0!	#DIV/0!	#DIV/0!
ENSMUSG00000003680	Taf6l	21.7897	12.4527	21.5718	20.8041	8.45287	12.9909	7.65973	1.97446	0.98146	0.0198085
ENSMUSG00000003721	Insig2	5.04059	5.44356	6.72705	4.98366	2.99284	2.97562	2.23975	2.02799	1.02005	0.00246208
ENSMUSG00000003731	Kpna6	3.18277	3.47157	3.08905	4.02716	1.77123	1.84295	1.74261	1.92801	0.947109	0.00385708
ENSMUSG00000003746	Man1a	1.85326	2.92833	2.54644	2.15662	2.787	1.12838	1.43214	1.33024	0.411688	0.374778
ENSMUSG00000003752	Itpkc	0	0	0	0.0661612	0.026223	0	0	1.89227	0.920116	0.696318
ENSMUSG00000003762	Coq8b	0.733466	0.525171	1.53766	2.34735	0.744299	0.592013	0.270192	2.40132	1.26383	0.169153
ENSMUSG00000003778	Brd8	5.67476	7.31637	5.70308	6.90576	3.37575	4.13386	4.01811	1.66555	0.735996	0.00423446
ENSMUSG00000003779	Kif20a	16.0132	34.3639	23.2851	19.9093	29.6154	20.5194	23.8997	0.947919	-0.0771644	0.798148
ENSMUSG00000003808	Farsa	36.6065	10.6066	27.5208	38.8342	13.8649	18.613	11.7174	1.92726	0.946553	0.120394
ENSMUSG00000003809	Gcdh	10.6168	7.02254	11.7269	12.9504	7.95097	7.05467	6.7029	1.46198	0.547928	0.0749672
ENSMUSG00000003810	Mast2	5.65156	5.51433	7.75233	5.0311	3.70189	2.00293	4.08201	1.83532	0.876034	0.0293423
ENSMUSG00000003812	Dnase2a	0	0.0201618	0.318773	0.0324422	0.0257169	0.025569	0	5.43099	2.44122	0.391193
ENSMUSG00000003813	Rad23a	2.6739	2.2346	2.99977	4.00272	2.20494	0.962453	1.93724	1.75003	0.807378	0.0641717
ENSMUSG00000003814	Calr	187.721	150.453	175.485	178.291	124.248	127.648	96.8301	1.48816	0.573534	0.00918294
ENSMUSG00000003824	Syce2	969.872	717.225	922.133	970.187	811.883	910.066	939.532	1.00867	0.0124588	0.918765
ENSMUSG00000003847	Nfat5	0.0709346	0.0236483	0.102822	0.114157	0.00754099	0.0224928	0.0947595	1.87246	0.904937	0.341561
ENSMUSG00000003848	Nob1	8.38746	8.97642	9.16592	12.6384	5.32727	8.41925	7.36029	1.39179	0.476937	0.0928271
ENSMUSG00000003849	Nqo1	43.7703	41.208	44.689	48.0701	42.2994	41.08	55.9191	0.95696	-0.0634697	0.720812
ENSMUSG00000003863	Ppfia3	0	0	0	0.154933	0	0	0	#DIV/0!	#DIV/0!	0.391002
ENSMUSG00000003865	Gys1	12.2885	8.09956	13.5952	12.5583	10.9678	7.62469	11.9518	1.14281	0.192581	0.454984
ENSMUSG00000003868	Ruvbl2	256.889	148.901	223.82	212.424	259.22	224.065	363.581	0.745721	-0.423292	0.224315
ENSMUSG00000003872	Lin7b	5.34642	1.5596	3.17037	7.1701	1.23148	2.9197	3.57107	1.67501	0.744173	0.278663
ENSMUSG00000003873	Bax	28.9513	15.3051	26.8145	28.0661	27.2604	29.1145	27.1095	0.890618	-0.167121	0.413926
ENSMUSG00000003882	Il7r	0	0	0	0.0749864	0	0.0295499	0	1.90322	0.92844	0.694186
ENSMUSG00000003923	Tfam	8.98017	4.62714	4.68369	10.6758	3.31013	4.75035	5.67678	1.58147	0.661268	0.186802
ENSMUSG00000003929	Zfp81	4.00443	6.99278	3.1878	3.55326	4.93938	3.18604	2.3938	1.2647	0.338801	0.456099
ENSMUSG00000003934	Efnb3	0	0	0	0.219706	0	0	0	#DIV/0!	#DIV/0!	0.391002
ENSMUSG00000003948	Mmd	0.468054	1.06194	0.863493	0.927614	0.232206	0.346306	0.226947	3.09244	1.62874	0.0175376
ENSMUSG00000003949	Hlf	0	0.0487886	0	0.130842	0	0	0.0347551	3.87635	1.9547	0.37223
ENSMUSG00000003955	Fam162a	576.01	328.257	450.082	480.271	205.274	489.24	268.394	1.42897	0.514974	0.253139
ENSMUSG00000003970	Rpl8	83.7298	26.0637	40.1974	64.9666	43.8506	74.2186	66.7208	0.872439	-0.196873	0.639325
ENSMUSG00000003974	Grm3	0	0.0356353	0	0.0573404	0	0.0903845	0.0761557	0.418709	-1.25598	0.379614
ENSMUSG00000003992	Ssbp2	36.8036	45.2025	46.5127	37.9877	37.333	27.4892	27.7999	1.34827	0.431114	0.0560397
ENSMUSG00000004018	Fancl	18.5019	11.9543	13.3986	16.0728	14.2205	12.1364	14.082	1.11144	0.152436	0.398998
ENSMUSG00000004031	Brinp2	0.212426	0.483339	0.0391895	0.398839	0.0790398	0.408643	0.119185	1.4012	0.486667	0.597757
ENSMUSG00000004032	Gstm5	697.575	875.593	736.614	717.655	658.024	593.645	673.067	1.17968	0.238399	0.0619724
ENSMUSG00000004035	Gstm7	0.69794	3.1218	0.536499	1.31041	0.779073	0.172131	0.507617	2.9133	1.54265	0.216146
ENSMUSG00000004038	Gstm3	0	0	0	0.133357	0	0.105104	0	0.951608	-0.0715604	0.973476
ENSMUSG00000004040	Stat3	14.0745	19.0458	13.3254	13.9835	10.9102	8.75025	9.16413	1.57234	0.65291	0.0181572
ENSMUSG00000004043	Stat5a	8.32869	8.27115	8.52553	9.55896	6.13962	5.37024	10.1402	1.20153	0.264876	0.430009
ENSMUSG00000004044	Cavin1	0.467272	0.212034	0.62259	0.779842	0.193181	0.19207	0.420767	1.93706	0.953866	0.141737
ENSMUSG00000004054	Map3k11	3.05232	1.55818	3.79316	4.49713	1.04107	0.972348	1.53284	2.72839	1.44805	0.0430333
ENSMUSG00000004056	Akt2	2.71607	2.31596	3.03536	1.98588	2.00177	1.00479	1.82346	1.56106	0.642527	0.0775334
ENSMUSG00000004069	Dnaja3	23.9457	62.3805	39.785	33.7416	24.1963	17.4704	16.2634	2.06956	1.04932	0.0809311
ENSMUSG00000004070	Hmox2	87.9507	75.8163	95.928	95.2619	52.8224	59.1066	49.3304	1.65087	0.723223	0.00177009
ENSMUSG00000004071	Cdip1	11.7895	7.17961	11.6919	14.0467	10.2699	8.13587	10.9037	1.14403	0.19412	0.439893
ENSMUSG00000004085	Map3k20	1.55576	1.53768	1.41819	1.68387	0.939813	0.744817	0.46782	2.15876	1.11021	0.01545
ENSMUSG00000004096	Cwc15	223.575	158.241	192.017	187.629	221.689	144.896	195.544	1.01595	0.0228355	0.915638
ENSMUSG00000004098	Col5a3	0	0	0	0.0256764	0	0	0	#DIV/0!	#DIV/0!	0.391002
ENSMUSG00000004099	Dnmt1	300.847	167.213	223.507	278.54	185.498	235.255	185.126	1.20086	0.264073	0.294731
ENSMUSG00000004100	Ppan	80.8377	44.4486	80.7451	81.6518	50.6035	45.7354	39.3764	1.58982	0.668861	0.0560095
ENSMUSG00000004105	Angptl2	19.1981	8.21027	14.3748	17.7723	20.6802	14.314	15.3112	0.887909	-0.171516	0.576053
ENSMUSG00000004110	Cacna1e	0.199315	0.232568	0.265566	0.228691	0.153816	0.158393	0.170274	1.43964	0.525712	0.00950214
ENSMUSG00000004113	Cacna1b	0.074928	0.0437144	0.0518368	0.140681	0.0836381	0	0	2.79023	1.48039	0.229542
ENSMUSG00000004127	Trmt10a	2.28823	1.78453	1.16305	1.73165	1.3553	1.62392	1.51383	1.16304	0.217899	0.376702
ENSMUSG00000004151	Etv1	13.6986	16.5315	17.8557	12.8862	11.424	10.2183	11.4126	1.38343	0.468249	0.03077
ENSMUSG00000004187	Kifc2	0	0	0.087379	0.0889272	0.140985	0.0350435	0	0.751182	-0.412765	0.784837
ENSMUSG00000004207	Psap	2.17182	0.871118	2.87981	2.7397	1.6667	1.55668	1.98858	1.24653	0.317912	0.426182
ENSMUSG00000004221	Ikbkg	0.344452	0.174165	0.275368	0.819183	0.632278	0.271844	0.157471	1.13968	0.188627	0.817044
ENSMUSG00000004231	Pax2	1.96253	0.321397	0.508152	0.614122	1.28109	0.738758	1.69566	0.687563	-0.540436	0.444887
ENSMUSG00000004233	Wars2	2.28642	2.48515	1.9646	1.61717	2.21424	2.80402	2.40165	0.844349	-0.244088	0.196249
ENSMUSG00000004263	Atn1	0.242913	0.0944801	0	0.152027	0	0.0299546	0.075717	3.47364	1.79645	0.191337
ENSMUSG00000004264	Phb2	185.833	102.632	207.688	194.627	123.492	130.935	106.575	1.43513	0.521181	0.111983
ENSMUSG00000004266	Ptpn6	14.6887	19.0393	14.1623	17.533	8.40829	12.2448	7.4582	1.74547	0.803616	0.0184242
ENSMUSG00000004267	Eno2	0	0	0	0.222951	0	0	0	#DIV/0!	#DIV/0!	0.391002
ENSMUSG00000004268	Emg1	174.453	147.426	172.195	158.714	69.4737	115.332	82.3373	1.8327	0.873968	0.0179427
ENSMUSG00000004270	Lpcat3	1.48166	2.12783	1.15646	1.49794	1.69631	0.716784	0.852627	1.43856	0.524621	0.269609
ENSMUSG00000004285	Atp6v1f	488.097	446.976	482.232	560.676	521.89	514.481	774.141	0.819373	-0.287407	0.328924
ENSMUSG00000004296	Il12b	0	0.66285	0.174669	0.355528	0	0	0.0590236	15.1598	3.92218	0.142958
ENSMUSG00000004317	Clcn5	7.15533	7.43829	6.85528	7.7706	4.84067	4.56015	5.18047	1.50293	0.587775	0.000271578
ENSMUSG00000004319	Clcn3	2.73825	2.46951	2.65666	2.89832	2.84142	3.32552	2.55716	0.925258	-0.112073	0.442378
ENSMUSG00000004328	Hif3a	0.943658	0.50197	1.40809	1.09432	0.640274	0.246422	0.968936	1.5957	0.674187	0.252252
ENSMUSG00000004341	Gpx6	138.314	143.043	162.494	173.425	132.307	74.4354	92.7607	1.54575	0.628306	0.0655819
ENSMUSG00000004344	Gpx5	0	0	0	0	0.165578	0	0.0693544	0	#NUM!	0.244423
ENSMUSG00000004347	Pde1c	2.2417	1.83205	1.69945	1.99369	1.9451	1.41686	1.72565	1.14497	0.195312	0.26961
ENSMUSG00000004356	Utp20	3.81634	4.79395	4.95199	4.01122	2.1198	1.9725	2.36775	2.04025	1.02875	0.0019523
ENSMUSG00000004359	Spic	0.242429	0.452599	0.357796	0.182068	0.288651	0.466359	0.120905	1.05737	0.0804853	0.893743
ENSMUSG00000004360	9330159F19Rik	0	0	0	0	0	0	0	#DIV/0!	#DIV/0!	#DIV/0!
ENSMUSG00000004364	Cul3	6.5734	9.18627	9.16574	7.9648	2.47429	2.46005	1.6201	3.7635	1.91208	0.000787722
ENSMUSG00000004366	Sst	0	0	0	0	0	0	0	#DIV/0!	#DIV/0!	#DIV/0!
ENSMUSG00000004371	Il11	0	0.0522115	0.1651	0.336052	0.133194	0.0662139	0.11158	1.33453	0.41633	0.679319
ENSMUSG00000004383	Large1	0.793875	1.23964	1.33536	0.657589	0.590773	0.190033	0.276566	2.85599	1.51399	0.0248449
ENSMUSG00000004393	Ddx56	133.665	116.931	161.072	161.096	91.4804	96.3939	84.7484	1.5757	0.655994	0.0132658
ENSMUSG00000004394	Tmed4	5.1304	6.83441	4.57468	9.31147	3.75423	2.65713	4.8508	1.72154	0.783697	0.0847358
ENSMUSG00000004415	Col26a1	0	0	0	0.0855337	0	0	0	#DIV/0!	#DIV/0!	0.391002
ENSMUSG00000004446	Bid	0.472142	1.31607	0.967814	0.886466	0.312312	0.737474	1.43898	1.09768	0.134459	0.840832
ENSMUSG00000004451	Ralb	0	0.0440779	0.104536	0.248239	0	0	0.0470991	6.31942	2.65979	0.222341
ENSMUSG00000004455	Ppp1cc	15.6101	22.8157	27.5441	23.3857	14.126	11.0265	10.7826	1.86494	0.899128	0.0183408
ENSMUSG00000004460	Dnajb11	48.6878	65.8426	64.022	52.406	28.48	32.3187	19.4456	2.15864	1.11012	0.00294534
ENSMUSG00000004462	Tbccd1	11.9701	9.91163	10.1008	10.0782	12.3829	7.60542	10.6077	1.03103	0.0440877	0.846607
ENSMUSG00000004473	Clec11a	0.750438	0.291879	0.519168	1.23286	0.0465374	0.508967	0.467828	2.04797	1.0342	0.21213
ENSMUSG00000004500	Zfp324	0.0389936	0	0	0.109818	0.0290177	0	0	3.84624	1.94345	0.378554
ENSMUSG00000004508	Gab2	4.55922	3.04747	4.51192	5.10207	2.04467	2.85948	2.57873	1.72601	0.787439	0.0186893
ENSMUSG00000004530	Coro1c	1.83073	1.39413	1.58206	1.80909	0.688353	1.38304	1.11726	1.55614	0.637975	0.0791781
ENSMUSG00000004535	Tax1bp1	69.6023	89.5774	73.316	77.7823	71.576	56.6694	38.5913	1.39483	0.480087	0.132423
ENSMUSG00000004540	Psg17	51.2586	66.3813	46.6279	63.0224	45.4702	31.2983	37.3729	1.49348	0.578676	0.0299271
ENSMUSG00000004542	Psg19	0	0	0	0.0545494	0	0	0	#DIV/0!	#DIV/0!	0.391002
ENSMUSG00000004552	Ctse	0	0	0	0	0	0	0	#DIV/0!	#DIV/0!	#DIV/0!
ENSMUSG00000004558	Ndrg2	0.383761	0	0	0.308798	0.0815946	0	0	6.36585	2.67035	0.247069
ENSMUSG00000004561	Mettl17	8.86604	9.19575	9.38987	10.2168	8.37814	4.99797	11.8439	1.1202	0.163752	0.661332
ENSMUSG00000004562	Arhgef40	0.826428	2.92436	0.646314	1.24807	1.5776	0.624752	0.862401	1.38147	0.466208	0.543661
ENSMUSG00000004565	Pnpla6	3.41819	2.71126	3.95015	4.43477	2.12927	3.09739	4.10622	1.16639	0.222051	0.49321
ENSMUSG00000004567	Mcoln1	12.8182	14.1226	13.2564	13.6995	15.9592	10.0858	14.5835	0.994929	-0.00733422	0.972819
ENSMUSG00000004568	Arhgef18	1.55541	1.16561	1.11317	1.54829	0.319305	0.525807	0.660368	2.68145	1.42301	0.0028697
ENSMUSG00000004591	Pkn2	13.3344	13.1206	11.9398	15.4506	9.6647	10.7113	17.1845	1.07518	0.104572	0.73368
ENSMUSG00000004609	Cd33	0	0	0	0	0	0	0	#DIV/0!	#DIV/0!	#DIV/0!
ENSMUSG00000004610	Etfb	30.719	20.8157	31.878	42.0555	18.2165	33.8559	16.3576	1.37514	0.459582	0.288984
ENSMUSG00000004612	Nkg7	0	0	0	0	0	0	0	#DIV/0!	#DIV/0!	#DIV/0!
ENSMUSG00000004626	Stxbp2	14.15	11.2597	17.0176	17.4032	7.0977	9.34289	9.37951	1.73791	0.797349	0.014311
ENSMUSG00000004630	Pcp2	0	0	0	0	0	0	0	#DIV/0!	#DIV/0!	#DIV/0!
ENSMUSG00000004631	Sgce	0.052648	0.122863	0.16188	0.164748	0.156715	0.0519379	0.0875231	1.27156	0.346596	0.539605
ENSMUSG00000004633	Chn2	8.17095	9.72111	9.51745	9.26495	9.87192	6.85162	8.6695	1.0832	0.115306	0.516515
ENSMUSG00000004637	Wwox	8.95196	8.51231	10.5203	10.0193	7.51998	5.26892	7.92027	1.37634	0.46084	0.0650655
ENSMUSG00000004642	Slbp	719.311	1593.34	1295.58	1117.27	1030.59	797.175	753.996	1.37276	0.457076	0.184352
ENSMUSG00000004651	Tyr	0.314407	0.168145	0.0241681	0.0983854	0	0.0969268	0.0490008	3.10996	1.6369	0.20326
ENSMUSG00000004654	Ghrhr	0	0	0	0	0	0	0	#DIV/0!	#DIV/0!	#DIV/0!
ENSMUSG00000004655	Aqp1	0	0.165439	0.0653929	0.332758	0.105511	0	0.0883893	2.17995	1.12429	0.390448
ENSMUSG00000004661	Arid3b	2.66181	2.65636	2.39072	3.17834	1.40743	1.67574	1.23727	1.88995	0.91835	0.0016697
ENSMUSG00000004665	Cnn2	0	0.309173	0.279329	0.0710695	0.16901	0	0	2.92691	1.54938	0.30475
ENSMUSG00000004667	Polr2e	118.645	78.0505	103.137	115.31	76.561	75.14	65.6157	1.43273	0.518769	0.0358814
ENSMUSG00000004668	Abca13	0.80204	1.11751	1.18372	0.930093	0.653023	0.635304	0.699996	1.52139	0.605394	0.0259161
ENSMUSG00000004677	Myo9b	7.27941	3.0004	5.95846	6.90367	4.14138	3.69477	4.44511	1.41325	0.499014	0.178747
ENSMUSG00000004698	Hdac9	0.673057	0.755712	0.538848	0.739142	0.653807	0.464318	0.477292	1.27244	0.347595	0.134536
ENSMUSG00000004707	Ly9	0	0	0	0	0	0	0	#DIV/0!	#DIV/0!	#DIV/0!
ENSMUSG00000004709	Cd244a	1.52776	1.76036	1.44448	0.573686	1.16532	0.59344	1.1429	1.37153	0.455784	0.313186
ENSMUSG00000004730	Adgre1	0	0	0.106107	0	0	0	0	#DIV/0!	#DIV/0!	0.391002
ENSMUSG00000004748	Mtfp1	0.107154	0	0.197684	0.301779	0	0.0792814	0	5.73858	2.52069	0.147334
ENSMUSG00000004768	Rab23	3.66398	5.92767	5.12147	4.51585	3.04443	1.92924	1.66757	2.17154	1.11872	0.00980144
ENSMUSG00000004771	Rab11a	380.559	438.058	446.692	355.973	415.07	367.827	240.891	1.18771	0.248181	0.346619
ENSMUSG00000004788	Eif2b2	59.081	35.3336	47.8452	76.4247	20.3655	35.0874	15.0282	2.32705	1.2185	0.0330883
ENSMUSG00000004789	Dlst	15.6834	17.1406	18.5463	15.9303	17.1514	14.1698	11.769	1.17139	0.228225	0.25009
ENSMUSG00000004791	Pgf	0	0	0	0	0	0	0	#DIV/0!	#DIV/0!	#DIV/0!
ENSMUSG00000004798	Ulk2	0.747801	1.54516	0.890982	0.643513	0.83473	0.668553	0.427336	1.48688	0.572285	0.243955
ENSMUSG00000004814	Ccl24	0.431429	0.0839013	0	0.405014	0	0.212805	0.179304	1.76037	0.815882	0.476422
ENSMUSG00000004815	Dgkq	0.0518107	0	0	0.0729577	0	0	0	#DIV/0!	#DIV/0!	0.190704
ENSMUSG00000004821	Tmed11	0	0	0	0	0	0	0	#DIV/0!	#DIV/0!	#DIV/0!
ENSMUSG00000004837	Grap	0	0	0	0.292522	0	0.0768495	0	2.85482	1.5134	0.575448
ENSMUSG00000004842	Pou1f1	0	0.0558479	0	0	0	0	0	#DIV/0!	#DIV/0!	0.391002
ENSMUSG00000004843	Chmp2b	42.6946	53.6498	43.3923	42.7102	39.6788	30.4455	21.9794	1.48566	0.571107	0.0789618
ENSMUSG00000004846	Plod3	0.123634	0.0961736	0.266101	0.38688	0.0613359	0.152458	0.359679	1.14145	0.190868	0.819418
ENSMUSG00000004849	Ap1s1	47.9564	22.64	44.2363	49.1563	36.8224	30.2163	39.6682	1.15261	0.20491	0.469105
ENSMUSG00000004864	Mapk13	9.93246	7.55391	7.63498	11.5444	7.25939	12.9042	5.5654	1.0688	0.0959976	0.824289
ENSMUSG00000004865	Srpk1	81.5148	71.0944	84.2278	92.3598	64.367	66.7913	62.6651	1.27383	0.34917	0.0235466
ENSMUSG00000004872	Pax3	0.301008	0.210736	0.52755	0.395609	0.537598	0.267253	0.487891	0.832476	-0.264519	0.535324
ENSMUSG00000004880	Lbr	52.7682	41.8314	31.5719	41.1648	55.4528	35.685	44.3816	0.926082	-0.110788	0.665563
ENSMUSG00000004885	Crabp2	195.25	225.77	230.522	178.666	167.208	76.1916	172.217	1.49815	0.583182	0.144526
ENSMUSG00000004891	Nes	0.145132	0.135476	0	0.190744	0.0432009	0.107381	0.0904764	1.46651	0.552389	0.453322
ENSMUSG00000004892	Bcan	0	0	0	0.0430194	0.0341015	0	0	0.946134	-0.079884	0.970401
ENSMUSG00000004894	Hapln2	0.0785465	0.0458254	0	0.221212	0.116903	0.0581152	0.0979328	0.949576	-0.0746448	0.932641
ENSMUSG00000004895	Prcc	0.3549	0.569401	0.736581	0.832925	0.594233	0.0656461	0.110623	2.42745	1.27944	0.149713
ENSMUSG00000004896	Rrnad1	0.969049	1.35344	2.22115	2.26051	1.57338	0.760437	0.933628	1.56181	0.643215	0.191913
ENSMUSG00000004897	Hdgf	45.6995	34.982	53.7545	44.7879	38.8318	26.7621	31.1969	1.38875	0.473784	0.0619446
ENSMUSG00000004902	Slc25a18	0	0	0.179788	0.457433	0	0	0	#DIV/0!	#DIV/0!	0.236774
ENSMUSG00000004929	Thop1	10.8965	3.28598	5.16142	9.33076	3.15036	5.96487	6.74703	1.3558	0.439139	0.41006
ENSMUSG00000004931	Apba3	0.966611	0.977493	0.891628	1.2704	0.383636	0.6675	0.682937	1.77593	0.828577	0.0211205
ENSMUSG00000004933	Matk	0.121615	0.0709526	0.0747876	0.380564	0	0	0.0758159	6.40947	2.6802	0.160848
ENSMUSG00000004934	Pias4	43.7989	10.8211	26.1284	35.392	28.5428	21.7408	40.0299	0.964477	-0.0521817	0.908576
ENSMUSG00000004936	Map2k1	106.545	191.126	137.794	126.367	110.634	76.4739	88.6751	1.52792	0.611571	0.0715611
ENSMUSG00000004937	Sgta	99.5275	65.5086	101.663	103.221	72.33	61.661	83.8047	1.27385	0.349198	0.133165
ENSMUSG00000004939	Nmrk2	0	0	0	0	0	0	0	#DIV/0!	#DIV/0!	#DIV/0!
ENSMUSG00000004945	Tmem242	21.4924	16.7976	21.3214	18.3682	19.6151	13.8016	27.3658	0.962195	-0.0555981	0.866544
ENSMUSG00000004947	Dtx2	57.5227	40.3892	52.3276	64.94	63.5394	41.5607	77.218	0.885182	-0.175954	0.590005
ENSMUSG00000004948	Zp3	9173.73	6477.74	9187.17	10357.8	6507.37	10811	9731.99	0.975859	-0.0352559	0.894691
ENSMUSG00000004951	Hspb1	34.5011	15.597	43.8215	34.254	23.5237	40.3617	36.5978	0.956679	-0.0638928	0.85999
ENSMUSG00000004952	Rasa4	374.209	229.164	345.984	362.929	381.03	398.131	459.589	0.794522	-0.331841	0.0948723
ENSMUSG00000004961	Syt5	5.79046	4.2	5.63	6.61125	3.72675	3.99478	2.63419	1.6101	0.687153	0.0231255
ENSMUSG00000004980	Hnrnpa2b1	42.8247	36.1239	33.2929	42.2473	35.3838	33.1084	31.5112	1.15863	0.212415	0.107382
ENSMUSG00000004988	Fxyd4	4.37749	1.88767	3.59901	3.03743	2.47859	5.35111	6.76307	0.663082	-0.592741	0.324683
ENSMUSG00000004994	Ccdc130	111.021	81.7109	115.864	106.171	66.0018	87.5644	65.419	1.42053	0.506428	0.0341539
ENSMUSG00000004996	Mri1	9.5023	2.8217	6.0359	7.74533	5.88567	3.95734	6.24304	1.21714	0.283492	0.502205
ENSMUSG00000005034	Prkacb	0.424609	0.619312	0.842093	0.617847	0.30018	0.109956	0.198528	3.08527	1.6254	0.00966887
ENSMUSG00000005043	Sgsh	0.210958	0.123077	0.155675	0.792165	0.12559	0.530686	0.499748	0.831649	-0.265954	0.764373
ENSMUSG00000005045	Chd5	0.524711	0.34014	0.448156	0.80273	0.144619	0.230059	0.496721	1.82098	0.864718	0.165254
ENSMUSG00000005054	Cstb	38.6056	26.4873	30.1981	49.5789	36.5432	25.8216	35.8117	1.10671	0.146271	0.597329
ENSMUSG00000005057	Sh2b2	0	0	0	0.0323402	0	0.0764657	0.042952	0.203112	-2.29966	0.285742
ENSMUSG00000005069	Pex5	3.49513	4.98758	3.92108	5.32075	1.40592	1.6075	2.17889	2.56021	1.35626	0.00391895
ENSMUSG00000005078	Jkamp	157.178	224.489	225.901	161.517	128.395	96.3821	120.11	1.67247	0.74198	0.0195994
ENSMUSG00000005087	Cd44	0	0	0	0.0258015	0	0	0	#DIV/0!	#DIV/0!	0.391002
ENSMUSG00000005089	Slc1a2	0	0.0165464	0	0.0532493	0.0105527	0	0.0265208	1.41197	0.497713	0.744625
ENSMUSG00000005102	Eif2ak4	9.4403	7.46009	7.92473	9.58909	5.89145	7.57602	8.01813	1.2013	0.264598	0.156098
ENSMUSG00000005103	Wdr1	10.1498	16.495	12.9723	11.5912	12.3186	7.16904	10.2283	1.29245	0.370103	0.216225
ENSMUSG00000005107	Slc2a9	3.00436	3.6766	3.61621	3.09557	2.15394	3.76804	4.22553	0.989854	-0.0147127	0.962222
ENSMUSG00000005124	Ccn4	0.669303	0.507629	0.77173	1.25665	0.871625	0.420925	0.354661	1.45942	0.5454	0.322638
ENSMUSG00000005125	Ndrg1	0.0282343	0	0	0.0795168	0	0.0626703	0.0176015	1.00675	0.00970027	0.994829
ENSMUSG00000005131	4930550C14Rik	33.1	34.8153	32.2313	27.6153	32.3856	24.6848	26.9007	1.14112	0.190456	0.230604
ENSMUSG00000005142	Man2b1	4.66396	2.66689	2.8253	3.26746	4.19599	3.94866	6.39371	0.692493	-0.530128	0.187035
ENSMUSG00000005148	Klf5	0	0	0	0.134459	0.053293	0	0.133935	0.538619	-0.892663	0.60262
ENSMUSG00000005150	Wdr83	5.1548	7.28717	10.9729	5.95591	5.8032	4.74299	4.9439	1.42208	0.507999	0.189141
ENSMUSG00000005161	Prdx2	734.127	283.671	489.058	535.67	454.116	561.691	587.881	0.955233	-0.0660761	0.824356
ENSMUSG00000005198	Polr2a	1.60751	0.983973	1.1668	1.78121	0.235328	0.428952	1.13356	2.3109	1.20845	0.0804187
ENSMUSG00000005202	Shbg	0	0	0	0.11609	0	0	0	#DIV/0!	#DIV/0!	0.391002
ENSMUSG00000005204	Senp3	5.53778	7.17966	10.0745	9.67539	2.55656	3.03505	2.42939	3.03585	1.6021	0.0133865
ENSMUSG00000005220	Corin	0.206926	0.0201208	0.445374	0.323761	0.230981	0.178618	0.171999	1.28463	0.36135	0.589489
ENSMUSG00000005225	Plekha8	29.4305	27.4073	26.4608	29.3756	22.5936	19.572	20.999	1.33786	0.419932	0.00248046
ENSMUSG00000005232	G6pc2	1.41515	0.880666	2.87182	1.3285	0.561655	0.349015	0.646957	3.1279	1.64519	0.0808952
ENSMUSG00000005233	Spc25	159.187	220.917	209.13	171.157	123.199	102.911	74.5833	1.89659	0.923407	0.00743715
ENSMUSG00000005237	Dnah2	0.385706	0.123402	0.654186	0.969466	0.611093	0.672017	0.713598	0.801104	-0.319939	0.520943
ENSMUSG00000005251	Ripk4	0.0518612	0.181541	0.382706	1.16846	0.0385933	0	0.0969919	9.87148	3.30327	0.207317
ENSMUSG00000005262	Ufd1	14.9468	12.1783	13.6685	12.1366	6.58423	8.32594	7.55074	1.76741	0.821634	0.00105411
ENSMUSG00000005267	Zfp287	0	0	0	0	0	0	0	#DIV/0!	#DIV/0!	#DIV/0!
ENSMUSG00000005268	Prlr	4.58937	5.13546	4.59174	4.70729	5.98119	3.09915	4.51106	1.04977	0.070077	0.812912
ENSMUSG00000005299	Letm1	5.98264	2.93867	5.64316	6.39537	3.26006	2.54164	2.22574	1.95827	0.969579	0.0398578
ENSMUSG00000005312	Ubqln1	69.024	81.9206	65.1122	65.9485	73.918	45.5655	42.5294	1.30548	0.384576	0.234652
ENSMUSG00000005320	Fgfr4	0.0525787	0.0306754	0	0.740391	0.0391272	0.311217	0.0983337	1.37679	0.461306	0.788257
ENSMUSG00000005338	Cadm3	0	0	0	0.0723638	0	0	0	#DIV/0!	#DIV/0!	0.391002
ENSMUSG00000005339	Fcer1a	1.30625	0	0.172131	0	0.277732	0	0.116332	2.81371	1.49248	0.511017
ENSMUSG00000005354	Txn2	243.104	149.448	240.371	222.319	217.895	197.846	202.374	1.03772	0.0534239	0.75259
ENSMUSG00000005355	Casp14	0	0	0	0.0730288	0	0	0	#DIV/0!	#DIV/0!	0.391002
ENSMUSG00000005357	Slc1a6	0	0	0	0.0812411	0	0	0	#DIV/0!	#DIV/0!	0.391002
ENSMUSG00000005360	Slc1a3	0.0654446	0.190908	0	0.0819168	0	0	0.0679977	3.73104	1.89958	0.238379
ENSMUSG00000005362	Crbn	28.7806	48.5527	34.7412	39.3883	21.2984	17.6827	14.4334	2.12671	1.08862	0.0110433
ENSMUSG00000005364	Il5ra	0.833493	0.0911766	0.62468	0.586845	0.19383	0.231258	0.519605	1.69594	0.762088	0.298274
ENSMUSG00000005370	Msh6	26.9537	47.4009	29.4481	28.7228	20.5363	15.3771	16.5894	1.89312	0.920766	0.0413863
ENSMUSG00000005371	Fbxo11	15.7983	33.3345	22.3476	17.6143	8.13186	5.82878	4.11906	3.69591	1.88593	0.0215185
ENSMUSG00000005373	Mlxipl	26.331	16.029	20.1628	24.4031	23.4985	16.1478	44.1924	0.777618	-0.362867	0.540693
ENSMUSG00000005374	Tbl2	0.521596	0.428799	0.721702	0.823519	0.21172	0.578881	0.295606	1.72316	0.78506	0.136826
ENSMUSG00000005378	Bud23	17.7653	14.7929	18.163	19.8272	11.665	10.6619	11.8637	1.54754	0.629977	0.00615949
ENSMUSG00000005397	Nid1	0.536465	0.0782458	0.29691	0.453256	0.179648	0.0396921	0.250827	2.17722	1.12249	0.183379
ENSMUSG00000005410	Mcm5	54.0558	61.3328	67.9748	64.4506	44.8078	46.0684	39.1359	1.42956	0.515574	0.00392071
ENSMUSG00000005413	Hmox1	0.531792	0.310257	1.2754	1.89708	0.949778	0.472157	1.85653	0.918387	-0.122825	0.876859
ENSMUSG00000005417	Mprip	7.54605	8.3403	8.26259	8.36963	4.08683	3.81518	5.34892	1.84054	0.880132	0.00767971
ENSMUSG00000005442	Cic	1.95388	1.60434	1.86906	2.58153	1.50786	1.17793	1.89476	1.31133	0.391031	0.167883
ENSMUSG00000005447	Pafah1b3	99.7901	58.3225	86.9942	103.803	79.4565	81.4845	117.587	0.93952	-0.0900047	0.743502
ENSMUSG00000005465	Il27ra	0.0532857	0.279791	0.245761	0.150069	0.0793067	0.157701	0.0332187	2.02305	1.01653	0.202066
ENSMUSG00000005469	Prkaca	11.3776	21.9226	15.7425	13.9837	7.18565	4.70749	9.05276	2.25676	1.17425	0.0222948
ENSMUSG00000005470	Asf1b	475.461	1180.81	924.329	652.139	587.786	356.324	574.439	1.59663	0.675029	0.150096
ENSMUSG00000005474	Myl10	0.309615	0	0	0.145329	0	0	0.193016	1.76777	0.82193	0.635251
ENSMUSG00000005481	Ddx39	64.5225	84.3292	95.7742	64.6077	70.2755	41.0834	54.0521	1.40212	0.487605	0.11539
ENSMUSG00000005483	Dnajb1	225.468	322.158	332.69	291.33	163.46	168.97	137.95	1.86814	0.901602	0.00691539
ENSMUSG00000005493	Msh4	10.1557	16.0417	9.29319	9.60999	13.3865	7.87378	9.71564	1.09199	0.126965	0.694571
ENSMUSG00000005501	Usp40	0.219634	0.237971	0.188125	0.162003	0.25684	0.0464295	0.0978008	1.51046	0.594987	0.395196
ENSMUSG00000005503	Evx1	6.14953	3.96541	4.12002	8.14297	3.80552	3.63995	4.64075	1.38864	0.473677	0.21215
ENSMUSG00000005505	Kbtbd4	8.48404	4.49977	7.82591	7.24053	11.8765	11.1058	13.0931	0.583159	-0.778038	0.00549283
ENSMUSG00000005506	Celf1	9.87837	9.78975	8.23748	11.6126	9.07405	5.77529	6.41942	1.39353	0.478745	0.0888989
ENSMUSG00000005510	Ndufs3	119.111	72.8837	106.637	106.761	53.8955	80.6628	48.3481	1.6623	0.733177	0.0368249
ENSMUSG00000005514	Por	14.5893	11.3489	11.236	18.5222	10.3054	10.7601	10.481	1.32415	0.405069	0.141327
ENSMUSG00000005533	Igf1r	0.354921	0.511198	0.33762	0.468548	0.0577761	0.155919	0.172859	3.2446	1.69804	0.00347797
ENSMUSG00000005534	Insr	0.162578	0.118564	0.13747	0.076312	0.131067	0.150361	0.168921	0.824234	-0.278875	0.272859
ENSMUSG00000005540	Fcer2a	0	0	0	0.113086	0	0	0	#DIV/0!	#DIV/0!	0.391002
ENSMUSG00000005547	Cyp2a5	0.0898377	0	0.165738	0.0843371	0	0	0	#DIV/0!	#DIV/0!	0.0870269
ENSMUSG00000005553	Atp4a	2.92151	1.70446	1.91839	2.88208	1.98984	0.952558	2.28433	1.35263	0.435769	0.295386
ENSMUSG00000005566	Trim28	33.2784	30.7299	45.0745	37.7581	16.432	13.5869	19.4057	2.22826	1.15591	0.00350278
ENSMUSG00000005575	Ube2m	6.40005	8.11318	8.16298	9.71695	4.1747	2.86456	9.16185	1.49958	0.584559	0.292797
ENSMUSG00000005580	Adcy9	1.93508	2.84331	2.51218	3.09495	1.38668	1.14008	1.4074	1.97987	0.985406	0.0103407
ENSMUSG00000005583	Mef2c	0	0.0138278	0	0.0333753	0	0	0	#DIV/0!	#DIV/0!	0.231883
ENSMUSG00000005609	Ctr9	3.63156	3.50403	3.45721	3.62774	2.11347	2.42857	3.49749	1.32662	0.407755	0.170465
ENSMUSG00000005610	Eif4g2	17.2934	26.3775	18.6387	19.5193	10.1835	8.17313	10.0271	2.16221	1.11251	0.00890682
ENSMUSG00000005611	Mrvi1	2.23688	1.67108	2.21433	2.99622	1.6443	2.07888	2.04071	1.18651	0.246719	0.301641
ENSMUSG00000005615	Pcyt1a	22.3621	21.0209	25.1701	23.9885	14.173	10.7452	11.2935	1.91668	0.938611	0.000903059
ENSMUSG00000005621	Zfp592	25.4526	24.1579	29.3651	23.7527	22.0261	17.8838	22.3208	1.23807	0.308099	0.0547811
ENSMUSG00000005625	Psmd4	436.336	401.68	509.916	455.693	239.174	347.177	215.371	1.68727	0.75469	0.0251644
ENSMUSG00000005628	Tmod4	8.67716	7.84675	10.7054	10.386	5.97294	9.87088	7.16746	1.22599	0.293941	0.277366
ENSMUSG00000005640	Insrr	0	0	0	0.152985	0	0	0	#DIV/0!	#DIV/0!	0.391002
ENSMUSG00000005649	Cabp5	0	0	0	0.138425	0	0	0	#DIV/0!	#DIV/0!	0.391002
ENSMUSG00000005656	Snx6	131.134	111.733	106.923	119.081	95.0888	111.272	110.833	1.10864	0.14879	0.188343
ENSMUSG00000005667	Mthfd2	132.879	99.5225	120.059	135.422	125.513	101.99	94.6574	1.13581	0.18372	0.298161
ENSMUSG00000005672	Kit	18.2451	27.0076	18.7961	16.7356	10.1713	8.55106	11.1787	2.02629	1.01884	0.0167779
ENSMUSG00000005674	Tomm40l	0.072535	0	0.100362	0.102141	0	0.0536674	0.0226094	2.70434	1.43528	0.191601
ENSMUSG00000005677	Nr1i3	0	0	0	0	0	0	0	#DIV/0!	#DIV/0!	#DIV/0!
ENSMUSG00000005681	Apoa2	0	0	0	0	0.774237	0	0.4324	0	#NUM!	0.214419
ENSMUSG00000005682	Pan2	15.0578	14.7742	14.0723	10.6896	14.1009	8.81525	16.801	1.03093	0.0439409	0.883635
ENSMUSG00000005683	Cs	52.496	53.7714	58.0253	50.8549	66.7881	41.0584	56.9146	0.979362	-0.0300857	0.894852
ENSMUSG00000005686	Ampd3	8.17482	7.80086	8.15126	7.4568	7.6843	4.43224	4.91055	1.39118	0.476313	0.156552
ENSMUSG00000005687	Bcas2	46.2827	57.989	56.9754	50.0996	38.4512	33.7102	35.491	1.47243	0.558195	0.00465174
ENSMUSG00000005696	Sh2d1a	0	0	0	0	0	0	0	#DIV/0!	#DIV/0!	#DIV/0!
ENSMUSG00000005698	Ctcf	72.3092	47.5521	65.1094	69.4287	35.6737	31.7543	33.1815	1.89644	0.923292	0.0106247
ENSMUSG00000005699	Pard6a	63.2158	36.0571	64.393	74.9275	41.0859	52.7822	47.4085	1.26663	0.340995	0.234936
ENSMUSG00000005705	Agrp	1.47075	0	0.339165	1.03552	0	1.36023	0.573047	1.10387	0.142566	0.902484
ENSMUSG00000005716	Pvalb	3.75687	1.1481	1.15515	1.67945	1.46443	1.32364	2.11901	1.18292	0.242352	0.677537
ENSMUSG00000005718	Tfap4	0.293166	0.598634	0.135212	0.34402	0.0545409	0.596498	0.0456904	1.47586	0.561554	0.62761
ENSMUSG00000005732	Ranbp1	78.1376	95.2173	98.4734	80.5943	60.726	51.1961	45.0181	1.68419	0.752054	0.00349243
ENSMUSG00000005763	Cd247	0.279578	0.468943	0.128945	0.164037	0.104026	0.258568	0.174291	1.45493	0.540945	0.404246
ENSMUSG00000005774	Rfx5	6.84359	4.7833	6.84398	10.0185	3.27751	4.11092	4.75211	1.75997	0.815553	0.0591827
ENSMUSG00000005779	Psmb4	419.05	247.878	378.002	383.714	304.951	391.338	333.183	1.04081	0.0577034	0.770273
ENSMUSG00000005800	Mmp8	0	0	0	0	0	0.340926	0	0	#NUM!	0.42265
ENSMUSG00000005802	Slc30a4	6.11493	7.74954	7.23875	7.14376	5.4859	3.31785	2.71082	1.83986	0.8796	0.0460284
ENSMUSG00000005803	Sqor	0.136802	0.931152	0.420634	0.385279	0.271476	0.0337393	0.255851	2.50488	1.32474	0.197648
ENSMUSG00000005804	Bloc1s6	1.09858	0.5016	0.881185	1.25552	0.533169	0.494762	1.16129	1.28021	0.356381	0.491759
ENSMUSG00000005813	Metap1	5.90627	5.86721	6.65061	5.31985	5.34555	3.20856	3.03517	1.53659	0.619731	0.093715
ENSMUSG00000005823	Gpr108	31.2342	24.6764	43.1568	38.7291	23.0012	25.8539	27.0574	1.3614	0.445093	0.107811
ENSMUSG00000005824	Tnfsf14	0	0	0	0	0	0	0	#DIV/0!	#DIV/0!	#DIV/0!
ENSMUSG00000005836	Gata6	0.314777	0.701197	0.580718	0.349232	0.298131	0.508142	0.445987	1.16545	0.220884	0.564495
ENSMUSG00000005846	Rsl1d1	690.582	955.109	664.629	768.156	820.912	702.625	585.844	1.09457	0.130359	0.514348
ENSMUSG00000005864	Cnga2	1.92552	1.54465	1.38762	1.01679	1.07468	1.64726	1.31292	1.09197	0.12693	0.643187
ENSMUSG00000005871	Apc	4.71478	3.08104	3.21914	4.13319	2.33045	2.56499	2.95363	1.44745	0.533512	0.0499258
ENSMUSG00000005873	Reep5	186.706	114.755	161.974	181.6	111.583	185.456	127.853	1.13859	0.187244	0.519015
ENSMUSG00000005881	Ergic3	149.707	171.303	205.642	172.193	131.27	115.768	113.91	1.4521	0.538144	0.0118655
ENSMUSG00000005882	Uqcc1	30.5665	42.2456	40.6445	33.2364	24.535	20.1534	17.6915	1.7637	0.818608	0.00619422
ENSMUSG00000005883	Spo11	0	0	0	0.0445883	0	0	0	#DIV/0!	#DIV/0!	0.391002
ENSMUSG00000005886	Ncoa2	3.25034	3.92459	3.04213	3.33075	2.41878	1.66491	1.98917	1.67316	0.742573	0.00703995
ENSMUSG00000005891	Prl4a1	0	0.620161	0	0.199579	0	0	0	#DIV/0!	#DIV/0!	0.255498
ENSMUSG00000005892	Trh	0.807371	0.706553	1.86185	1.76852	2.10286	0.69692	0.922755	1.03645	0.0516518	0.936613
ENSMUSG00000005893	Nr2c2	0.586072	0.953025	0.506102	0.796016	0.65884	0.405946	0.310946	1.54893	0.631271	0.146391
ENSMUSG00000005897	Nr2c1	9.9039	20.2824	10.0305	11.4226	9.47587	6.81927	7.58539	1.62181	0.697601	0.138376
ENSMUSG00000005899	Smpd4	2.61807	3.06689	2.75726	4.83814	1.67214	2.51666	2.23614	1.55025	0.632501	0.104575
ENSMUSG00000005907	Pex1	8.91965	6.92453	7.94573	7.52941	8.6049	4.61699	6.45744	1.19361	0.255335	0.388882
ENSMUSG00000005917	Otx1	2.33565	1.30254	2.6614	2.99876	3.75738	1.29608	1.67019	1.0372	0.0526943	0.928121
ENSMUSG00000005936	Kctd20	3.30987	5.09849	5.31549	4.85082	2.74661	2.69557	2.96891	1.65627	0.727936	0.0251285
ENSMUSG00000005947	Itgae	1.26026	1.39936	1.2375	1.45025	0.786575	0.631655	0.532217	2.05621	1.03998	0.0018988
ENSMUSG00000005949	Ctns	8.56752	11.4067	6.33246	8.71319	11.4435	7.51736	12.1543	0.84412	-0.244479	0.415429
ENSMUSG00000005950	P2rx5	0.155519	0	0	0.0729983	0	0	0	#DIV/0!	#DIV/0!	0.220617
ENSMUSG00000005951	Shpk	0.187169	0.0727987	0	0.11714	0.185713	0	0.116683	0.9353	-0.0964987	0.927139
ENSMUSG00000005952	Trpv1	0.0505932	0	0	0	0	0	0	#DIV/0!	#DIV/0!	0.391002
ENSMUSG00000005958	Ephb3	0	0	0	0	0	0	0	#DIV/0!	#DIV/0!	#DIV/0!
ENSMUSG00000005968	Tuft1	3.8836	3.17207	1.92895	5.72113	1.2894	2.43135	0.819437	2.42926	1.28052	0.070429
ENSMUSG00000005973	Rcn1	0	0.0679926	0	0.054703	0.0433631	0	0	2.12212	1.08551	0.512527
ENSMUSG00000005980	Dnase1	0	0	0	0.170124	0	0	0	#DIV/0!	#DIV/0!	0.391002
ENSMUSG00000005981	Trap1	58.7725	61.357	68.1673	73.588	35.0107	45.4127	29.194	1.79181	0.841418	0.00835171
ENSMUSG00000005982	Naa60	7.61753	5.22338	6.57034	7.84765	10.4908	7.64896	9.74433	0.733185	-0.44775	0.0782768
ENSMUSG00000005983	1700037C18Rik	0.230844	0.202018	0	0.21671	0.0429465	0.128098	0.395752	0.85953	-0.218379	0.838202
ENSMUSG00000005986	Ankrd13d	1.13557	0	2.23463	0.355347	0.0563367	0.560127	0.471949	2.56719	1.36019	0.341441
ENSMUSG00000005994	Tyrp1	0	0	0	0	0	0	0	#DIV/0!	#DIV/0!	#DIV/0!
ENSMUSG00000006005	Tpr	17.7788	17.598	20.1477	21.0876	13.3624	11.8677	10.652	1.60133	0.679271	0.00171216
ENSMUSG00000006007	Pdc	0	0	0	0	0	0	0	#DIV/0!	#DIV/0!	#DIV/0!
ENSMUSG00000006010	Odr4	10.5835	9.43418	8.42175	11.428	10.1406	6.68791	6.17309	1.29993	0.378438	0.197851
ENSMUSG00000006014	Prg4	11.7919	14.8	15.0113	10.2121	21.3387	12.2982	10.2536	0.885418	-0.175569	0.679416
ENSMUSG00000006019	Dhx34	1.62083	0.732858	1.60723	1.44551	0.964932	0.329787	1.76827	1.32381	0.404701	0.529087
ENSMUSG00000006021	Kptn	4.45935	5.62611	4.42194	5.86084	3.56738	3.62934	1.70274	1.71653	0.779494	0.054418
ENSMUSG00000006024	Napa	51.0593	58.7456	68.6513	74.5317	47.7702	40.1436	40.417	1.47853	0.564164	0.0220064
ENSMUSG00000006050	Sra1	52.9528	27.5087	37.7645	49.4804	21.8312	38.8766	28.2734	1.41356	0.499329	0.169346
ENSMUSG00000006056	Calcoco2	0	0	0.105976	0	0	0	0	#DIV/0!	#DIV/0!	0.391002
ENSMUSG00000006057	Atp5g1	103.088	76.1582	86.6629	120.552	38.315	95.2644	51.5734	1.56544	0.646571	0.168209
ENSMUSG00000006058	Snf8	9.46125	5.88515	10.845	11.9515	2.12257	4.68397	3.64301	2.73764	1.45293	0.012664
ENSMUSG00000006095	Tbcb	378.925	393.92	429.468	428.469	295.822	351.167	293.227	1.30086	0.379462	0.0167826
ENSMUSG00000006127	Inpp5k	7.51047	9.52224	8.66733	10.6828	5.41966	6.97616	5.16853	1.55355	0.635569	0.0140997
ENSMUSG00000006134	Crkl	18.0619	7.4561	12.3678	13.8353	8.60337	6.85949	6.60859	1.75751	0.813536	0.0800659
ENSMUSG00000006143	Upk3bl	72.6068	36.3564	62.2283	57.6955	63.6039	51.0768	101.398	0.794459	-0.331956	0.446106
ENSMUSG00000006154	Eps8l1	0.0308538	0.144005	0.0284604	0.376541	0.0459206	0.0228282	0.134641	2.13823	1.09642	0.433368
ENSMUSG00000006169	Clint1	18.2182	14.6765	14.6067	17.2519	11.2912	10.7169	8.83167	1.57475	0.655123	0.00405528
ENSMUSG00000006179	Prss16	0.356172	0.0259747	0.0821358	0.334365	0	0	0.16653	3.59686	1.84674	0.217101
ENSMUSG00000006191	Cdkal1	2.57546	2.41091	2.21462	3.07344	1.60255	1.89478	1.60556	1.51009	0.594633	0.0114617
ENSMUSG00000006200	Rhox6	0	0.215153	0	0.1731	0	0	0	#DIV/0!	#DIV/0!	0.185403
ENSMUSG00000006204	Cdcp3	0	0	0	0.0569977	0	0	0.0126168	3.38821	1.76053	0.54097
ENSMUSG00000006205	Htra1	75.425	26.3422	38.0092	52.5282	72.3991	55.4228	64.3607	0.750476	-0.414122	0.239821
ENSMUSG00000006215	Zbtb17	1.92142	2.12988	1.68375	2.97623	0.536194	0.781894	1.16788	2.62813	1.39404	0.0110668
ENSMUSG00000006216	Clcnkb	0.0705698	0	0	0.132498	0	0.104427	0	1.45845	0.544431	0.750297
ENSMUSG00000006218	Fam131c	0	0	0	0	0	0	0	#DIV/0!	#DIV/0!	#DIV/0!
ENSMUSG00000006219	Fblim1	0	0	0	0.0784523	0	0	0	#DIV/0!	#DIV/0!	0.391002
ENSMUSG00000006221	Hspb7	0.0672566	0	0	0.0631386	0	0	0	#DIV/0!	#DIV/0!	0.182007
ENSMUSG00000006235	Epor	0	0.327759	0.172737	1.23058	0.696774	0.20783	0.116741	1.27118	0.346164	0.790118
ENSMUSG00000006241	Ccdc159	0	0	0	0.240262	0.380912	0	0	0.473067	-1.07988	0.667436
ENSMUSG00000006262	Mob1b	2.82454	3.77279	2.26261	2.80278	2.23098	1.70486	1.42103	1.63286	0.707405	0.0351337
ENSMUSG00000006269	Atp6v1b1	0	0	0	0.0399066	0	0	0	#DIV/0!	#DIV/0!	0.391002
ENSMUSG00000006270	Vax1	0	0	0	0.156518	0	0	0	#DIV/0!	#DIV/0!	0.391002
ENSMUSG00000006273	Atp6v1b2	51.6399	131.079	66.189	64.7912	48.9043	35.7919	45.433	1.808	0.854398	0.143018
ENSMUSG00000006276	Eps15l1	9.69996	10.4799	9.63578	9.28765	4.15416	5.07081	4.78938	2.09267	1.06535	6.09104e-05
ENSMUSG00000006281	Tep1	5.89766	4.65587	5.83516	5.48174	4.80888	4.89642	4.1256	1.18595	0.246048	0.0713363
ENSMUSG00000006288	Ttc5	16.8137	27.0494	20.7497	22.9667	11.5576	10.6775	11.5385	1.94485	0.959659	0.0146896
ENSMUSG00000006289	Osgep	1.47235	0.59469	1.46261	2.05558	0.365224	0.754178	0.117676	3.38615	1.75964	0.0415242
ENSMUSG00000006299	Aamp	22.3502	16.4015	20.3184	25.3297	9.69878	8.1288	11.2473	2.17713	1.12243	0.0046291
ENSMUSG00000006301	Tmbim1	19.6988	19.1572	24.6709	23.9341	24.545	18.5151	24.7625	0.967167	-0.048163	0.781307
ENSMUSG00000006304	Arpc2	132.645	229.062	223.332	152.816	131.09	85.3993	97.0826	1.7648	0.819502	0.0403229
ENSMUSG00000006307	Kmt2b	5.18178	4.04219	5.15576	5.28355	2.80181	2.05337	3.62962	1.7381	0.797515	0.0222806
ENSMUSG00000006310	Zbtb32	29.7879	4.84025	18.0023	19.9531	18.698	22.3319	30.0962	0.765369	-0.385772	0.40766
ENSMUSG00000006311	Etv2	0	0	0	1.00094	0	0	0	#DIV/0!	#DIV/0!	0.391002
ENSMUSG00000006313	Upk1a	9.82936	5.81109	12.6936	11.073	12.4837	8.24226	13.9711	0.85181	-0.231396	0.486494
ENSMUSG00000006315	Tmem147	163.122	98.1973	115.091	150.933	134.102	150.554	136.041	0.940125	-0.0890752	0.630198
ENSMUSG00000006333	Rps9	120.513	60.1852	77.3791	98.2297	47.1486	97.0876	68.4995	1.25616	0.32902	0.397796
ENSMUSG00000006335	Tfpt	175.844	101.957	153.335	156.78	91.2768	103.257	111.266	1.44192	0.527987	0.0591846
ENSMUSG00000006342	Susd2	0.216866	0	0	0.458072	0	0	0.0337989	14.9769	3.90467	0.244978
ENSMUSG00000006344	Ggt5	0.0314478	0.165125	0.0290083	0.147611	0	0.0465353	0.0196048	4.23184	2.08128	0.146147
ENSMUSG00000006345	Ggt1	21.6208	9.61974	18.6845	19.7332	9.42612	10.8262	7.79442	1.86274	0.897426	0.0511306
ENSMUSG00000006356	Crip2	47.0242	96.6947	97.1468	65.218	51.4342	46.74	60.8429	1.44364	0.529707	0.152321
ENSMUSG00000006360	Crip1	0	0	0.0753452	0.15336	0	0	0	#DIV/0!	#DIV/0!	0.216662
ENSMUSG00000006362	Cbfa2t3	2.15749	1.38848	2.13375	2.40124	0.662073	1.06968	1.67778	1.77758	0.829916	0.0739716
ENSMUSG00000006369	Fbln1	1.57753	0.945234	2.16307	1.36086	1.36431	0.977913	1.40871	1.20904	0.273858	0.411054
ENSMUSG00000006373	Pgrmc1	39.6135	71.206	57.7249	66.9385	33.3597	25.8219	19.5062	2.24447	1.16637	0.0119855
ENSMUSG00000006378	Gcat	13.202	7.56554	13.7631	14.227	5.29008	10.3459	4.57774	1.80908	0.855257	0.0784065
ENSMUSG00000006386	Tek	2.64806	2.6748	3.13533	3.97006	1.79412	2.04698	2.46391	1.47838	0.564015	0.0425269
ENSMUSG00000006389	Mpl	0	0	0	0.110828	0	0	0	#DIV/0!	#DIV/0!	0.391002
ENSMUSG00000006390	Elovl1	195.593	121.008	177.396	213.761	124.557	139.004	129.941	1.34896	0.431847	0.104623
ENSMUSG00000006392	Med8	119.46	175.197	165.834	127.234	92.4538	81.637	75.5555	1.76568	0.82022	0.0143782
ENSMUSG00000006395	Hyi	1.09599	0.393489	1.24427	2.05777	0.564643	0.810903	1.36649	1.31057	0.390195	0.525729
ENSMUSG00000006398	Cdc20	182.645	360.739	306.145	254.01	221.163	163.24	226.543	1.35471	0.437985	0.161715
ENSMUSG00000006403	Adamts4	4.41385	2.77842	4.67861	4.10725	4.8117	3.81002	5.43084	0.85277	-0.229772	0.330501
ENSMUSG00000006411	Nectin4	0	0	0	0.0466714	0	0	0	#DIV/0!	#DIV/0!	0.391002
ENSMUSG00000006412	Pfdn2	150.564	153.751	165.047	166.708	127.713	107.345	159.075	1.21038	0.275465	0.201795
ENSMUSG00000006418	Rnf114	454.042	623.843	602.125	623.317	561.993	426.307	518.503	1.14646	0.19719	0.256611
ENSMUSG00000006423	C330007P06Rik	3.46178	3.8198	2.61475	2.54334	3.19216	2.46851	2.73672	1.11103	0.151898	0.451409
ENSMUSG00000006435	Neurl1a	0.153405	0.328164	0.306594	0.384033	0.26637	0.378339	0.0796948	1.21361	0.27931	0.639235
ENSMUSG00000006442	Srm	116.469	70.2603	124.623	124.973	54.2566	76.6081	45.5249	1.85524	0.891602	0.0264094
ENSMUSG00000006445	Epha2	0.119534	0	0.0367538	0.14962	0.118604	0	0.0745182	1.18801	0.248546	0.815695
ENSMUSG00000006456	Rbm14	6.71584	4.0293	5.57978	6.08107	5.10402	3.48883	5.31503	1.20827	0.272944	0.290661
ENSMUSG00000006457	Actn3	9.05169	9.40079	9.17856	9.88358	5.15944	7.88464	3.1216	1.74048	0.799481	0.09917
ENSMUSG00000006462	A530013C23Rik	0	0	0	0.0586287	0.0232375	0	0	1.89227	0.920116	0.696318
ENSMUSG00000006463	Zdhhc24	43.3651	54.2888	47.8364	51.502	43.7247	29.8169	39.5359	1.30657	0.385789	0.0853886
ENSMUSG00000006464	Bbs1	0.0242681	0.0991093	0.0447712	0.0911289	0	0.0179556	0.0605157	2.47808	1.30922	0.191566
ENSMUSG00000006469	Slc34a3	0	0	0	0	0	0	0	#DIV/0!	#DIV/0!	#DIV/0!
ENSMUSG00000006471	Ndor1	1.3405	1.04276	1.47204	1.88763	1.04505	1.08627	1.83053	1.08717	0.120575	0.730015
ENSMUSG00000006476	Nsmf	0	0.022192	0	0.32138	0	0	0	#DIV/0!	#DIV/0!	0.354751
ENSMUSG00000006488	Prl7a1	0	0	0	0	0	0	0	#DIV/0!	#DIV/0!	#DIV/0!
ENSMUSG00000006490	Prl8a9	0	0	0	0	0	0	0	#DIV/0!	#DIV/0!	#DIV/0!
ENSMUSG00000006494	Pdk1	3.01651	5.40537	2.65001	3.61843	3.65222	2.21415	3.52223	1.17352	0.230846	0.509405
ENSMUSG00000006498	Ptbp1	14.4194	11.6675	15.874	11.5447	17.8352	9.59305	13.6184	0.977648	-0.0326133	0.914496
ENSMUSG00000006517	Mvd	14.2255	7.59805	18.6665	13.1664	6.7095	7.26387	6.99469	1.91922	0.94052	0.0661733
ENSMUSG00000006519	Cyba	1.79243	0.627442	1.98407	1.51442	0.533545	1.85667	2.57005	0.894865	-0.160258	0.811408
ENSMUSG00000006522	Itih3	0.255956	0.50772	0.0944404	0.0480569	0	0.189378	0.127652	2.14374	1.10013	0.357647
ENSMUSG00000006526	Stimate	4.65371	3.4125	2.55987	5.49102	3.27249	1.89534	1.86313	1.71923	0.781762	0.089459
ENSMUSG00000006527	Sfmbt1	57.2264	55.7287	54.1794	56.4957	53.85	39.7085	42.4905	1.23281	0.301952	0.131726
ENSMUSG00000006529	Itih1	0	0	0	0	0	0	0	#DIV/0!	#DIV/0!	#DIV/0!
ENSMUSG00000006538	Ihh	0.122201	0	0.0563606	0.0573592	0.0454686	0	0.0380903	2.11755	1.0824	0.332095
ENSMUSG00000006542	Prkag3	0	0	0	0.142448	0	0	0	#DIV/0!	#DIV/0!	0.391002
ENSMUSG00000006546	Cryba2	1.09274	1.4572	0.863975	1.31893	1.51018	0.692998	2.53025	0.749906	-0.415219	0.538573
ENSMUSG00000006567	Atp7b	0.0286293	0.11692	0.0792254	0.0268764	0	0.0211823	0	8.91017	3.15545	0.0776309
ENSMUSG00000006570	Defb2	0.610602	0	0	0.573216	0	0.451774	0	1.96528	0.974736	0.551769
ENSMUSG00000006574	Slc4a1	0	0	0	0.214473	0	0	0.0237373	6.77643	2.76053	0.45864
ENSMUSG00000006575	Rundc3a	0.506586	0.0369439	0.292055	0.891691	0.141369	0.140555	0.0789523	3.58975	1.84389	0.183223
ENSMUSG00000006576	Slc4a3	0.974592	0.518053	0.459484	1.70785	0.499621	0.865301	1.08012	1.12267	0.166939	0.777957
ENSMUSG00000006585	Cdt1	105.335	85.33	110.403	108.518	101.117	68.5006	80.5301	1.22803	0.29635	0.174721
ENSMUSG00000006586	Runx1t1	16.0518	39.5074	27.498	19.9675	14.679	9.57388	10.5174	2.22226	1.15203	0.0663552
ENSMUSG00000006587	Snai3	91.2865	23.0919	67.6385	101.054	51.0768	59.5007	65.6803	1.2045	0.268439	0.545046
ENSMUSG00000006589	Aprt	32.9801	16.6847	27.2306	33.9919	34.926	35.237	55.1382	0.663724	-0.591344	0.158218
ENSMUSG00000006599	Gtf2h1	37.4464	52.724	40.4713	40.1338	49.3698	37.911	34.1217	1.05502	0.0772647	0.716604
ENSMUSG00000006611	Hfe	0	0	0.0480927	0.0978896	0	0.0771507	0.0325026	0.998481	-0.00219319	0.998699
ENSMUSG00000006638	Abhd1	0	0.080364	0	0.129313	0.102506	0	0.0858723	0.834796	-0.260505	0.827153
ENSMUSG00000006641	Slc5a6	2.47316	3.04912	4.0461	3.67973	4.54901	3.41802	3.11266	0.896783	-0.157168	0.530332
ENSMUSG00000006642	Tcf23	0	0.158385	0	0	0	0	0.0846205	1.40378	0.489319	0.824212
ENSMUSG00000006649	Nphs1	0	0	0.0259497	0.052819	0	0	0	#DIV/0!	#DIV/0!	0.216662
ENSMUSG00000006651	Aplp1	0	0	0	0.115897	0	0.137015	0.115445	0.344304	-1.53825	0.347769
ENSMUSG00000006673	Qrich1	7.26777	8.39797	7.91895	7.41894	6.70363	5.20328	5.46919	1.3382	0.420295	0.0302859
ENSMUSG00000006675	P4htm	0	0	0	0.134831	0	0	0	#DIV/0!	#DIV/0!	0.391002
ENSMUSG00000006676	Usp19	35.0113	38.2934	40.7531	35.6459	17.2646	18.5338	29.1731	1.72811	0.789195	0.0405079
ENSMUSG00000006678	Pola1	12.3198	7.74237	8.86907	10.7124	10.3788	8.69305	8.22036	1.08942	0.123564	0.530365
ENSMUSG00000006699	Cdc42	204.819	201.735	172.308	167.699	193.912	151.403	111.206	1.2265	0.294542	0.283733
ENSMUSG00000006705	Pknox1	2.39071	0.705228	1.16457	2.21911	1.03946	0.874486	0.703328	1.85678	0.892807	0.163425
ENSMUSG00000006711	D130043K22Rik	0.21179	0.0411873	0.293041	0.099411	0.157606	0.0522332	0.286067	0.976134	-0.0348486	0.966243
ENSMUSG00000006715	Gmnn	328.229	321.655	380.277	332.358	269.703	243.227	223.64	1.38736	0.472342	0.00446646
ENSMUSG00000006717	Acot13	504.132	417.522	432.469	527.782	307.167	419.115	338.623	1.3254	0.406433	0.0508638
ENSMUSG00000006720	Zfp184	7.79287	8.07236	8.85097	8.06223	6.62763	9.06056	5.22166	1.17571	0.233526	0.389129
ENSMUSG00000006724	Cyp27b1	0.217056	0	0	0.135844	0.107683	0.214128	0.135314	0.578998	-0.788369	0.354181
ENSMUSG00000006728	Cdk4	8.25412	2.87599	9.67591	10.9236	3.28449	3.26559	5.89609	1.91201	0.935089	0.123582
ENSMUSG00000006731	B4galnt1	0	0	0	0.0506169	0	0	0	#DIV/0!	#DIV/0!	0.391002
ENSMUSG00000006732	Mettl1	7.23922	3.28909	4.90482	6.55541	4.05229	2.46479	5.9108	1.32697	0.408134	0.360375
ENSMUSG00000006736	Tspan31	25.2218	31.1142	30.942	31.57	28.7541	16.5249	13.8176	1.50831	0.592935	0.151017
ENSMUSG00000006740	Kif5b	4.92361	5.75866	5.59637	5.25741	5.43518	3.07315	1.702	1.58193	0.661687	0.208223
ENSMUSG00000006763	Saal1	1.33683	0.672352	1.29691	1.36316	0.703233	0.648028	0.732805	1.68034	0.748751	0.0632548
ENSMUSG00000006764	Tph2	22.1229	18.7565	18.4974	17.307	21.4694	14.1189	15.445	1.12697	0.172446	0.452251
ENSMUSG00000006777	Krt23	0.118999	0	0	0	0	0.0880454	0	1.01367	0.0195933	0.992722
ENSMUSG00000006782	Cnp	0.511772	0.179146	0.0944144	0.91283	0.7236	0.416516	0.510467	0.771619	-0.374039	0.574879
ENSMUSG00000006784	Ttc25	0	0.0176756	0	0.142208	0.0225457	0.156912	0.0566615	0.507849	-0.977527	0.501533
ENSMUSG00000006800	Sulf2	10.9437	5.95912	5.35463	7.05756	8.80488	7.20522	9.39315	0.86549	-0.208411	0.462551
ENSMUSG00000006818	Sod2	33.1045	22.9073	30.9313	30.0993	27.5017	24.3695	27.4239	1.10703	0.146688	0.308457
ENSMUSG00000006850	Tmco6	6.70065	5.52468	7.7133	8.62977	5.35727	5.16256	4.83316	1.39558	0.480864	0.052889
ENSMUSG00000006906	Stambp	10.5746	15.8924	10.5616	12.3083	10.1422	9.72705	10.7904	1.20688	0.271287	0.190675
ENSMUSG00000006920	Ezh1	12.1152	8.32415	10.8752	12.4544	10.1333	7.27848	11.3447	1.14154	0.190983	0.422717
ENSMUSG00000006930	Hap1	0.0494513	0	0	0.13927	0	0	0	#DIV/0!	#DIV/0!	0.246291
ENSMUSG00000006931	P3h4	0.51304	0	0	0.321085	0	0.12653	0	4.94424	2.30575	0.286839
ENSMUSG00000006932	Ctnnb1	21.5933	27.456	26.4033	21.1804	24.3704	14.1188	18.5598	1.2704	0.345277	0.220583
ENSMUSG00000006941	Eif1b	1089.76	689.289	816.179	926.215	1228.45	1081.51	755.317	0.861614	-0.214887	0.443534
ENSMUSG00000006948	Klk4	0	0	0	0	0	0	0	#DIV/0!	#DIV/0!	#DIV/0!
ENSMUSG00000006958	Chrd	0	0	0	0.0279372	0	0	0	#DIV/0!	#DIV/0!	0.391002
ENSMUSG00000006998	Psmd2	68.258	158.673	103.421	81.8302	75.9182	59.8869	62.3912	1.55975	0.641315	0.159181
ENSMUSG00000007021	Syngr3	95.6797	65.9467	90.9949	95.0553	80.1685	63.34	80.8379	1.1623	0.216981	0.239592
ENSMUSG00000007029	Vars	0.597754	0.116247	0.85771	0.374103	0.172988	0.221134	0.186322	2.51421	1.33011	0.160633
ENSMUSG00000007030	Vwa7	1.20903	0.377877	0.398301	1.05393	0.867583	0.798697	1.4536	0.730591	-0.452865	0.394841
ENSMUSG00000007033	Hspa1l	0.150674	0	0	0	0	0	0	#DIV/0!	#DIV/0!	0.391002
ENSMUSG00000007034	Slc44a4	7.24109	8.55391	7.3418	9.32581	7.1699	5.49039	7.57332	1.20329	0.266988	0.16335
ENSMUSG00000007035	Msh5	0.50552	0.353916	0.52848	0.569482	0.275873	0.448831	0.735338	1.00548	0.0078898	0.986402
ENSMUSG00000007036	Abhd16a	54.0193	57.228	78.5846	69.2808	48.8933	31.5379	52.5332	1.46155	0.547502	0.0692052
ENSMUSG00000007038	Neu1	1.79598	1.36797	1.61065	5.71373	0.891005	0.479851	1.46174	2.77705	1.47355	0.204112
ENSMUSG00000007039	Ddah2	0	0	0	0.109749	0	0	0	#DIV/0!	#DIV/0!	0.391002
ENSMUSG00000007041	Clic1	0.103521	0	0	0.388729	0	0.0765932	0	4.82011	2.26907	0.37259
ENSMUSG00000007050	Lsm2	141.684	106.618	124.48	131.955	137.05	117.245	126.56	0.993958	-0.00874305	0.937896
ENSMUSG00000007080	Pole	2.83689	3.07653	3.29412	3.08617	1.63922	2.09897	1.58128	1.73331	0.79353	0.00464453
ENSMUSG00000007097	Atp1a2	0	0	0	0.099364	0	0	0.0164961	4.51762	2.17556	0.497913
ENSMUSG00000007107	Atp1a4	0	0	0	0.0953536	0	0	0	#DIV/0!	#DIV/0!	0.391002
ENSMUSG00000007122	Casq1	1.05001	0	0	0.0896109	0	0	0.119015	7.18157	2.8443	0.410615
ENSMUSG00000007207	Stx1a	3.14348	1.83396	3.41512	3.14774	3.06704	2.27412	2.96127	1.04249	0.0600382	0.79759
ENSMUSG00000007209	Ceacam9	0	0	0	0.123906	0	0	0	#DIV/0!	#DIV/0!	0.391002
ENSMUSG00000007216	Zfp775	2.85231	3.58419	4.57397	3.46037	1.95931	2.27271	2.16113	1.69762	0.763511	0.0216774
ENSMUSG00000007279	Scube2	0	0	0	0.0420975	0.233595	0.0331787	0.0279555	0.107126	-3.22262	0.323734
ENSMUSG00000007338	Mrpl49	22.9318	18.6492	21.2445	26.8397	9.89917	19.611	9.7162	1.71438	0.777686	0.0827346
ENSMUSG00000007379	Dennd2c	0.217245	0	0.0250491	0.076479	0.202083	0.0602761	0.16929	0.553876	-0.852365	0.367309
ENSMUSG00000007411	Mark3	2.05433	1.8146	1.46993	2.03669	1.04298	0.667648	0.706171	2.28883	1.19461	0.00228596
ENSMUSG00000007415	Gatad1	11.8854	20.9327	17.3518	13.0033	8.21289	7.86811	6.99159	2.05351	1.03809	0.0280953
ENSMUSG00000007440	Pcdha11	0	0	0	0	0	0	0	#DIV/0!	#DIV/0!	#DIV/0!
ENSMUSG00000007457	2310003L06Rik	7.4354	2.23676	5.14397	7.30734	4.92797	2.92258	2.39007	1.62027	0.696237	0.204918
ENSMUSG00000007458	M6pr	23.1787	30.0682	20.598	25.9521	23.5966	16.4226	20.0459	1.24611	0.317432	0.15275
ENSMUSG00000007476	Lrrc8a	31.4712	298.819	148.978	66.6776	36.3521	13.8495	26.0065	5.37291	2.4257	0.15808
ENSMUSG00000007480	Mc5r	0	0.0556619	0.132008	0.0447825	0.0354991	0.105885	0	1.2331	0.302286	0.802788
ENSMUSG00000007564	Ppp2r1a	57.3825	51.0292	60.687	74.9861	67.0392	40.2345	47.9578	1.17929	0.237923	0.3878
ENSMUSG00000007570	Fance	9.0433	3.26773	7.69597	6.51782	5.07984	3.32391	5.78314	1.40225	0.487747	0.246576
ENSMUSG00000007589	Tinf2	68.3008	39.1218	58.7235	62.7734	68.5926	44.1724	67.2426	0.953791	-0.0682552	0.797609
ENSMUSG00000007591	Tssk4	0	0.0632802	0.700355	0.101823	0.0807154	0.0802511	0	4.03248	2.01167	0.39311
ENSMUSG00000007594	Hapln4	0	0	0	0.133663	0	0	0	#DIV/0!	#DIV/0!	0.391002
ENSMUSG00000007603	Dus3l	13.6639	11.1826	16.6886	15.8559	4.56626	4.82082	2.64221	3.5782	1.83924	0.00115336
ENSMUSG00000007610	Gtpbp3	0.327218	0.272721	0.129358	0	0.0347862	0.0691723	0.40798	1.06843	0.0954988	0.938111
ENSMUSG00000007613	Tgfbr1	1.88115	3.72484	1.2094	1.76597	0.742362	0.358502	0.426444	4.21396	2.07518	0.0549134
ENSMUSG00000007617	Homer1	0.668675	0.916321	0.588115	0.671528	0.208299	0.241618	0.271441	2.95759	1.56442	0.00526579
ENSMUSG00000007646	Rad51c	15.7602	27.1135	22.0612	25.8019	22.1286	13.2637	10.1958	1.49277	0.577994	0.165581
ENSMUSG00000007653	Gabrb2	0.058564	0.102502	0.108042	0.0824674	0.0435813	0	0.127782	1.53873	0.621737	0.502986
ENSMUSG00000007655	Cav1	0.10815	0.126193	0	0.0507639	0	0.040009	0.0337106	2.90058	1.53634	0.209181
ENSMUSG00000007656	Arpp19	132.208	176.798	133.146	140.196	103.11	147.715	115.397	1.19262	0.254131	0.235156
ENSMUSG00000007659	Bcl2l1	39.6752	29.2835	36.1479	48.3778	32.8188	26.9813	35.4425	1.20863	0.273375	0.220433
ENSMUSG00000007670	Khsrp	3.53581	5.5848	4.53432	3.40028	1.21935	0.542359	1.12901	4.425	2.14568	0.00402193
ENSMUSG00000007682	Dio2	0.0640528	0.242902	0	0.0300655	0	0.0473916	0.0598965	2.35595	1.23631	0.450488
ENSMUSG00000007721	Ccdc124	146.703	37.9257	65.3317	135.453	29.8259	126.498	18.5513	1.65295	0.725042	0.427828
ENSMUSG00000007739	Cct4	31.0316	36.9588	24.3716	56.0158	16.2968	15.055	11.6624	2.58713	1.37135	0.041635
ENSMUSG00000007777	0610009B22Rik	560.567	890.338	723.468	569.339	607.956	464.044	416.236	1.3827	0.467488	0.107481
ENSMUSG00000007783	Cpt1c	1.32905	0.814164	1.16466	1.46602	0.271984	1.00793	0.787114	1.73216	0.792573	0.131719
ENSMUSG00000007805	Twist2	0.410723	0.205392	0.487109	0.385575	0.742282	0.651187	0.256048	0.676925	-0.562932	0.359318
ENSMUSG00000007812	Zfp655	194.484	220.817	205.144	175.112	239.15	169.47	174.149	1.02385	0.0340038	0.862887
ENSMUSG00000007815	Rhoa	13.9166	16.5428	14.9231	13.8577	10.985	7.48345	7.99403	1.67899	0.74759	0.0141968
ENSMUSG00000007817	Zmiz1	0.877408	0.624687	0.727039	0.935372	0.486935	0.429119	0.611879	1.55333	0.635362	0.0250237
ENSMUSG00000007827	Ankrd26	13.66	19.789	15.8216	12.6067	8.00614	6.44026	8.09958	2.05837	1.0415	0.0112008
ENSMUSG00000007833	Aldh16a1	0.165629	0.0966312	0.0916686	0.186586	0.0246511	0.122546	0	2.75403	1.46154	0.133334
ENSMUSG00000007836	Hnrnpa0	6.05016	5.27437	3.20738	5.3533	1.08676	0.617436	0.910413	5.70406	2.51199	0.00545485
ENSMUSG00000007837	Prrg2	2.23682	2.18904	5.25811	3.79331	2.89956	2.24224	2.65396	1.2966	0.37473	0.375077
ENSMUSG00000007850	Hnrnph1	8.79844	14.916	8.90987	7.54149	7.9234	5.70788	4.13363	1.69572	0.761898	0.0947797
ENSMUSG00000007867	Ift43	509.52	376.235	459.694	479.17	514.061	463.115	554.267	0.893578	-0.162334	0.22185
ENSMUSG00000007872	Id3	20.0687	3.57927	4.89176	27.5278	1.85713	3.23128	3.37084	4.97097	2.31353	0.151506
ENSMUSG00000007877	Tcap	0	0	0	0	0	0	0	#DIV/0!	#DIV/0!	#DIV/0!
ENSMUSG00000007880	Arid1a	10.9864	17.6006	19.5349	13.8481	6.70238	4.61065	5.89804	2.70044	1.4332	0.0108352
ENSMUSG00000007888	Crlf1	54.7146	25.1803	30.5121	49.344	47.1234	63.1962	81.3543	0.625089	-0.677866	0.12251
ENSMUSG00000007891	Ctsd	18.0609	16.8224	17.3175	16.8064	16.9772	10.7256	20.1976	1.08048	0.111672	0.690078
ENSMUSG00000007892	Rplp1	1076.35	443.1	620.017	1039.18	1205.91	1750.14	2641.2	0.42592	-1.23135	0.110645
ENSMUSG00000007907	Cabs1	0.37123	0.433165	0.456577	0.580834	1.19711	1.73956	1.54285	0.308371	-1.69726	0.0169571
ENSMUSG00000007908	Hmgcll1	9.87732	9.47142	7.94464	8.75919	8.92724	6.11955	6.71156	1.24271	0.313495	0.162609
ENSMUSG00000007944	Ttc9b	0.272271	0	0.0837169	0.340801	0.540306	0	0.0565786	0.875533	-0.191766	0.90441
ENSMUSG00000007946	Phox2a	0.0915153	0	0	0.085912	0	0	0	#DIV/0!	#DIV/0!	0.182007
ENSMUSG00000007950	Abhd8	0.0913134	0.026637	0.08423	0.128584	0	0.135122	0	1.83591	0.876497	0.506088
ENSMUSG00000007987	Ift22	71.7991	33.6978	51.9932	68.6628	46.7467	73.9749	57.567	0.951349	-0.0719536	0.816437
ENSMUSG00000007989	Fzd3	3.08353	2.77486	2.29425	2.7855	2.41372	1.86175	1.1969	1.4991	0.584092	0.104605
ENSMUSG00000008028	1700008O03Rik	0	0	0	0.142719	0	0.112483	0.094775	0.516456	-0.953284	0.533993
ENSMUSG00000008035	Mid1ip1	1.48777	1.58281	1.13018	1.7253	1.43277	0.45326	0.600138	1.78771	0.838109	0.152757
ENSMUSG00000008036	Ap2s1	374.618	148.511	238.658	346.574	371.609	463.547	545.083	0.602265	-0.731529	0.0534918
ENSMUSG00000008090	Fgfrl1	0.200827	0.390554	0.926242	0.69128	0	0.0495295	0.125197	9.48154	3.24512	0.0508764
ENSMUSG00000008129	4930432K21Rik	47.6034	28.5855	52.4072	48.1039	38.7656	37.5117	47.5785	1.06999	0.0976028	0.661249
ENSMUSG00000008136	Fhl2	1.66894	0.630033	0.543343	0.368647	0.21917	0.435818	0.489612	2.10398	1.07312	0.249983
ENSMUSG00000008140	Emc10	13.4073	10.9881	17.373	14.0848	8.59942	5.29057	8.597	1.86285	0.897512	0.0130891
ENSMUSG00000008153	Clstn3	0	0	0	0.0595981	0.0236217	0.0469716	0.0395771	0.405722	-1.30144	0.252274
ENSMUSG00000008167	Fbxw9	9.52362	6.584	8.58173	10.0258	5.73526	5.2135	5.90278	1.54504	0.627648	0.0235613
ENSMUSG00000008193	Spib	0	0	0	0.182877	0	0	0	#DIV/0!	#DIV/0!	0.391002
ENSMUSG00000008200	Fnbp4	52.8459	66.0198	46.8154	41.3773	55.6627	46.7397	61.0037	0.950354	-0.0734624	0.704705
ENSMUSG00000008206	Cers4	0.136669	0.0177189	0	0.199579	0	0.0561771	0.0284	3.13885	1.65023	0.304503
ENSMUSG00000008226	Scrn3	7.89027	12.7494	6.88575	7.08038	6.07314	4.20671	4.00259	1.81722	0.861735	0.0612192
ENSMUSG00000008301	Phax	56.1298	26.491	33.461	47.7383	35.4731	36.3228	33.5294	1.16653	0.222223	0.449578
ENSMUSG00000008305	Tle1	1.62481	1.5217	1.65654	1.70596	1.55914	0.695995	1.18618	1.41857	0.504441	0.192153
ENSMUSG00000008307	1700109H08Rik	0.121642	0	0.0561029	0	0.0452607	0	0	2.94535	1.55844	0.415246
ENSMUSG00000008318	Relt	0.340671	0.463759	0.471367	1.49246	0.295768	0.588133	0.176981	1.95704	0.968676	0.313635
ENSMUSG00000008333	Snrpb2	287.336	218.978	241.716	261.053	362.357	402.088	331.19	0.690752	-0.533761	0.0118068
ENSMUSG00000008348	Ubc	203.357	115.262	183.069	227.226	494.425	627.514	317.879	0.379691	-1.3971	0.07107
ENSMUSG00000008373	Prpf31	18.8322	9.94829	15.2552	17.8399	11.135	10.6402	7.76984	1.57071	0.651417	0.0612619
ENSMUSG00000008384	Sertad1	3.04847	0.808424	2.30072	2.60165	1.2374	3.79336	2.67789	0.852218	-0.230705	0.691966
ENSMUSG00000008393	Carhsp1	299.16	229.85	280.521	332.778	337.306	368.825	474.959	0.725374	-0.463204	0.102475
ENSMUSG00000008398	Elk3	5.40282	5.27739	4.37963	4.18826	5.08665	3.1798	4.8481	1.10077	0.13851	0.559505
ENSMUSG00000008429	Herpud2	32.6235	34.2819	31.706	32.2976	39.7522	23.3377	18.0978	1.20932	0.274194	0.47694
ENSMUSG00000008435	Rdh13	0.988351	3.92103	1.71917	1.32548	0.546368	0.480545	0.844999	3.18686	1.67214	0.129817
ENSMUSG00000008438	Adam21	0	0	0	0	0	0	0	#DIV/0!	#DIV/0!	#DIV/0!
ENSMUSG00000008450	Nutf2	101.174	112.926	138.511	113.116	94.3001	80.0056	91.4411	1.31439	0.394392	0.031191
ENSMUSG00000008461	Fut1	0	0.389993	0	0.0627534	0	0	0	#DIV/0!	#DIV/0!	0.312513
ENSMUSG00000008475	Arpc5	35.8393	45.6377	31.3987	48.0862	22.2253	21.7947	16.3233	2.00058	1.00042	0.00903339
ENSMUSG00000008482	Rnf151	0	0	0	0	0	0	0	#DIV/0!	#DIV/0!	#DIV/0!
ENSMUSG00000008489	Elavl2	15.189	15.5143	14.0728	12.3662	10.6029	6.99481	9.30136	1.59324	0.671964	0.0161928
ENSMUSG00000008496	Pou2f2	1.80744	0.92268	2.18824	2.03612	1.34503	0.902671	1.94367	1.24443	0.315481	0.449185
ENSMUSG00000008540	Mgst1	4.44074	5.99125	8.02185	3.21348	5.37004	3.08028	1.90327	1.56955	0.650353	0.236084
ENSMUSG00000008575	Nfib	0.186769	0.472179	0.160796	0.292223	0.277974	0.239525	0.217342	1.13491	0.182574	0.677876
ENSMUSG00000008590	Htr3b	0.386217	0.180261	0.142503	0.0725138	1.20712	0.285755	0.096308	0.36882	-1.43901	0.433553
ENSMUSG00000008601	Rab25	20.5937	7.40367	9.96016	17.9742	9.69208	15.3193	14.1568	1.07099	0.0989503	0.807603
ENSMUSG00000008604	Ubqln4	1.21252	2.64622	1.82267	1.89713	0.96915	0.531627	1.09184	2.19234	1.13247	0.0323674
ENSMUSG00000008658	Rbfox1	2.41257	1.65448	2.22542	2.18539	2.89776	2.44266	3.27189	0.738291	-0.437738	0.064734
ENSMUSG00000008668	Rps18	70.9679	32.804	48.5714	61.8435	27.5933	66.2814	40.0261	1.19969	0.262667	0.562252
ENSMUSG00000008682	Rpl10	284.294	106.535	159.487	228.651	296.686	284.777	319.796	0.648232	-0.625417	0.0689807
ENSMUSG00000008683	Rps15a	61.2759	16.9477	20.2747	39.8737	77.4946	96.9153	88.8614	0.39419	-1.34304	0.00797014
ENSMUSG00000008690	Ncaph2	23.6452	19.5149	26.6806	27.3616	16.4735	12.9979	16.2893	1.59311	0.671844	0.00887667
ENSMUSG00000008730	Hipk1	0.494848	0.238927	0.487942	0.416493	0.253964	0.404005	0.340405	1.23066	0.29943	0.346155
ENSMUSG00000008734	Gprc5b	0	0	0.037103	0.0377605	0	0	0.0250755	2.23915	1.16295	0.482646
ENSMUSG00000008763	Man1a2	3.08481	3.10863	3.12575	2.89593	1.913	1.81554	2.06878	1.58027	0.660171	0.000279452
ENSMUSG00000008789	Ceacam5	1.9346	0.56434	0.997236	2.24348	0.550458	0.841987	0.95774	1.83166	0.873152	0.197164
ENSMUSG00000008813	Tppp2	0	0	0	0	0	0	0	#DIV/0!	#DIV/0!	#DIV/0!
ENSMUSG00000008822	Acyp1	32.5234	44.1694	43.0712	43.8344	29.5254	24.2632	30.455	1.45648	0.542483	0.0136587
ENSMUSG00000008843	Cldn13	0	0	0	0	0	0	0	#DIV/0!	#DIV/0!	#DIV/0!
ENSMUSG00000008845	Cd163	0.068205	0	0.0943712	0.0960433	0	0	0	#DIV/0!	#DIV/0!	0.0636937
ENSMUSG00000008855	Hdac5	0	0	0.0195657	0.099562	0	0.0156937	0	5.69308	2.50921	0.380528
ENSMUSG00000008859	Rala	84.4765	80.168	94.5747	91.064	87.6276	94.5858	97.3569	0.9397	-0.0897271	0.2525
ENSMUSG00000008874	Clec3a	0	0	0	0	0	0	0	#DIV/0!	#DIV/0!	#DIV/0!
ENSMUSG00000008892	Vdac3	232.586	249.96	271.5	228.732	215.119	167.332	135.699	1.42253	0.508456	0.0696832
ENSMUSG00000008932	Slc1a7	0	0	0	0	0	0	0	#DIV/0!	#DIV/0!	#DIV/0!
ENSMUSG00000008958	Vps72	79.3758	68.7025	93.1398	82.9234	69.3132	46.1197	80.3986	1.2414	0.311973	0.257152
ENSMUSG00000008976	Gabpa	0.491209	0.0955267	0.241656	0.584102	0.073108	0.242291	0.0408297	2.97384	1.57233	0.134148
ENSMUSG00000008999	Bmp7	0.463383	0.243312	0.641156	0.565514	0.4138	0.274279	0.751078	0.997128	-0.00414982	0.993828
ENSMUSG00000009013	Dynll1	457.493	100.468	191.395	316.583	336.816	505.895	402.05	0.642255	-0.638781	0.170157
ENSMUSG00000009030	Pdcl	3.42579	4.80839	2.28988	3.40247	2.32766	1.61632	2.47613	1.6269	0.702128	0.076514
ENSMUSG00000009035	Tmem184b	6.45599	4.5291	3.9823	6.13507	7.10332	3.34075	6.51855	0.933043	-0.0999847	0.791864
ENSMUSG00000009047	Gm5965	0	0	0	0	0	0	0	#DIV/0!	#DIV/0!	#DIV/0!
ENSMUSG00000009070	Rsph14	0.494644	0.144292	0	0.174134	0.368097	0.365979	0.115637	0.717658	-0.478631	0.576088
ENSMUSG00000009073	Nf2	5.0208	3.48642	5.18507	4.84147	2.721	2.30157	3.40218	1.64994	0.722413	0.0151928
ENSMUSG00000009075	Cabp7	0	0	0	0.0665262	0	0	0	#DIV/0!	#DIV/0!	0.391002
ENSMUSG00000009076	Zmat5	115.202	72.4347	108.33	117.955	37.9786	105.772	65.9571	1.48035	0.56594	0.2255
ENSMUSG00000009079	Ewsr1	6.0533	5.99638	5.26383	6.80736	3.84772	2.54262	2.94818	1.93721	0.953979	0.00340088
ENSMUSG00000009090	Ap1b1	19.4236	12.8664	18.9219	19.9625	18.8438	15.6777	18.4091	1.00851	0.01222	0.941255
ENSMUSG00000009092	Derl3	243.141	83.6289	163.34	195.884	214.871	153.416	312.356	0.755896	-0.40374	0.388354
ENSMUSG00000009093	Gstt4	27.6808	19.1157	24.8388	24.9253	19.7583	18.948	27.4694	1.09437	0.130096	0.560542
ENSMUSG00000009097	Tbx1	0.264762	0	0.0488448	0.198841	0.0394053	0	0	9.75341	3.28591	0.160565
ENSMUSG00000009108	Gnat2	13.4934	8.56157	15.6587	14.9438	8.37546	9.56947	6.90006	1.58958	0.668646	0.0484737
ENSMUSG00000009112	Bcl2l13	2.52027	3.46673	3.4588	3.17385	2.48541	1.66762	2.0821	1.51797	0.602142	0.0232692
ENSMUSG00000009114	2610028H24Rik	0	0	0	0.10254	0.0812835	0	0	0.946134	-0.079884	0.970401
ENSMUSG00000009115	Spatc1l	0.27963	0.0815707	0.773815	0.262509	0.728317	0.517234	0.435808	0.623391	-0.681792	0.279035
ENSMUSG00000009145	Dqx1	0	0	0	0.10227	0	0	0	#DIV/0!	#DIV/0!	0.391002
ENSMUSG00000009185	Ccl8	0	0	0	0	0	0	0	#DIV/0!	#DIV/0!	#DIV/0!
ENSMUSG00000009207	Lnpk	0.610335	0.973288	0.525457	0.439274	0.590447	0.511787	0.570731	1.14244	0.192121	0.55124
ENSMUSG00000009210	Prr29	0	0.252093	0	0.10141	0	0.0799252	0.336715	0.636346	-0.652117	0.69412
ENSMUSG00000009214	Mymk	0	0	0	0.115705	0	0	0	#DIV/0!	#DIV/0!	0.391002
ENSMUSG00000009216	Fam163b	0.062938	0	0	0	0	0	0	#DIV/0!	#DIV/0!	0.391002
ENSMUSG00000009246	Trpm5	0	0	0	0.136629	0	0	0	#DIV/0!	#DIV/0!	0.391002
ENSMUSG00000009248	Ascl2	0.803226	0.669452	0.846763	0.754046	0.170781	0.339596	1.00147	1.5247	0.608524	0.406659
ENSMUSG00000009281	Rarres2	0	0	0.129358	0	0	0	0.174848	0.554871	-0.849776	0.721452
ENSMUSG00000009291	Pttg1ip	62.6863	68.913	61.6342	81.5757	66.4166	50.5033	50.4584	1.23138	0.30028	0.132377
ENSMUSG00000009292	Trpm2	0.0298954	0.0436039	0.0551528	0.16839	0.0667413	0.188013	0.102504	0.623588	-0.681335	0.397756
ENSMUSG00000009293	Ube2g2	58.0687	84.6065	76.5304	86.085	39.2221	29.304	33.3827	2.24679	1.16787	0.00364182
ENSMUSG00000009350	Mpo	1.41416	0.793313	1.45497	1.53181	1.33569	1.32801	0.54252	1.21504	0.281004	0.508147
ENSMUSG00000009356	Lpo	0	0	0	0.0557674	0	0	0	#DIV/0!	#DIV/0!	0.391002
ENSMUSG00000009376	Met	0	0	0	0.0227674	0	0.0179439	0	0.951608	-0.0715604	0.973476
ENSMUSG00000009378	Slc16a12	0.803886	1.30278	0.411959	0.251555	1.46232	0.693912	0.974455	0.663636	-0.591537	0.32983
ENSMUSG00000009394	Syn2	0.0264875	0	0	0.0248657	0	0	0	#DIV/0!	#DIV/0!	0.182007
ENSMUSG00000009406	Elk1	0.588361	0.464412	0.542721	0.194942	0.489348	0.230463	1.03564	0.764948	-0.386566	0.630612
ENSMUSG00000009418	Nav1	1.42541	2.24073	1.59789	1.57974	0.883949	0.790977	1.18481	1.79486	0.84387	0.0183975
ENSMUSG00000009470	Tnpo1	13.936	21.3002	10.8937	11.7261	9.55484	6.31686	6.98957	1.89806	0.924522	0.0565899
ENSMUSG00000009471	Myod1	0	0	0	0	0	0	0	#DIV/0!	#DIV/0!	#DIV/0!
ENSMUSG00000009487	Otog	0	0	0	0.033787	0	0	0	#DIV/0!	#DIV/0!	0.391002
ENSMUSG00000009535	Rnmt	25.1221	54.1262	34.2451	30.1112	27.7592	20.6715	21.7993	1.53358	0.616905	0.142933
ENSMUSG00000009545	Kcnq1	14.6967	10.0609	13.8084	14.0104	10.6659	7.10333	11.2327	1.35965	0.443232	0.100414
ENSMUSG00000009549	Srp14	587.532	475.524	536.493	643.582	733.185	609.855	760.718	0.799687	-0.322492	0.0727703
ENSMUSG00000009551	6330409D20Rik	0	0	0	0	0	0	0	#DIV/0!	#DIV/0!	#DIV/0!
ENSMUSG00000009555	Cdk9	5.08901	1.97935	2.60791	3.26078	1.20224	0.836728	1.71216	2.58663	1.37108	0.0535669
ENSMUSG00000009563	Tor2a	23.6914	30.1732	37.4552	31.183	23.5827	14.4116	28.6632	1.37834	0.462936	0.175408
ENSMUSG00000009566	Fpgs	75.4339	73.9303	77.5798	88.3351	73.3039	50.2311	90.4182	1.10519	0.144297	0.590527
ENSMUSG00000009569	Mrtfb	20.2185	24.5585	18.5163	16.6274	15.4004	14.4995	16.7498	1.28491	0.361663	0.0738959
ENSMUSG00000009575	Cbx5	11.2079	13.4639	10.3004	12.4824	9.29463	8.27726	7.24493	1.43415	0.520191	0.0110993
ENSMUSG00000009580	Odam	0	0	0	0	0	0	0	#DIV/0!	#DIV/0!	#DIV/0!
ENSMUSG00000009585	Apobec3	0	0	0.0545125	0.0739712	0	0	0	#DIV/0!	#DIV/0!	0.188908
ENSMUSG00000009588	St6galnac1	0	0	0	0.0730898	0	0	0	#DIV/0!	#DIV/0!	0.391002
ENSMUSG00000009596	Taf7l	0.0829549	0	0.459119	0	0.123464	0	0	3.29291	1.71936	0.467805
ENSMUSG00000009614	Sardh	0	0	0	0.0321854	0.0255133	0	0	0.946134	-0.079884	0.970401
ENSMUSG00000009621	Vav2	0.807955	0.612789	1.11792	0.960748	0.400834	0.398528	0.285421	2.41943	1.27467	0.012983
ENSMUSG00000009628	Tex15	18.755	18.2141	19.4961	13.2822	11.3642	6.20074	5.92442	2.22699	1.15509	0.011794
ENSMUSG00000009630	Ppp2cb	0.760655	0.147927	0	0.238027	0.188684	0	0	4.55765	2.18829	0.277957
ENSMUSG00000009633	G0s2	0	0	0	0.200724	0	0	0	#DIV/0!	#DIV/0!	0.391002
ENSMUSG00000009640	Dmap1	110.426	60.2615	95.9948	97.4304	54.2577	73.1297	46.7304	1.56839	0.649285	0.0566014
ENSMUSG00000009646	Pla2g12b	22.5308	12.0418	23.9804	23.0741	21.2221	18.7685	27.2077	0.911041	-0.134413	0.619096
ENSMUSG00000009647	Mcu	67.6896	57.3181	62.7112	57.0671	57.8251	34.269	56.6269	1.23446	0.303875	0.264654
ENSMUSG00000009654	Oit3	0	0.545599	0	0	0	0	0.124928	3.27549	1.71171	0.547181
ENSMUSG00000009670	Tex11	22.5598	38.7358	21.7578	22.6257	20.1917	15.3228	10.8923	1.70792	0.772244	0.0783912
ENSMUSG00000009681	Bcr	1.79617	2.52032	3.73313	2.73207	0.862899	0.874757	0.822093	3.15901	1.65947	0.019125
ENSMUSG00000009687	Fxyd5	0.932945	0.544297	0.368818	0.625588	0.132241	0.39444	0.110782	2.90799	1.54002	0.0418825
ENSMUSG00000009731	Kcnd1	0	0	0	0	0	0	0	#DIV/0!	#DIV/0!	#DIV/0!
ENSMUSG00000009733	Tfcp2	4.78114	8.08524	6.0934	5.94117	4.31424	5.94708	4.19012	1.29231	0.369951	0.174165
ENSMUSG00000009734	Pou6f2	1.1198	1.16663	0.836186	0.575678	1.01188	0.355081	1.11362	1.11817	0.161141	0.743374
ENSMUSG00000009739	Pou6f1	0	0.0781782	0.0247211	0.0503183	0.119662	0.0594867	0.100244	0.411296	-1.28175	0.0783631
ENSMUSG00000009741	Ubp1	33.0812	28.9846	36.4375	38.1122	31.2895	23.1148	24.1131	1.30495	0.383998	0.0686922
ENSMUSG00000009772	Nuak2	0	0	0	0.0445997	0	0	0	#DIV/0!	#DIV/0!	0.391002
ENSMUSG00000009828	Cilk1	2.21399	1.81024	1.62485	2.306	2.08051	1.1359	1.46081	1.27561	0.351185	0.264511
ENSMUSG00000009863	Sdhb	114.036	110.254	120.228	119.781	56.2029	72.8034	59.9423	1.84296	0.882022	0.00276107
ENSMUSG00000009876	Cox4i2	8.50814	11.1686	9.59217	19.3024	13.3664	13.1146	23.4261	0.729924	-0.454182	0.34484
ENSMUSG00000009894	Snap47	79.9449	63.2814	79.057	82.5682	59.8058	48.8584	58.0278	1.37162	0.455884	0.0136282
ENSMUSG00000009900	Wnt3a	0	0	0	0.126643	0	0	0	#DIV/0!	#DIV/0!	0.391002
ENSMUSG00000009905	Kdsr	4.43468	6.29481	5.12388	4.65672	3.43622	3.11201	2.10908	1.77683	0.829305	0.012111
ENSMUSG00000009907	Vps4b	6.39949	7.99182	5.49796	7.166	5.71162	4.68846	4.84997	1.33058	0.412059	0.0457935
ENSMUSG00000009927	Rps25	121.595	52.0852	73.924	114.93	110.315	140.915	187.89	0.619195	-0.691534	0.11793
ENSMUSG00000009941	Nxf2	0	0	0.0668953	0	0.161902	0	0	0.309887	-1.69019	0.567694
ENSMUSG00000009995	Taz	52.5995	43.8943	66.5178	64.3067	70.9478	42.0001	65.6251	0.954729	-0.0668365	0.809598
ENSMUSG00000010021	Kif19a	0	0	0	0.128931	0	0	0.0570793	1.69411	0.760525	0.739751
ENSMUSG00000010025	Aldh3a2	3.77837	6.41974	5.65592	4.72936	7.34995	4.58568	6.88042	0.820445	-0.285521	0.339366
ENSMUSG00000010044	Zmynd10	15.0456	11.942	10.0054	13.4675	9.37376	11.3909	16.087	1.02697	0.0383889	0.892379
ENSMUSG00000010045	Tmem115	1.61278	0.247612	1.64427	2.86869	0.315835	0.251214	0.529167	4.36047	2.12448	0.104239
ENSMUSG00000010047	Hyal2	27.542	40.0888	42.412	58.8256	21.6742	17.4906	23.1987	2.03086	1.02209	0.0404176
ENSMUSG00000010048	Ifrd2	1.48309	0.865261	0.390869	1.92268	0.262777	0.209012	0.440271	3.83355	1.93868	0.0810044
ENSMUSG00000010051	Hyal1	0	0.0287668	0	0	0	0	0	#DIV/0!	#DIV/0!	0.391002
ENSMUSG00000010054	Tusc2	7.40761	3.83478	5.96683	9.79445	3.49383	6.40709	7.34971	1.17403	0.231469	0.583619
ENSMUSG00000010057	Nprl2	206.587	135.856	202.765	188.119	172.323	142.651	153.761	1.17336	0.230645	0.210083
ENSMUSG00000010064	Slc38a3	0	0	0	0	0	0	0	#DIV/0!	#DIV/0!	#DIV/0!
ENSMUSG00000010066	Cacna2d2	0	0	0	0.175997	0	0.0173388	0	7.61287	2.92844	0.450518
ENSMUSG00000010067	Rassf1	13.7007	18.6447	20.779	14.6864	11.5233	8.43956	12.7918	1.5527	0.634775	0.0353163
ENSMUSG00000010080	Epn3	0	0	0	0.300914	0	0	0.142733	1.58117	0.66099	0.769259
ENSMUSG00000010086	Rnf112	0	0	0	0.0445656	0	0	0	#DIV/0!	#DIV/0!	0.391002
ENSMUSG00000010095	Slc3a2	186.181	126.078	190.918	198.561	152.058	96.7935	144.129	1.33926	0.421436	0.126341
ENSMUSG00000010097	Nxf1	49.4295	52.8903	38.0283	57.1449	28.8635	34.4244	30.8147	1.57402	0.654457	0.0160294
ENSMUSG00000010110	Stx5a	134.449	94.6965	138.157	167.787	77.1924	111.552	85.0156	1.46595	0.551831	0.0685687
ENSMUSG00000010122	Slc47a1	1.7616	2.53725	3.30067	2.4806	2.49893	1.99579	1.09819	1.35173	0.434802	0.271442
ENSMUSG00000010136	Pifo	0	0	0	0	0	0	0	#DIV/0!	#DIV/0!	#DIV/0!
ENSMUSG00000010142	Tnfrsf13b	0.262671	0	0	0.184941	0.146603	0.0971729	0	1.37712	0.461657	0.715591
ENSMUSG00000010154	Spire2	5.86154	7.48877	6.57034	7.31364	3.0368	3.5134	3.23783	2.08681	1.0613	0.001143
ENSMUSG00000010175	Prox1	0.0443942	0.0388506	0.102376	0.083352	0.0330366	0.0164233	0.0276756	2.61526	1.38696	0.0683363
ENSMUSG00000010205	Raver1	0	0	0	0	0	0	0	#DIV/0!	#DIV/0!	#DIV/0!
ENSMUSG00000010277	2610507B11Rik	5.46127	4.11243	3.96372	6.06086	2.58337	1.89506	4.20956	1.69184	0.758595	0.0791375
ENSMUSG00000010290	AI597479	10.6096	10.2431	9.7866	10.4656	8.25599	7.25216	9.53505	1.23102	0.299853	0.0908749
ENSMUSG00000010307	Tmem86a	0.888237	0	1.27452	1.38975	0.514106	0.365106	1.47662	1.13097	0.177563	0.836064
ENSMUSG00000010311	Optc	0.144647	0	0	0	0	0.107022	0	1.01367	0.0195934	0.992722
ENSMUSG00000010342	Tex14	10.0657	16.664	7.40048	10.7395	9.45298	6.70543	8.40528	1.37	0.454177	0.225876
ENSMUSG00000010358	Ifi35	0	0	0	0.202468	0	0	0	#DIV/0!	#DIV/0!	0.391002
ENSMUSG00000010362	Rdm1	5.91218	5.31188	7.30777	5.43918	3.07974	3.93689	4.71769	1.53211	0.615519	0.0269657
ENSMUSG00000010376	Nedd8	746.264	595.303	611.813	764.071	831.53	871.439	1030.53	0.745596	-0.423533	0.0375262
ENSMUSG00000010392	Gosr1	6.90398	5.8772	5.32704	6.84812	4.29757	4.65836	4.79123	1.36154	0.445235	0.0173328
ENSMUSG00000010406	Mrpl52	84.8043	13.3243	26.4884	52.4966	36.9902	93.4346	81.2381	0.627579	-0.672131	0.314586
ENSMUSG00000010435	Spaca7	0	0	0	0.178581	0	0	0	#DIV/0!	#DIV/0!	0.391002
ENSMUSG00000010453	Kansl3	3.6186	3.01364	4.56094	4.87514	3.7823	2.84084	3.34074	1.20949	0.274402	0.231242
ENSMUSG00000010461	Eya4	0.751341	0.507558	0.364767	0.649653	0.500266	0.555904	0.764217	0.936608	-0.0944826	0.754822
ENSMUSG00000010476	Ebf3	0.0201836	0.0353264	0.0186179	0.17053	0.0150199	0.0298669	0.0503303	1.9271	0.946434	0.488825
ENSMUSG00000010492	Uckl1os	0.369218	0.0861635	0.204346	0.693223	0.549518	0.491721	0.322242	0.744208	-0.426223	0.473817
ENSMUSG00000010505	Myt1	3.44445	6.02867	2.93837	2.84456	4.22067	2.16526	4.06856	1.09446	0.130221	0.755385
ENSMUSG00000010517	Faf1	17.0035	14.9122	19.9682	19.0862	11.8098	14.0957	8.52565	1.54591	0.628459	0.0358353
ENSMUSG00000010529	Gm266	0	0	0	0	0	0	0	#DIV/0!	#DIV/0!	#DIV/0!
ENSMUSG00000010538	Tsacc	55.0997	25.4043	28.4252	43.7077	20.4393	53.0347	48.1311	0.941389	-0.0871378	0.856651
ENSMUSG00000010554	Mettl16	2.96529	2.94101	2.4493	3.2266	1.51457	1.33633	1.30241	2.0915	1.06454	0.00109514
ENSMUSG00000010592	Dazl	564.064	348.853	490.627	485.316	640.336	360.133	459.595	0.970262	-0.0435538	0.886261
ENSMUSG00000010601	Apol7a	0	0	0	0.057719	0	0	0	#DIV/0!	#DIV/0!	0.391002
ENSMUSG00000010607	Pigyl	1138.73	927.948	1044.87	1126.39	832.066	1118.82	1611.64	0.89219	-0.164576	0.63342
ENSMUSG00000010608	Rbm25	28.263	23.555	24.3899	27.1765	23.8398	18.3182	13.9244	1.38258	0.467359	0.11571
ENSMUSG00000010609	Psen2	91.4402	96.2118	142.799	108.603	98.5667	59.0034	72.1199	1.43363	0.519675	0.101624
ENSMUSG00000010651	Acaa1b	2.94253	2.32589	1.92626	1.60395	1.27145	1.33437	2.24861	1.35937	0.442938	0.23673
ENSMUSG00000010660	Plcd1	0	0	0	0.0565247	0	0	0	#DIV/0!	#DIV/0!	0.391002
ENSMUSG00000010663	Fads1	0	0	0	0	0	0	0	#DIV/0!	#DIV/0!	#DIV/0!
ENSMUSG00000010721	Lmbr1	45.8421	59.9351	58.9655	53.7642	39.705	30.1727	32.1109	1.60685	0.684234	0.00523782
ENSMUSG00000010751	Tnfrsf22	0	0	0	0.207293	0	0	0	#DIV/0!	#DIV/0!	0.391002
ENSMUSG00000010755	Cars	11.0331	10.7447	10.2816	12.2698	6.31574	7.72367	5.94341	1.66378	0.734462	0.00263395
ENSMUSG00000010760	Phlda2	45.8524	46.8144	32.9476	41.4853	14.0937	29.6232	61.2085	1.19442	0.256306	0.675652
ENSMUSG00000010796	Asz1	193.212	251.256	194.255	220.995	170.921	153.426	179.053	1.28087	0.35712	0.0341943
ENSMUSG00000010797	Wnt2	0.578109	0	0.228542	0.542712	0.36875	0.427733	0.102971	1.12515	0.170121	0.833834
ENSMUSG00000010803	Gabra1	0.0508418	0	0	0.0715933	0.0378347	0	0	2.42704	1.2792	0.453673
ENSMUSG00000010825	Grid2ip	0.0824894	0	0	0.154878	0.0613857	0	0	2.90011	1.53611	0.407483
ENSMUSG00000010830	Kdelr3	0.923909	0.385018	0.365245	0.495623	0.29466	0.19531	0.164563	2.48627	1.31398	0.0845359
ENSMUSG00000010841	Cfap97d1	0	0	0	0.219086	0	0	0	#DIV/0!	#DIV/0!	0.391002
ENSMUSG00000010911	Apip	360.921	363.55	386.521	407.181	430.178	351.367	265.751	1.08721	0.120628	0.590348
ENSMUSG00000010914	Pdhx	225.471	166.213	226.121	219.451	180.659	168.259	141.21	1.28118	0.357471	0.0561448
ENSMUSG00000010936	Vac14	16.1081	12.4107	17.8945	18.8144	8.78125	12.3735	14.7626	1.36204	0.445767	0.120653
ENSMUSG00000011008	Mcoln2	0	0	0	0.265862	0	0	0	#DIV/0!	#DIV/0!	0.391002
ENSMUSG00000011034	Slc5a1	0	0	0	0	0	0	0	#DIV/0!	#DIV/0!	#DIV/0!
ENSMUSG00000011096	Akt1s1	10.0634	3.96128	8.05252	8.1952	4.69179	2.46696	7.70972	1.52701	0.610708	0.253903
ENSMUSG00000011114	Tbrg1	38.3829	16.1544	31.0899	36.4362	20.7829	30.9068	35.5352	1.04956	0.0697821	0.837134
ENSMUSG00000011118	Panx3	0	0	0	0	0	0	0	#DIV/0!	#DIV/0!	#DIV/0!
ENSMUSG00000011148	Adssl1	3.65339	2.39139	2.38365	1.08746	0.795723	0.593359	0.611049	3.56822	1.83521	0.0457066
ENSMUSG00000011154	Cfap161	0	0.0340816	0	0.0548403	0	0	0	#DIV/0!	#DIV/0!	0.198574
ENSMUSG00000011158	Brf1	2.15216	1.29746	2.38225	2.96324	1.37022	2.12313	1.62491	1.28878	0.366009	0.286031
ENSMUSG00000011171	Vipr2	0.333827	0.219106	0.26944	0.156694	0.279475	0.0308741	0.260137	1.28715	0.364176	0.581398
ENSMUSG00000011179	Odc1	63.664	102.079	83.2448	78.7638	56.9413	38.7272	30.3802	1.95015	0.963583	0.016854
ENSMUSG00000011254	Thg1l	9.32712	28.3252	15.8397	12.2932	4.59663	3.65615	5.69907	3.53638	1.82227	0.0651127
ENSMUSG00000011256	Adam19	0	0	0	0.0245722	0	0	0	#DIV/0!	#DIV/0!	0.391002
ENSMUSG00000011257	Pabpc4	81.5321	59.8976	67.4009	80.621	66.9712	59.503	65.4446	1.13115	0.177789	0.216937
ENSMUSG00000011263	Exoc3l2	0.139119	0	0.128327	0.261202	0	0	0	#DIV/0!	#DIV/0!	0.0895627
ENSMUSG00000011267	Zfp296	172.886	52.6459	98.3327	152.43	88.3782	116.754	79.2234	1.25625	0.32912	0.455909
ENSMUSG00000011305	Plin5	0	0	0	0.251314	0	0	0.0556298	3.38821	1.76053	0.54097
ENSMUSG00000011306	Sugp1	3.87161	3.29033	3.37444	4.52174	2.83574	2.34576	1.53938	1.68037	0.748781	0.0317119
ENSMUSG00000011349	Dmrtc2	0.23006	0	0.212214	0	0	0	0	#DIV/0!	#DIV/0!	0.182208
ENSMUSG00000011350	Gm5893	0	0	0	0	0	0	0	#DIV/0!	#DIV/0!	#DIV/0!
ENSMUSG00000011382	Dhdh	1.81005	1.27602	1.94791	1.25081	0.785733	3.42246	1.8023	0.784227	-0.350656	0.633692
ENSMUSG00000011427	Zfp790	2.85103	4.66331	3.24038	5.06618	3.94018	2.37311	2.95168	1.2807	0.356935	0.274088
ENSMUSG00000011463	Cpb1	7.59906	24.5824	12.5022	8.99708	4.30451	5.91612	5.16154	2.61735	1.38811	0.120187
ENSMUSG00000011486	Slc25a41	0	0	0	0	0	0	0	#DIV/0!	#DIV/0!	#DIV/0!
ENSMUSG00000011589	Fsd1	62.6008	75.3548	81.3112	66.5522	54.9239	37.0317	58.073	1.42882	0.514826	0.0577829
ENSMUSG00000011632	Pinlyp	592.943	510.781	644.354	637.314	697.052	473.034	761.738	0.92609	-0.110775	0.649561
ENSMUSG00000011658	Fuz	0.33502	0.260609	0.171684	0.594069	0.470918	0.385584	0.556943	0.722374	-0.469182	0.268452
ENSMUSG00000011751	Sptbn4	0	0	0	0.018282	0.0289843	0	0	0.473067	-1.07988	0.667436
ENSMUSG00000011752	Pgam1	5.63775	3.89218	4.94039	6.96854	5.52396	3.40654	6.20915	1.06206	0.0868592	0.782439
ENSMUSG00000011831	Evi5	69.4795	74.3175	81.5669	69.0864	59.0978	33.4733	29.2697	1.81251	0.857989	0.0601557
ENSMUSG00000011832	Evi5l	1.1361	0.535358	0.806133	1.64083	0.390207	0.452622	0.667394	2.04528	1.0323	0.110807
ENSMUSG00000011837	Snapc2	8.21155	4.79077	3.88439	13.1444	1.48851	3.42725	2.49394	3.03971	1.60393	0.0922911
ENSMUSG00000011877	Git1	4.34981	5.18781	6.67548	7.69718	3.17968	2.16456	2.99967	2.1492	1.1038	0.0172814
ENSMUSG00000011884	Gltp	66.2704	56.6076	75.559	70.746	55.6084	31.6716	43.6196	1.54231	0.625089	0.0522404
ENSMUSG00000011958	Bnip2	12.8827	15.1893	16.2091	16.8506	10.9106	7.01917	5.54454	1.95315	0.965802	0.0236693
ENSMUSG00000011960	Ccnt1	6.63014	4.03426	5.94698	5.65141	4.63122	4.37886	3.6388	1.32005	0.400587	0.0903424
ENSMUSG00000012017	Scarf2	0	0	0	0.0455407	0	0	0	#DIV/0!	#DIV/0!	0.391002
ENSMUSG00000012042	4930579F01Rik	0	0	0	0.0734892	0	0	0	#DIV/0!	#DIV/0!	0.391002
ENSMUSG00000012076	Brms1l	13.0983	15.2207	10.6901	11.9421	8.90496	7.41799	4.90608	1.80006	0.848043	0.017509
ENSMUSG00000012114	Med15	13.1813	8.03552	11.3767	11.3681	16.8563	9.20817	15.0684	0.801578	-0.319086	0.367014
ENSMUSG00000012117	Dhdds	24.2635	18.3193	28.2377	25.8273	18.1659	15.3304	14.9726	1.49551	0.580639	0.0248188
ENSMUSG00000012123	Crybg2	0.023873	0	0	0.112057	0	0	0.0446479	2.28336	1.19116	0.561537
ENSMUSG00000012126	Ubxn11	0.667645	0.526993	0.579627	0.884846	0.116903	0.435864	0.195866	2.66397	1.41358	0.0256796
ENSMUSG00000012187	Mogat1	0.597669	0.906597	0.441045	1.00993	0.533717	0.619087	0.521627	1.32369	0.404569	0.267685
ENSMUSG00000012211	Tex22	0	0	0	0.137662	0	0	0	#DIV/0!	#DIV/0!	0.391002
ENSMUSG00000012282	Wnt8a	0.746641	1.43127	0.295167	0.90119	0.396874	0.157836	1.13041	1.5018	0.586689	0.491802
ENSMUSG00000012296	Tjap1	8.7947	4.50695	6.72385	8.59092	8.60834	5.15874	8.69325	0.955565	-0.0655736	0.837885
ENSMUSG00000012350	Ehf	228.918	210.25	223.422	205.809	137.445	160.353	150.35	1.45331	0.539345	0.00102762
ENSMUSG00000012396	Nanog	0	0	0.0766222	0.23394	0.123629	0.184377	0	0.756223	-0.403117	0.759805
ENSMUSG00000012405	Rpl15	140.447	149.951	155.463	149.38	106.925	117.231	151.497	1.18841	0.249034	0.217836
ENSMUSG00000012422	Tmem167	21.2479	21.1232	19.9017	23.0854	19.4668	21.2673	13.0849	1.18952	0.250376	0.30249
ENSMUSG00000012428	Steap4	8.67713	19.6297	12.2511	12.9669	9.00495	6.68211	8.09568	1.68793	0.755254	0.0932366
ENSMUSG00000012429	Mplkip	2.9364	1.66489	2.59416	3.18368	1.84661	2.11139	2.16574	1.27117	0.346162	0.195684
ENSMUSG00000012443	Kif11	6.63961	11.3589	6.65413	8.8341	5.94401	4.063	4.01469	1.79115	0.84089	0.0392472
ENSMUSG00000012483	Rpa3	177.545	256.901	209.441	177.447	189.217	145.797	156.162	1.25414	0.326693	0.129954
ENSMUSG00000012519	Mlkl	2.66857	1.41536	4.55016	1.74603	2.16638	1.97443	1.46195	1.38951	0.474573	0.385025
ENSMUSG00000012520	Phox2b	0	0	0	0.239823	0	0	0	#DIV/0!	#DIV/0!	0.391002
ENSMUSG00000012535	Tnpo3	1.27947	1.38511	1.10154	1.66823	0.761707	0.620586	1.66616	1.33699	0.418992	0.410061
ENSMUSG00000012609	Ttll5	3.22609	2.83351	3.02994	3.68934	3.08168	1.78803	2.93265	1.22837	0.296742	0.28229
ENSMUSG00000012640	Zfp715	4.32932	2.90786	2.55046	4.03009	2.76148	2.63792	3.53809	1.15953	0.213541	0.398865
ENSMUSG00000012705	Retn	0.235888	0.688107	0.652769	13.8403	0.351079	0.349059	0.735271	8.05541	3.00996	0.385494
ENSMUSG00000012777	Acp4	4.89808	2.67126	5.99143	5.19795	1.82249	1.73322	3.78368	1.91692	0.938791	0.0710735
ENSMUSG00000012819	Cdh23	0.296848	0.153944	0.283962	0.299315	0.179996	0.146422	0.322136	1.19582	0.257996	0.549474
ENSMUSG00000012848	Rps5	202.236	59.5895	86.1907	171.504	36.1257	163.696	35.6199	1.65493	0.726771	0.396271
ENSMUSG00000012889	Podnl1	0	0	0	0.049262	0.0781	0	0	0.473067	-1.07988	0.667436
ENSMUSG00000013033	Adgrl1	0.0650636	0.0506124	0.100027	0.285039	0.0645573	0	0.0135204	4.81004	2.26605	0.165935
ENSMUSG00000013076	Amotl1	3.3864	2.39674	3.32854	4.42984	1.44592	1.24593	1.71888	2.3026	1.20326	0.0147796
ENSMUSG00000013083	2200002J24Rik	0	0	0.278875	0	0	0	0	#DIV/0!	#DIV/0!	0.391002
ENSMUSG00000013089	Etv5	4.26663	1.85368	2.97267	2.17314	0.911988	1.47765	2.2071	1.83817	0.878268	0.108617
ENSMUSG00000013091	Tmem190	0	0	0	0	0	0.158199	0	0	#NUM!	0.42265
ENSMUSG00000013150	Gfod2	1.81869	2.00422	1.30481	1.89704	0.691739	1.1064	1.48652	1.60399	0.681669	0.0801357
ENSMUSG00000013155	Enkd1	8.60166	5.58256	6.61983	8.74393	3.67398	5.49809	3.20471	1.79053	0.840387	0.0263461
ENSMUSG00000013158	4933405L10Rik	0.250482	0.219204	1.73289	0.235146	0.466	0.926638	0.546534	0.94282	-0.0849453	0.931134
ENSMUSG00000013160	Atp6v0d1	71.6683	90.3515	114.78	78.006	45.6035	34.5823	40.6639	2.20195	1.13878	0.0107251
ENSMUSG00000013236	Ptprs	1.30451	0.790065	0.939729	1.02636	0.795104	0.671031	0.875199	1.30075	0.379346	0.122193
ENSMUSG00000013275	Slc41a1	2.65398	1.72534	1.74865	2.98978	1.86214	1.09403	1.93814	1.3972	0.482535	0.182614
ENSMUSG00000013338	Fer1l4	0	0	0	0.0253525	0.0200969	0	0	0.946134	-0.0798839	0.970401
ENSMUSG00000013353	4931406B18Rik	0.0330612	0.0192885	0	0.0931107	0	0.0733842	0	1.48663	0.572047	0.724704
ENSMUSG00000013367	Iglon5	0	0	0	0.133357	0	0	0	#DIV/0!	#DIV/0!	0.391002
ENSMUSG00000013415	Igf2bp1	0	0.0112221	0	0.126401	0.014314	0.0284634	0.0119913	1.88461	0.914265	0.638796
ENSMUSG00000013418	B4galnt2	1.40595	1.38812	0.698321	1.72597	1.20722	0.800181	0.741633	1.42369	0.509637	0.199291
ENSMUSG00000013419	Zfp651	0.052735	0.0461498	0.121611	0.0742592	0.0392435	0.156071	0	1.13185	0.178678	0.876164
ENSMUSG00000013465	Nelfb	1.73644	2.9759	2.00218	3.20931	1.85754	1.52566	1.52228	1.51726	0.601467	0.0969052
ENSMUSG00000013483	Card14	0.121325	0	0.0746089	0.227793	0	0.14961	0.226904	0.844044	-0.24461	0.823191
ENSMUSG00000013495	Tmem175	37.9504	57.0937	55.8134	49.1638	40.4216	32.9137	40.8541	1.31375	0.393688	0.0698806
ENSMUSG00000013523	Bcas1	20.276	20.9533	21.0695	18.2473	22.2476	12.9943	12.7017	1.26001	0.333438	0.314893
ENSMUSG00000013539	Tango2	11.9368	13.5437	16.8529	13.7036	12.2645	8.0654	9.12943	1.42664	0.512622	0.05763
ENSMUSG00000013562	4833413E03Rik	0	0	0	0	0	0	0	#DIV/0!	#DIV/0!	#DIV/0!
ENSMUSG00000013584	Aldh1a2	122.977	81.3931	111.692	100.157	150.586	66.7654	100.869	0.980967	-0.027723	0.943606
ENSMUSG00000013593	Ndufs2	131.966	154.828	180.477	121.316	84.0638	86.9758	64.1483	1.87697	0.908403	0.00774368
ENSMUSG00000013611	Snx31	0.126905	0.370195	0.117061	0.476541	0.424973	0.140843	0.118671	1.1951	0.257126	0.753156
ENSMUSG00000013622	Atraid	66.0137	31.4162	48.3512	55.9257	25.561	45.4009	28.3278	1.52362	0.607507	0.130256
ENSMUSG00000013629	Cad	0.751034	0.637334	0.524829	0.961431	0.254042	0.875613	0.241194	1.57273	0.653268	0.341701
ENSMUSG00000013643	Lypd8	0	0	0	0.136161	0	0	0	#DIV/0!	#DIV/0!	0.391002
ENSMUSG00000013646	Sh3bp5l	0.0293189	0.0684207	0	0.165143	0	0.0216926	0.109666	1.50095	0.585873	0.674574
ENSMUSG00000013653	1810065E05Rik	1.40781	1.87736	2.78273	1.51042	0.598654	0.744013	2.38217	1.5259	0.609664	0.386322
ENSMUSG00000013662	Atad1	62.0054	100.388	54.4733	51.4431	83.7541	51.439	47.6985	1.10028	0.137872	0.720449
ENSMUSG00000013663	Pten	1.29475	4.52284	1.88104	1.50415	1.25256	0.993887	0.675993	2.36176	1.23986	0.17477
ENSMUSG00000013668	4933402N03Rik	0	0	0	0	0	0	0	#DIV/0!	#DIV/0!	#DIV/0!
ENSMUSG00000013698	Pea15a	0	0.140705	0	0.0452812	0.0358944	0	0	3.8861	1.95832	0.386465
ENSMUSG00000013701	Timm23	191.135	364.891	326.068	221.622	275.858	152.681	208.667	1.29909	0.377501	0.297305
ENSMUSG00000013707	Tnfaip8l2	0	0	0	0.155821	0	0	0	#DIV/0!	#DIV/0!	0.391002
ENSMUSG00000013736	Trnt1	41.2305	83.2433	47.764	52.2948	45.0656	30.6931	33.1487	1.54626	0.628786	0.123794
ENSMUSG00000013766	Ly6g6e	3.51108	7.42556	4.58818	6.31753	1.85075	1.94834	5.56328	1.74975	0.807145	0.196206
ENSMUSG00000013787	Ehmt2	0.271428	0.178151	0.312966	0.445916	0.15149	0.100413	0.126908	2.39261	1.25858	0.0465879
ENSMUSG00000013822	Elof1	1890.24	765.353	1212.7	1683.9	1206.34	1943.41	1875.94	0.828574	-0.271298	0.44289
ENSMUSG00000013833	Med16	1.07834	0.722328	0.884171	1.23728	0.534976	0.561448	0.597552	1.7365	0.796182	0.0325185
ENSMUSG00000013846	St3gal1	0	0	0.0752242	0.025519	0.0809157	0.0402251	0.0169463	0.547172	-0.869934	0.457594
ENSMUSG00000013858	Tmem259	2.07681	0.489319	1.95254	2.13711	1.4266	1.03425	1.44408	1.27834	0.354274	0.436724
ENSMUSG00000013878	Rnf170	14.6312	19.633	15.5895	13.9876	12.1545	8.24051	7.01771	1.74666	0.804602	0.0242419
ENSMUSG00000013921	Clip3	0.615257	0.441788	1.04775	0.710875	0.457852	0.385185	0.678598	1.38782	0.472817	0.261505
ENSMUSG00000013928	Thap8	1.07207	0.402084	1.48336	0.575102	1.31066	0.509918	0.668335	1.0645	0.0901806	0.883568
ENSMUSG00000013936	Myl2	1.91009	1.56013	0.704767	1.79314	1.20821	1.34258	1.2503	1.17758	0.235828	0.471244
ENSMUSG00000013973	Dedd	10.8035	8.37925	12.1637	10.6491	7.21199	9.63903	7.52734	1.292	0.369601	0.083798
ENSMUSG00000013974	Mcemp1	7.72857	4.72717	5.51926	3.7447	5.47304	5.62601	4.04094	1.07594	0.105603	0.714912
ENSMUSG00000013997	Nit1	10.1198	9.27464	9.78754	10.0319	6.91256	7.48743	5.74376	1.46002	0.545991	0.016735
ENSMUSG00000014030	Pax5	0.378652	0.429552	0.504514	0.691187	0.39136	0.124515	0.314739	1.80942	0.855527	0.0923403
ENSMUSG00000014039	Prdm15	0.0164097	0.0382949	0.0302735	0.0308099	0.0122115	0	0.0204598	2.65802	1.41035	0.0719637
ENSMUSG00000014074	Rnf168	57.4728	45.8521	60.753	63.5927	43.173	28.8738	40.4084	1.51841	0.602561	0.0244926
ENSMUSG00000014075	Tctex1d2	35.1384	30.1128	30.0357	32.1073	25.8001	26.6916	23.8527	1.25151	0.323668	0.0075036
ENSMUSG00000014077	Chp1	16.3932	20.9914	18.902	15.8392	21.2299	13.3892	14.6991	1.09684	0.133358	0.597513
ENSMUSG00000014104	Sval2	0	0	0	0	0	0	0	#DIV/0!	#DIV/0!	#DIV/0!
ENSMUSG00000014158	Trpv4	0.731045	0.613101	1.26438	1.32968	0.850027	0.642304	1.25328	1.07577	0.105372	0.797576
ENSMUSG00000014164	Klhl3	1.42435	5.10466	2.97964	1.57591	0.700324	0.696295	0.602537	4.15847	2.05605	0.0901661
ENSMUSG00000014177	Tvp23b	198.233	276.954	225.129	253.368	214.362	156.718	123.683	1.44566	0.531732	0.0875345
ENSMUSG00000014195	Dnajc7	40.8236	43.3447	38.6812	40.6249	17.8993	14.3697	13.6642	2.66922	1.41642	0.000102838
ENSMUSG00000014198	Zfp385c	0	0	0	0.0563789	0.0446915	0	0	0.946134	-0.079884	0.970401
ENSMUSG00000014226	Cacybp	7.55844	7.31924	8.05027	10.8995	5.6827	3.86276	3.74044	1.90959	0.93326	0.0118133
ENSMUSG00000014232	Cluap1	8.09001	6.34082	8.44236	6.82753	4.19596	4.59505	2.49621	1.97352	0.98077	0.010042
ENSMUSG00000014243	Zswim7	314.206	261.982	294.056	331.032	308.037	378.737	477.879	0.773584	-0.37037	0.20991
ENSMUSG00000014245	Pigl	12.8918	10.1562	14.0884	8.7878	8.06599	9.4777	9.98209	1.2513	0.323433	0.158948
ENSMUSG00000014294	Ndufa2	1917.36	962.483	1218.13	1834.81	1419.08	2838.93	2602.9	0.648541	-0.624729	0.200971
ENSMUSG00000014301	Pam16	451.932	208.782	273.096	372.853	451.451	595.529	738.888	0.548751	-0.865777	0.0594535
ENSMUSG00000014303	Glis2	0	0.0248461	0.0785671	0.199898	0.0950755	0	0.0265491	1.87037	0.903327	0.534558
ENSMUSG00000014313	Cox6c	158.719	104.479	106.434	153.118	198.655	256.924	242.744	0.561434	-0.832813	0.00915156
ENSMUSG00000014329	Bicc1	1.65185	0.949118	1.66223	1.69168	2.62612	0.944409	1.59147	0.8652	-0.208894	0.691682
ENSMUSG00000014349	Ube2z	5.82417	4.18625	6.7477	5.64253	1.62964	1.44789	2.1785	3.19642	1.67646	0.00269805
ENSMUSG00000014351	Gip	0	0	0	0	0	0.200569	0	0	#NUM!	0.42265
ENSMUSG00000014353	Tmem87b	9.71654	13.1237	10.8659	11.225	8.17168	5.28514	4.79887	1.84591	0.88433	0.0178517
ENSMUSG00000014355	Anapc1	3.97783	4.76499	4.21399	4.18406	2.08952	1.49217	1.91716	2.33788	1.2252	0.000242155
ENSMUSG00000014361	Mertk	6.05603	9.27151	7.21062	5.2417	4.09117	4.38542	3.26663	1.77421	0.827174	0.0339396
ENSMUSG00000014402	Tsg101	257.862	289.779	285.62	295.804	275.095	195.128	178.104	1.30613	0.385294	0.149136
ENSMUSG00000014418	Hps5	1.46189	2.55868	1.90375	2.12585	1.40786	1.37855	1.75123	1.33057	0.412043	0.118374
ENSMUSG00000014426	Map3k4	9.38394	4.80242	5.16323	7.60732	5.40414	4.79109	7.85703	1.11995	0.163437	0.635073
ENSMUSG00000014444	Piezo1	0.318669	0.229662	0.103747	0.422339	0.209243	0.318993	0.315519	0.955032	-0.0663796	0.876145
ENSMUSG00000014453	Blk	0.345133	0	0.063672	0.194401	0	0.0510716	0	8.85823	3.14702	0.177662
ENSMUSG00000014470	Rnf166	60.2327	43.7893	58.7624	64.8239	51.4557	32.7644	70.5954	1.10264	0.140965	0.687851
ENSMUSG00000014496	Ankrd28	2.02478	4.01461	2.47155	2.4296	1.5974	1.11512	0.968048	2.22938	1.15664	0.034011
ENSMUSG00000014498	Ankrd52	0.199512	0.0387997	0.286278	0.332972	0.0329933	0.0492053	0.124377	3.11348	1.63853	0.107792
ENSMUSG00000014503	Pkd2l2	1021.24	605.505	859.734	858.43	1058.83	1043.31	949.138	0.822175	-0.282483	0.124232
ENSMUSG00000014504	Srp19	50.9449	48.9384	52.9085	57.3137	59.9404	65.0997	61.248	0.845889	-0.241459	0.00995582
ENSMUSG00000014529	Tmbim7	0.555921	0.185334	0.146513	0.0745547	0	0.176279	0.0990186	2.62169	1.39049	0.27673
ENSMUSG00000014542	Clec4f	0	0	0	0	0	0	0	#DIV/0!	#DIV/0!	#DIV/0!
ENSMUSG00000014543	Klra17	0	0	0	0	0	0	0	#DIV/0!	#DIV/0!	#DIV/0!
ENSMUSG00000014547	Wdfy2	1.39903	1.40769	1.92641	1.31337	0.573365	0.750088	0.745766	2.19159	1.13198	0.0058021
ENSMUSG00000014550	Rbsn	2.94734	4.29264	3.42283	2.92612	0.94675	1.47471	1.79774	2.41556	1.27236	0.00442756
ENSMUSG00000014551	Mrps25	152.844	68.9815	99.8434	124.237	83.1825	113.841	71.5911	1.24502	0.316165	0.361965
ENSMUSG00000014554	Dguok	63.7338	53.8666	67.7685	59.0353	53.1691	39.7147	46.5304	1.31481	0.394854	0.039205
ENSMUSG00000014592	Camta1	6.73611	8.65041	7.39262	6.93564	4.46108	4.24627	3.87263	1.77155	0.825012	0.0024498
ENSMUSG00000014599	Csf1	6.34767	4.34115	5.26974	6.29007	6.32452	3.73114	6.1776	1.02792	0.0397262	0.884973
ENSMUSG00000014601	Strip1	22.5407	36.9413	32.4798	29.3683	28.1091	16.8796	19.6728	1.40729	0.492921	0.11629
ENSMUSG00000014602	Kif1a	0.159686	0.0349364	0.0736493	0.281079	0.0297081	0.073843	0.0124437	3.55199	1.82863	0.168428
ENSMUSG00000014603	Alx3	0	0	0	0.0924053	0	0	0	#DIV/0!	#DIV/0!	0.391002
ENSMUSG00000014606	Slc25a11	28.55	17.0666	28.3611	26.8844	22.8148	17.8738	27.6557	1.10684	0.146451	0.564793
ENSMUSG00000014609	Chrne	0.991777	0.771494	1.01649	0.2069	0.49203	0.978399	0.686978	1.03828	0.0541988	0.91145
ENSMUSG00000014633	Cmc2	188.968	94.1333	128.735	172.092	135.129	225.47	209.524	0.768162	-0.380518	0.276441
ENSMUSG00000014668	Chfr	15.0263	21.7451	14.9835	12.0967	17.0854	11.9872	16.7202	1.04577	0.0645633	0.80062
ENSMUSG00000014686	Ceacam16	0	0	0	0	0	0	0	#DIV/0!	#DIV/0!	#DIV/0!
ENSMUSG00000014704	Hoxa2	0	0	0	0	0	0	0	#DIV/0!	#DIV/0!	#DIV/0!
ENSMUSG00000014725	Adam28	1.62224	0.80448	1.14101	0.989896	2.20317	1.24528	1.44113	0.699083	-0.516465	0.235162
ENSMUSG00000014747	Ankrd53	0	0	0	0.100535	0.159389	0	0	0.473067	-1.07988	0.667436
ENSMUSG00000014748	Tex261	38.085	29.3425	40.4254	41.5266	27.0193	22.0102	32.2056	1.37914	0.463769	0.0551294
ENSMUSG00000014763	Fam120b	3.70459	5.12989	3.08784	3.22636	2.77343	3.40143	2.47642	1.31328	0.393169	0.160629
ENSMUSG00000014767	Tbp	22.7579	36.7909	24.447	25.2021	23.0811	17.437	20.9519	1.33233	0.413954	0.126145
ENSMUSG00000014769	Psmb1	217.239	211.913	244.053	201.16	155.086	197.166	133.205	1.35084	0.433856	0.0739493
ENSMUSG00000014771	Pdcd2	0	0	0	0	0	0	0	#DIV/0!	#DIV/0!	#DIV/0!
ENSMUSG00000014773	Dll1	0	0.231777	0.081435	0.290073	0	0	0	#DIV/0!	#DIV/0!	0.109061
ENSMUSG00000014776	Nol3	1.40731	0.239473	0.486802	1.54133	0.610906	1.12801	1.82776	0.772759	-0.371909	0.599803
ENSMUSG00000014778	Fhod1	0.119739	0.0232859	0.552252	0.299753	0.118807	0.0590618	0.12441	2.46882	1.30382	0.294166
ENSMUSG00000014782	Plekhg4	0.169983	0.178508	0.533111	0.0638302	0.252991	0.176075	0.0423875	1.50402	0.588822	0.53847
ENSMUSG00000014786	Slc9a5	0.177704	0.124411	0.557324	0.300282	0.0528963	0.341848	0.398815	1.09606	0.132331	0.867592
ENSMUSG00000014791	Elmo3	0.106877	0	0.0492933	0.200667	0	0.0790767	0	3.38441	1.7589	0.272108
ENSMUSG00000014813	Stc1	0.0887461	0.207104	0.122793	0	0	0	0	#DIV/0!	#DIV/0!	0.0922818
ENSMUSG00000014837	4931428F04Rik	1.10497	1.04757	1.2316	0.86443	0.479663	0.74942	0.258317	2.14228	1.09915	0.0362528
ENSMUSG00000014846	Tppp3	5.03879	1.70504	2.97467	5.2033	2.09982	4.99567	5.15159	0.913796	-0.130056	0.799269
ENSMUSG00000014850	Msh3	24.7396	36.3879	23.5684	26.8289	19.8757	17.3371	18.2289	1.50868	0.593284	0.0444367
ENSMUSG00000014852	Adamts13	0.151256	0	0.244164	0.319488	0	0.0839337	0.165014	2.15379	1.10688	0.305519
ENSMUSG00000014856	Tmem208	24.8969	18.6959	23.6477	30.4305	14.7669	26.9928	19.4395	1.19696	0.25938	0.406611
ENSMUSG00000014859	E2f4	135.042	145.431	167.163	190.802	155.658	97.218	148.391	1.19329	0.254948	0.312772
ENSMUSG00000014867	Surf4	1049.06	1573.25	1631.64	1376.69	1147.36	907.716	883.395	1.43714	0.523198	0.0427599
ENSMUSG00000014873	Surf2	4.37168	3.88954	6.80494	6.00212	3.33458	3.59842	2.2484	1.721	0.783249	0.0428373
ENSMUSG00000014905	Dnajb9	10.9592	21.4406	16.9159	12.0715	10.004	9.51402	6.83205	1.74726	0.805091	0.0663628
ENSMUSG00000014907	Naf1	1.20384	0.983277	0.721794	1.18663	0.582304	0.846164	1.16324	1.18518	0.245112	0.476273
ENSMUSG00000014932	Yes1	4.01836	5.83202	4.43882	4.26133	4.91003	2.88135	1.93293	1.43073	0.516755	0.24893
ENSMUSG00000014956	Ppp1cb	2.44034	6.27241	4.42336	3.66868	2.32399	1.149	1.50005	2.53439	1.34164	0.0434538
ENSMUSG00000014959	Gorasp2	186.099	161.864	181.361	203.555	171.723	151.687	129.572	1.21343	0.279085	0.0991473
ENSMUSG00000014980	Tsen15	0.976672	0.67341	0.778058	1.0419	0.132146	0.394158	0.221405	3.48067	1.79937	0.00309359
ENSMUSG00000015001	Oc90	0.194805	0	0	0.274316	0	0.0720665	0	4.88217	2.28752	0.279714
ENSMUSG00000015002	Efr3a	3.18586	4.12724	2.74281	3.31288	3.81759	2.97365	2.89255	1.0354	0.050185	0.793848
ENSMUSG00000015013	Trappc2l	250.126	161.418	171.347	237.232	235.956	292.117	299.417	0.743323	-0.42794	0.0662639
ENSMUSG00000015016	Acsf3	0.844935	0.173983	0.916931	1.44643	0.702743	0.478058	0.0619692	2.04117	1.0294	0.238168
ENSMUSG00000015023	Ddx19a	34.4504	29.138	27.8275	29.2075	20.8562	24.8835	29.0543	1.20956	0.274478	0.144237
ENSMUSG00000015027	Galns	5.55187	2.21404	6.22323	7.19116	3.50393	3.74376	3.24202	1.51436	0.598711	0.194479
ENSMUSG00000015053	Gata2	0.310504	0	0	0.129552	0	0.102105	0.129047	1.42781	0.513808	0.710769
ENSMUSG00000015083	C8g	41.2882	19.8674	36.1294	35.013	29.5185	24.8264	33.2046	1.13334	0.180584	0.493051
ENSMUSG00000015085	Entpd2	2.36293	1.48069	2.34108	2.21825	2.40967	1.61879	2.29143	0.997203	-0.00404054	0.986249
ENSMUSG00000015087	Rabl6	1.45974	1.29449	1.3465	1.23333	0.195532	0.496817	0.546007	3.23053	1.69177	0.00597126
ENSMUSG00000015090	Ptgds	2.7105	5.60062	8.22994	4.87703	4.95859	9.77657	11.4762	0.612848	-0.706398	0.222387
ENSMUSG00000015092	Edf1	128.398	89.5122	103.046	121.067	84.1843	98.766	103.493	1.15736	0.210835	0.215512
ENSMUSG00000015093	Clic3	1.4722	0.107364	1.6975	1.2093	2.60196	1.22542	0.114723	0.853551	-0.228451	0.825823
ENSMUSG00000015094	Npdc1	2.57466	1.08485	2.15503	3.49125	2.19982	1.94022	2.2887	1.08565	0.118556	0.74098
ENSMUSG00000015095	Fbxw5	12.7532	17.729	15.6477	17.7581	10.9436	7.76542	11.4502	1.58877	0.667909	0.0166583
ENSMUSG00000015112	Slc25a13	18.8783	24.3738	16.4188	15.9272	22.4048	10.63	16.9044	1.13535	0.183141	0.602
ENSMUSG00000015120	Ube2i	127.24	159.326	158.45	141.615	130.942	97.7678	145.029	1.17722	0.235384	0.255686
ENSMUSG00000015126	Tsr3	69.2127	38.2835	74.2201	65.1216	33.0194	46.8166	32.239	1.65183	0.724061	0.0513904
ENSMUSG00000015127	Unkl	0.229797	0.287287	0.0908445	0.123272	0.244295	0.242889	0.327444	0.673191	-0.570911	0.162822
ENSMUSG00000015133	Lrrk1	0	0.0210832	0.133336	0.135699	0	0.0534748	0.101377	1.40514	0.490714	0.671359
ENSMUSG00000015134	Aldh1a3	0.564711	1.50612	1.33947	0.681602	1.08061	2.02941	1.68479	0.640051	-0.643741	0.182072
ENSMUSG00000015143	Actn1	3.19758	2.65101	3.66363	2.81221	1.87857	0.99614	1.57373	2.07788	1.05511	0.00732936
ENSMUSG00000015149	Sirt2	5.17829	4.35903	6.10723	6.4585	3.93608	4.2692	5.39568	1.21883	0.2855	0.187032
ENSMUSG00000015165	Hnrnpl	1.50163	0.693563	0.894574	1.0279	0.582011	0.53237	0.819112	1.59724	0.675581	0.111523
ENSMUSG00000015176	Nolc1	44.319	30.1796	41.0541	44.2471	32.4571	32.2357	40.376	1.14068	0.189893	0.302157
ENSMUSG00000015189	Casd1	0	0.0269141	0.170213	0	0	0.0682641	0.115035	0.806577	-0.310117	0.831539
ENSMUSG00000015202	Cnksr3	2.96071	2.80338	3.40261	1.32137	1.40864	0.682312	0.877477	2.6499	1.40594	0.0289279
ENSMUSG00000015214	Mtmr1	0.381431	0.0927224	0	0	0.0473079	0.164625	0	1.67796	0.746709	0.662974
ENSMUSG00000015217	Hmgb3	63.9397	65.0259	67.4383	63.7029	53.9713	50.5769	52.6968	1.24061	0.311053	0.000380934
ENSMUSG00000015222	Map2	0.350978	0.620907	0.49085	0.488919	0.345292	0.276319	0.373922	1.47031	0.556118	0.0608807
ENSMUSG00000015224	Cyp2j9	0.558087	0.0976795	0.566274	0.6287	0.49837	0.454211	0.347915	1.06733	0.0940026	0.834756
ENSMUSG00000015242	Nipsnap3a	0	0	0	0	0	0	0	#DIV/0!	#DIV/0!	#DIV/0!
ENSMUSG00000015243	Abca1	0	0	0	0	0	0	0	#DIV/0!	#DIV/0!	#DIV/0!
ENSMUSG00000015247	Nipsnap3b	1.21433	0.322028	0.10183	1.76178	0.164302	0	0.3441	5.01567	2.32644	0.177031
ENSMUSG00000015289	Lage3	66.9004	50.2133	50.5756	67.389	44.2303	53.2483	85.7676	0.962141	-0.0556799	0.876548
ENSMUSG00000015290	Ubl4a	48.6033	26.5579	37.0146	42.734	33.6547	44.1616	53.3939	0.885468	-0.175489	0.532355
ENSMUSG00000015291	Gdi1	6.45922	5.48825	5.67825	5.3312	3.87118	3.30365	3.43217	1.62324	0.698874	0.000865508
ENSMUSG00000015305	Sash1	4.49934	4.27355	4.31072	5.46857	3.1865	2.75003	5.43369	1.22373	0.291291	0.419023
ENSMUSG00000015312	Gadd45b	5.97729	1.50431	1.83787	5.17121	4.70974	1.30073	4.38386	1.04557	0.0642903	0.924135
ENSMUSG00000015314	Slamf6	0.0687717	0.0501533	0.0317184	0.193683	0.0639718	0.0890452	0.0428727	1.31832	0.398696	0.624165
ENSMUSG00000015316	Slamf1	8.62193	11.19	9.4321	7.46922	8.37474	4.90193	5.8276	1.4413	0.527368	0.0959252
ENSMUSG00000015335	Zdhhc12	43.298	27.2696	41.8641	35.9456	30.7457	30.8004	45.5942	1.03867	0.0547322	0.833054
ENSMUSG00000015337	Endog	35.5648	10.6301	35.2301	42.762	21.3815	23.0732	28.1784	1.28234	0.358779	0.41005
ENSMUSG00000015340	Cybb	0.12826	0.261902	0	0.0301017	0.167031	0.0711731	0	1.32322	0.404058	0.750317
ENSMUSG00000015341	Golga7	56.0971	129.669	76.4179	80.7352	70.1596	49.8023	43.8782	1.56976	0.650541	0.144838
ENSMUSG00000015342	Xk	0.953915	0.577937	0.575331	0.447754	0.354935	0.0814368	0.228722	2.8811	1.52662	0.0276241
ENSMUSG00000015354	Pcolce2	4.55014	4.67498	4.94004	3.85573	3.92542	3.03885	3.86579	1.24798	0.31959	0.0679057
ENSMUSG00000015355	Cd48	3.44587	1.82762	4.33441	2.05856	6.76041	2.66543	0.585867	0.873962	-0.194358	0.8427
ENSMUSG00000015357	Clpx	19.0285	43.8464	28.1231	25.4691	25.2664	17.983	17.8103	1.43057	0.516591	0.20358
ENSMUSG00000015363	Trabd	0	0	0	0.406511	0	0.0492903	0.0415308	3.35696	1.74716	0.535455
ENSMUSG00000015365	Mov10l1	2.53773	3.35073	4.18893	2.67492	1.85536	1.21881	1.97061	1.89587	0.92286	0.0214197
ENSMUSG00000015377	Dennd6b	0.505383	0.221137	0.407907	0.563397	0.094022	0.163592	0.275677	2.38776	1.25566	0.0442442
ENSMUSG00000015396	Cd83	0.0724081	0	0	0.203924	0.0538835	0	0	3.84624	1.94345	0.378554
ENSMUSG00000015401	Cltrn	10.2525	11.8926	10.0135	3.62344	9.42473	7.05019	6.39148	1.17362	0.230969	0.549887
ENSMUSG00000015405	Ace2	0.0495039	0.57763	0.410974	0.278837	0.478907	0.109881	0.246889	1.18193	0.241139	0.757337
ENSMUSG00000015437	Gzmb	0	0	0.598144	0	0	0	0	#DIV/0!	#DIV/0!	0.391002
ENSMUSG00000015441	Gzmf	0	0	0	0	0	0	0	#DIV/0!	#DIV/0!	#DIV/0!
ENSMUSG00000015443	Gzmn	0	0	0	0.176597	0	0	0	#DIV/0!	#DIV/0!	0.391002
ENSMUSG00000015451	C4a	0.0300086	0	0	0.0563425	0	0	0	#DIV/0!	#DIV/0!	0.209962
ENSMUSG00000015452	Ager	0	0	0	0.0816585	0	0	0	#DIV/0!	#DIV/0!	0.391002
ENSMUSG00000015461	Atf6b	2.29668	2.8769	1.74466	2.53654	1.20643	1.89919	2.31609	1.30791	0.387259	0.238747
ENSMUSG00000015467	Egfl8	0.105754	0.0616991	0.487754	0.198559	0.0786987	0.469476	0	1.1681	0.224169	0.869149
ENSMUSG00000015468	Notch4	0.0693091	0.0269575	0.0426218	0.0216885	0.0515774	0.0512807	0.0144026	1.02705	0.0385079	0.951172
ENSMUSG00000015474	Ppt2	19.521	17.1665	23.1985	22.1381	10.6566	8.75032	17.9878	1.6451	0.718177	0.0842687
ENSMUSG00000015476	Prrt1	0	0	0	0.151631	0	0	0	#DIV/0!	#DIV/0!	0.391002
ENSMUSG00000015478	Rnf5	50.6083	66.7445	71.1242	63.7785	41.399	31.7765	65.7609	1.36171	0.445424	0.233653
ENSMUSG00000015484	Fam163a	0	0.0559774	0	0.0450363	0	0	0	#DIV/0!	#DIV/0!	0.185403
ENSMUSG00000015488	Cacfd1	10.3177	11.6917	13.1412	9.98395	8.59349	6.63558	9.12863	1.38974	0.474816	0.0316877
ENSMUSG00000015501	Hivep2	0.719416	0.261335	0.425711	0.547939	0.535363	0.301293	0.482337	1.1113	0.152253	0.700351
ENSMUSG00000015519	2310057J18Rik	0	0	0	0	0	0	0	#DIV/0!	#DIV/0!	#DIV/0!
ENSMUSG00000015522	Arnt	2.69803	8.12822	3.62583	2.35815	3.11551	1.47996	2.04446	1.89876	0.925061	0.238487
ENSMUSG00000015533	Itga2	0	0	0.0240834	0	0	0	0	#DIV/0!	#DIV/0!	0.391002
ENSMUSG00000015536	Mocs2	27.3159	28.4891	30.168	25.3538	27.3381	21.5346	17.8752	1.2509	0.322968	0.169529
ENSMUSG00000015542	Nat9	51.381	21.0888	36.5027	44.3424	19.185	41.284	18.6006	1.45424	0.540265	0.286559
ENSMUSG00000015568	Lpl	21.5774	17.6179	21.5922	17.2361	25.9903	14.6365	14.6592	1.05845	0.081958	0.807545
ENSMUSG00000015575	Atp6v0e	187.036	197.342	202.609	194.565	218.598	187.607	216.779	0.940898	-0.08789	0.346522
ENSMUSG00000015579	Nkx2-5	0.108338	0	0	0.40682	0	0	0	#DIV/0!	#DIV/0!	0.272775
ENSMUSG00000015597	Zfp318	1.5515	2.00712	2.02849	2.21642	0.72286	0.648828	0.504634	3.11921	1.64118	0.000918551
ENSMUSG00000015599	Ttbk1	0.0528435	0.0616597	0.182791	0.272844	0.0294932	0.097745	0.107065	1.825	0.867899	0.326793
ENSMUSG00000015605	Srf	3.28307	4.46927	5.81926	4.1094	1.10181	1.52413	2.24734	2.72111	1.4442	0.00744562
ENSMUSG00000015619	Gata3	36.5164	25.2101	38.6499	33.7092	24.2826	23.6233	29.9442	1.29177	0.369347	0.088828
ENSMUSG00000015627	Gata5	0	0	0	0	0	0	0	#DIV/0!	#DIV/0!	#DIV/0!
ENSMUSG00000015647	Lama5	1.66806	1.54563	2.00629	2.36424	0.803199	0.859077	1.40689	1.85332	0.890115	0.0240746
ENSMUSG00000015652	Steap1	0.67623	2.36715	2.12083	0.76179	1.20774	0.900596	0.590193	1.64701	0.719846	0.2919
ENSMUSG00000015653	Steap2	10.4128	11.6579	9.93038	10.4087	12.2566	6.60363	8.68068	1.15491	0.207782	0.481943
ENSMUSG00000015656	Hspa8	294.614	330.15	336.225	360.149	219.757	300.763	170.572	1.43375	0.519793	0.105666
ENSMUSG00000015659	Serac1	4.02909	2.20818	2.13983	2.94187	1.69601	1.83681	2.10582	1.50554	0.590284	0.116473
ENSMUSG00000015665	Awat1	0.133981	0.390835	0	0.125778	0	0	0.167049	2.92096	1.54644	0.331212
ENSMUSG00000015668	Pdzd11	191.487	140.987	209.424	172.612	159.439	154.505	134.658	1.19456	0.256482	0.146191
ENSMUSG00000015671	Psma2	568.233	551.425	575.882	529.919	708.374	592.693	549.33	0.902019	-0.14877	0.330069
ENSMUSG00000015672	Mrpl32	127.283	140.275	140.099	125.315	171.525	145.84	132.179	0.88919	-0.169437	0.283965
ENSMUSG00000015697	Setdb1	23.1535	24.0674	23.5884	23.9299	12.1338	10.4354	12.3842	2.03284	1.02349	0.00106409
ENSMUSG00000015702	Anxa9	0	0	0.248606	0	0	0.199408	0	0.93504	-0.0968993	0.964124
ENSMUSG00000015709	Arnt2	0	0	0	0.0682134	0	0	0	#DIV/0!	#DIV/0!	0.391002
ENSMUSG00000015711	Prune1	29.9065	38.5298	39.8367	33.4392	29.8781	17.1001	23.9708	1.49804	0.583073	0.0619487
ENSMUSG00000015714	Cers2	29.3333	35.912	34.4415	51.0795	34.3078	22.6403	26.0244	1.3628	0.44657	0.146006
ENSMUSG00000015721	Nlrp5	259.544	585.336	331.347	314.53	355.349	265.632	281.757	1.23853	0.308627	0.409734
ENSMUSG00000015733	Capza2	34.907	91.6441	41.1531	38.1719	35.2471	20.1657	18.0555	2.10168	1.07154	0.138197
ENSMUSG00000015745	Plekho1	0.857429	0.650312	1.26547	1.52937	0.893295	0.444078	2.35192	0.874674	-0.193182	0.819698
ENSMUSG00000015747	Vps45	9.37934	6.91497	7.61872	8.62984	5.90329	6.76699	5.06171	1.37645	0.460949	0.0293612
ENSMUSG00000015748	Prpf3	11.3168	15.8151	10.5907	13.6196	9.86595	9.3954	8.28549	1.39786	0.483219	0.0473878
ENSMUSG00000015749	Anp32e	3.39461	3.74768	2.26416	3.18677	1.98206	2.24113	1.82321	1.56207	0.643461	0.0308444
ENSMUSG00000015750	Aph1a	1.78137	1.22824	1.39421	1.31757	1.72733	1.27806	3.12963	0.699432	-0.515743	0.385629
ENSMUSG00000015755	Tab2	3.91592	5.84437	5.79624	5.10102	1.94272	1.07807	1.495	3.43088	1.77858	0.00131015
ENSMUSG00000015757	Ppil4	46.0531	35.9142	42.2942	44.6971	35.5388	28.2846	22.0679	1.47534	0.561049	0.0496747
ENSMUSG00000015759	Cnih1	419.169	326.492	364.743	359.249	356.334	280.421	208.092	1.30466	0.383676	0.170997
ENSMUSG00000015766	Eps8	41.1809	37.5424	43.7984	38.0935	28.7609	21.6585	27.0162	1.55563	0.637502	0.00624501
ENSMUSG00000015776	Med22	163.096	160.272	200.64	189.102	152.087	119.643	135.599	1.31303	0.392895	0.027
ENSMUSG00000015787	Abo	0.29099	0.282948	0.536834	0.81952	0.433089	0.645896	0	1.34174	0.424108	0.621384
ENSMUSG00000015790	Surf1	231.916	149.683	202.95	209.039	140.565	191.163	156.102	1.22008	0.286977	0.179732
ENSMUSG00000015804	Med28	1012.97	806.467	949.714	998.047	1086.89	1107.94	1014.43	0.880391	-0.183783	0.071236
ENSMUSG00000015806	Qdpr	53.7453	47.5809	78.3995	52.7035	40.5379	28.8991	30.7131	1.74061	0.799589	0.0296852
ENSMUSG00000015812	Gnrh1	1126.68	1239.51	1047.58	937.061	1260.46	2041.11	1577.83	0.668756	-0.580449	0.131745
ENSMUSG00000015829	Tnr	0	0	0	0.0271751	0	0	0	#DIV/0!	#DIV/0!	0.391002
ENSMUSG00000015837	Sqstm1	15.4825	18.6483	18.0694	20.2129	13.9167	11.1678	9.61729	1.56504	0.646202	0.0137736
ENSMUSG00000015839	Nfe2l2	13.2463	18.4331	11.902	12.8959	8.57963	9.76444	11.1634	1.4355	0.521553	0.0553641
ENSMUSG00000015843	Rxrg	0.0810769	0	0.224363	0.456676	0	0.119975	0.151632	2.10447	1.07345	0.414175
ENSMUSG00000015846	Rxra	3.16151	1.24115	1.39	1.41462	1.40721	1.33353	1.3999	1.30546	0.384562	0.422558
ENSMUSG00000015850	Adamtsl4	0	0	0.122763	0.0832925	0	0	0.0276559	5.58803	2.48234	0.26764
ENSMUSG00000015852	Fcrls	0	0	0	0	0	0	0	#DIV/0!	#DIV/0!	#DIV/0!
ENSMUSG00000015854	Cd5l	0.0914704	0.160096	0.16875	0	0.136138	0.0676774	0.17107	0.84089	-0.25001	0.704412
ENSMUSG00000015869	Prpsap1	129.166	60.0824	120.256	118.692	93.0702	79.9973	84.7488	1.24565	0.316893	0.276968
ENSMUSG00000015879	Fam184b	0.0433202	0.0252738	0.0399598	0.284675	0.306255	0.112182	0.0810184	0.590486	-0.760024	0.504215
ENSMUSG00000015880	Ncapg	77.6457	102.84	76.6307	90.1866	77.6887	63.9034	54.0077	1.33168	0.413251	0.0711797
ENSMUSG00000015882	Lcorl	0.773566	1.30824	0.704526	0.836511	0.306047	0.420205	0.158714	3.07032	1.61839	0.0140128
ENSMUSG00000015889	Lta4h	0.152601	0.44515	0.197068	0.143257	0.022712	0.225813	0.114159	1.93986	0.955954	0.272981
ENSMUSG00000015890	Amdhd1	0.153849	1.16685	0.567656	0.577715	0.228977	0.626065	0.239776	1.68937	0.756489	0.355714
ENSMUSG00000015932	Dstn	68.7047	48.8394	55.7342	68.8894	60.8455	58.3323	51.3364	1.06517	0.0910772	0.548922
ENSMUSG00000015937	Macroh2a1	5.93519	5.05841	6.66056	5.80288	5.27161	5.48412	4.8936	1.12419	0.168882	0.149216
ENSMUSG00000015942	Gtf2ird2	0	0.105147	0.0554152	0.169191	0.0447059	0.0888975	0	1.85111	0.888394	0.431186
ENSMUSG00000015943	Bola1	171.948	85.7569	120.981	143.484	67.8853	160.332	135.199	1.07763	0.10786	0.791455
ENSMUSG00000015944	Castor2	1.2317	1.10664	0.908926	1.82694	1.02658	0.765506	1.24392	1.25351	0.325969	0.337138
ENSMUSG00000015947	Fcgr1	2.01411	1.59474	2.3887	2.97125	2.35531	1.80954	0.896866	1.32892	0.410251	0.346147
ENSMUSG00000015950	Ncf1	0	0	0	0	0	0	0	#DIV/0!	#DIV/0!	#DIV/0!
ENSMUSG00000015957	Wnt11	0	0	0	0.211302	0	0	0	#DIV/0!	#DIV/0!	0.391002
ENSMUSG00000015961	Adss	184.959	631.338	264.031	222.407	196.214	189.216	175.75	1.74107	0.799971	0.271693
ENSMUSG00000015962	1700016C15Rik	1.45495	0	0.671043	0.227644	0	0	0	#DIV/0!	#DIV/0!	0.16388
ENSMUSG00000015966	Il17rb	17.6337	15.9446	17.2853	24.2415	13.3467	10.4077	7.39127	1.80856	0.85484	0.0215895
ENSMUSG00000015968	Cacna1d	1.10393	1.10205	1.16539	1.41633	0.666334	0.671576	0.5735	1.8786	0.909659	0.00232393
ENSMUSG00000015970	Chdh	6.35058	3.74	5.11189	6.21483	3.09857	3.01425	2.9319	1.77595	0.828592	0.0302126
ENSMUSG00000015971	Actr8	23.318	28.149	24.4075	29.1288	21.5982	17.9408	15.8639	1.42145	0.507361	0.0204544
ENSMUSG00000015980	Lrrc27	6.60548	2.68867	3.25909	4.75894	5.37283	5.03883	7.94851	0.70719	-0.499829	0.220788
ENSMUSG00000015981	Stk32c	5.17765	1.69916	3.95513	3.64547	3.85302	3.23229	6.70774	0.787213	-0.345174	0.493488
ENSMUSG00000015994	Fnta	137.326	300.525	259.335	161.539	156.395	95.2003	79.4039	1.94575	0.960328	0.0740008
ENSMUSG00000016018	Mtrex	8.17171	11.0281	8.66446	7.58947	7.05494	7.27255	5.02179	1.37423	0.458621	0.0692785
ENSMUSG00000016024	Lbp	10.7554	7.98417	7.36078	9.22829	10.3848	6.13229	8.26706	1.06909	0.096381	0.71479
ENSMUSG00000016028	Celsr1	1.11669	1.69784	2.40349	2.09664	0.619603	0.805588	0.868424	2.39186	1.25813	0.027387
ENSMUSG00000016087	Fli1	0	0.0935044	0	0	0	0.158108	0	0.443547	-1.17284	0.648432
ENSMUSG00000016128	Stard13	8.45138	17.308	12.1534	8.86971	5.75705	4.37712	6.53853	2.10445	1.07344	0.0525355
ENSMUSG00000016150	Tenm1	0.0524691	0.116323	0.00967978	0	0.00780912	0.0232926	0.0457934	1.74074	0.799698	0.544637
ENSMUSG00000016179	Camk1g	0.810005	0.157524	0.622642	1.39408	1.40648	0.599309	0.252481	0.991109	-0.0128837	0.988241
ENSMUSG00000016181	Utp25	4.56315	6.42262	4.41964	5.54211	1.6342	2.55325	1.33345	2.84567	1.50877	0.00230079
ENSMUSG00000016194	Hsd11b1	0.788569	0.664539	1.37397	0.781413	0.423818	0.453793	0.873954	1.54512	0.627714	0.201292
ENSMUSG00000016200	Syt14	0.577493	0.200331	0.532695	1.24544	0.511053	0.334893	0.505964	1.41797	0.503829	0.459855
ENSMUSG00000016206	H2-M3	0.129509	0	0.358387	0.243158	0.192752	0	0	2.84455	1.5082	0.289724
ENSMUSG00000016239	Lonrf3	50.9065	61.9363	52.3653	47.8354	24.1766	31.5199	24.6087	1.98969	0.992545	0.00101287
ENSMUSG00000016252	Atp5e	524.551	342.415	333.302	515.731	505.421	469.4	831.01	0.712691	-0.488651	0.269595
ENSMUSG00000016253	Nelfcd	29.8439	28.793	38.1352	38.9322	33.1689	22.6067	25.6522	1.24992	0.321834	0.168646
ENSMUSG00000016255	Tubb1	0	0	0	0	0	0	0	#DIV/0!	#DIV/0!	#DIV/0!
ENSMUSG00000016256	Ctsz	0.646196	0	0.95371	0.121326	0.0961752	0.382488	0.483412	1.34181	0.424184	0.68437
ENSMUSG00000016257	Prelid3b	80.0004	106.432	95.8683	87.8854	80.9177	35.1886	48.0002	1.69183	0.758581	0.0921642
ENSMUSG00000016262	Sertad4	0	0	0	0.136232	0	0	0	#DIV/0!	#DIV/0!	0.391002
ENSMUSG00000016283	H2-M2	0	0	0	0.112721	0	0	0	#DIV/0!	#DIV/0!	0.391002
ENSMUSG00000016308	Ube2a	241.153	207.74	208.307	254.32	274.432	267.395	200.721	0.920668	-0.119247	0.508982
ENSMUSG00000016319	Slc25a5	430.17	523.656	617.431	518.438	507.793	367.248	450.291	1.18255	0.241903	0.212916
ENSMUSG00000016327	Atp1b4	0	0	0	0	0	0	0	#DIV/0!	#DIV/0!	#DIV/0!
ENSMUSG00000016344	Ppdpf	69.4194	64.6545	60.8198	80.7415	67.6345	70.1332	163.46	0.686279	-0.543132	0.423379
ENSMUSG00000016346	Kcnq2	0.034333	0	0.0422263	0.107436	0	0.0169349	0.0428069	2.30988	1.20782	0.360906
ENSMUSG00000016349	Eef1a2	0	0	0	0.167784	0	0	0	#DIV/0!	#DIV/0!	0.391002
ENSMUSG00000016356	Col20a1	0	0	0.0334086	0.0340006	0	0	0	#DIV/0!	#DIV/0!	0.181715
ENSMUSG00000016382	Pls3	0.966763	1.28188	0.445884	1.11384	0.915638	0.715291	0.821845	1.16451	0.219718	0.5215
ENSMUSG00000016386	Mpped2	6.52497	2.82337	4.86521	4.49201	7.64765	7.04042	4.88126	0.716896	-0.480165	0.169171
ENSMUSG00000016409	Nkap	9.90147	7.63529	9.13338	10.5885	9.22641	7.58074	12.3721	0.957664	-0.0624082	0.807756
ENSMUSG00000016427	Ndufa1	616.927	999.392	723.228	775.264	786.547	954.343	828.489	0.909211	-0.137313	0.452707
ENSMUSG00000016458	Wt1	0	0	0	0.0282213	0	0	0	#DIV/0!	#DIV/0!	0.391002
ENSMUSG00000016477	E2f3	0.10291	0.200133	0.37971	0.322031	0.229747	0.0507611	0.29939	1.29952	0.377977	0.578637
ENSMUSG00000016481	Cr1l	18.8951	20.3992	21.1642	20.4242	18.3195	12.4623	11.2745	1.4424	0.52847	0.098058
ENSMUSG00000016487	Ppfibp1	1.37146	2.03936	1.80504	1.4916	0.560079	0.544482	0.740283	2.72684	1.44723	0.00307403
ENSMUSG00000016493	Cd46	0	0	0.0225946	0	0	0	0	#DIV/0!	#DIV/0!	0.391002
ENSMUSG00000016494	Cd34	0	0	0	0.0239823	0	0	0	#DIV/0!	#DIV/0!	0.391002
ENSMUSG00000016495	Plgrkt	0.0490218	0.0572004	0.180876	0.138061	0.656644	0.217622	0.183363	0.301494	-1.7298	0.244514
ENSMUSG00000016496	Cd274	0	0.0899935	0.0474288	0	0	0	0	#DIV/0!	#DIV/0!	0.210812
ENSMUSG00000016498	Pdcd1lg2	0	0	0.0876018	0	0.0706723	0	0.118408	0.347478	-1.52501	0.376708
ENSMUSG00000016503	Gtf3a	16.8107	5.88461	12.4053	15.4384	12.9451	11.2483	14.3529	0.983345	-0.0242301	0.938385
ENSMUSG00000016510	Mtif3	30.5849	20.2597	32.0656	32.6337	16.9215	19.0548	17.2326	1.62864	0.703665	0.0281926
ENSMUSG00000016520	Lnx2	79.324	24.7489	27.783	36.2553	73.4151	51.4336	61.1451	0.67789	-0.560876	0.22702
ENSMUSG00000016524	Il19	0.810416	1.04019	2.09314	1.06511	0.844316	0.119923	0.303131	2.96412	1.56761	0.0692493
ENSMUSG00000016526	Dyrk3	1.28922	0.273511	1.45949	2.69563	0.828565	1.25738	0.767176	1.50305	0.587895	0.415641
ENSMUSG00000016528	Mapkapk2	0.0612409	1.07187	0.960335	0.91986	0.501306	0.181244	0.038178	3.13569	1.64878	0.120946
ENSMUSG00000016529	Il10	0	0	0.524541	0.266917	0	0	0	#DIV/0!	#DIV/0!	0.213696
ENSMUSG00000016534	Lamp2	1.42327	2.80958	1.24092	1.09818	1.53794	1.16845	0.753576	1.42457	0.510526	0.335382
ENSMUSG00000016541	Atxn10	4.80727	2.86074	3.4588	3.06879	2.28953	1.42273	1.61832	1.99729	0.998042	0.0200187
ENSMUSG00000016552	Foxred2	8.6861	4.57367	5.26439	5.38711	12.9044	8.90921	14.3682	0.495647	-1.01261	0.0423342
ENSMUSG00000016554	Eif3d	19.568	9.66671	15.2838	19.7072	8.98258	11.0943	10.5864	1.57091	0.651604	0.0866296
ENSMUSG00000016559	H3f3b	1672.54	5379.92	3254.78	2282.02	2239.3	1764.01	1416.72	1.74205	0.800783	0.198476
ENSMUSG00000016619	Nup50	36.1508	44.0692	42.6835	39.3316	21.1819	20.3843	22.1096	1.91087	0.93423	0.000961563
ENSMUSG00000016624	Phf21b	0.436758	0.917326	0.684892	0.656026	0.682541	0.355465	0.707923	1.15769	0.211254	0.570857
ENSMUSG00000016626	Nlrp14	1135.41	1511.02	1060.2	1124.41	2409.64	2226.67	1423.13	0.597957	-0.741885	0.10303
ENSMUSG00000016637	Ift27	10.3391	9.71192	9.717	11.9036	9.53279	7.64972	10.256	1.13905	0.187828	0.250247
ENSMUSG00000016664	Pacsin2	84.8828	106.549	100.979	96.0003	60.0324	49.8889	47.807	1.8469	0.885106	0.000677194
ENSMUSG00000016756	Cmah	1.2928	0.978481	1.04748	1.08244	1.05306	0.814338	1.17624	1.08453	0.117063	0.537684
ENSMUSG00000016757	Ttll12	1.15272	0.161404	0.382789	0.908999	0.308813	0.272921	0.632381	1.60976	0.686847	0.386378
ENSMUSG00000016758	Bik	88.142	72.1843	70.3992	71.9763	86.8464	64.6951	119.967	0.836167	-0.258137	0.455947
ENSMUSG00000016763	Scube1	0.0378947	0.0552712	0.0174776	0.0533618	0	0	0	#DIV/0!	#DIV/0!	0.0183886
ENSMUSG00000016831	Tox4	2.62603	1.01617	2.00212	3.8488	2.11372	1.9033	1.7039	1.24452	0.315595	0.493054
ENSMUSG00000016833	Mrps18c	153.175	86.639	106.329	135.998	64.271	180.691	51.0362	1.22165	0.288831	0.657689
ENSMUSG00000016918	Sulf1	0.197875	0.144305	0.0456314	0.17028	0.0490839	0.0854027	0.195315	1.26915	0.343866	0.619166
ENSMUSG00000016921	Srsf6	4.99462	4.834	4.1786	5.30672	4.26426	2.83603	2.09993	1.57447	0.654866	0.0945492
ENSMUSG00000016933	Plcg1	0.521464	0.995667	0.852704	0.756555	0.194027	0.192911	0.236425	3.76152	1.91131	0.00959323
ENSMUSG00000016940	Kctd2	5.50841	1.40825	2.74037	2.73082	1.05933	2.56441	2.16071	1.60619	0.683638	0.290606
ENSMUSG00000016942	Tmprss6	0	0	0	0.0520485	0	0	0	#DIV/0!	#DIV/0!	0.391002
ENSMUSG00000016946	Kctd5	35.1497	54.2095	40.0222	44.0593	23.9279	20.2438	20.2007	2.02075	1.01489	0.00920528
ENSMUSG00000016982	Pom121l2	0	0	0	0	0	0	0	#DIV/0!	#DIV/0!	#DIV/0!
ENSMUSG00000016984	Etaa1	37.1132	52.4698	38.298	40.6894	30.5656	25.8132	26.7708	1.52049	0.604533	0.0198992
ENSMUSG00000016995	Matn4	0	0	0	0	0	0	0	#DIV/0!	#DIV/0!	#DIV/0!
ENSMUSG00000016998	Svs4	0	0	0	0	0	0	0	#DIV/0!	#DIV/0!	#DIV/0!
ENSMUSG00000017000	Svs6	0.696201	0	0	0.326787	0	0	0.217008	3.53554	1.82193	0.367538
ENSMUSG00000017002	Slpi	0	0	0	0	0	0	0	#DIV/0!	#DIV/0!	#DIV/0!
ENSMUSG00000017003	Svs3a	0	0	0	0	0.11549	0	0	0	#NUM!	0.42265
ENSMUSG00000017004	Svs5	0	0	0	0	0	0	0	#DIV/0!	#DIV/0!	#DIV/0!
ENSMUSG00000017007	Rbpjl	0	0	0	0.0610017	0	0	0	#DIV/0!	#DIV/0!	0.391002
ENSMUSG00000017009	Sdc4	0.219356	1.06647	0.0674468	0.274568	0.0544124	0.108199	0.227914	3.12626	1.64444	0.307702
ENSMUSG00000017049	Ccdc70	0	0	0	0	0	0	0	#DIV/0!	#DIV/0!	#DIV/0!
ENSMUSG00000017057	Il13ra1	0	0	0	0.0470988	0	0	0	#DIV/0!	#DIV/0!	0.391002
ENSMUSG00000017064	Prl5a1	0	0	0	0	0	0	0	#DIV/0!	#DIV/0!	#DIV/0!
ENSMUSG00000017119	Nbr1	7.5621	12.271	10.9258	8.37132	8.63278	4.7528	6.67432	1.463	0.54893	0.108123
ENSMUSG00000017132	Cyth1	11.2551	12.9937	11.1299	13.4761	9.04995	10.4799	17.4818	0.989988	-0.0145166	0.966981
ENSMUSG00000017144	Rnd3	1.00849	1.88768	0.969015	1.30176	0.781749	0.404171	0.471523	2.33807	1.22532	0.0326568
ENSMUSG00000017146	Brca1	9.07925	12.3384	10.7505	9.21996	4.45016	3.81093	4.08178	2.5149	1.3305	0.00279376
ENSMUSG00000017165	Gast	14.9797	8.73941	16.0584	18.2432	17.4742	23.9637	20.696	0.700351	-0.51385	0.0757947
ENSMUSG00000017167	Cntnap1	2.59935	2.21928	2.77783	2.61874	1.01435	1.61831	2.11449	1.61389	0.690546	0.0777453
ENSMUSG00000017176	Nt5c3b	0.871269	0.0953089	1.05483	0.460081	0.405229	0.161159	0.0339472	3.10013	1.63233	0.150554
ENSMUSG00000017188	Coa3	79.2439	86.4557	81.0463	114.646	58.5012	67.6514	72.988	1.36107	0.444741	0.0562275
ENSMUSG00000017195	Zpbp2	3.98361	4.13175	6.94089	5.40179	3.54088	3.52051	3.31121	1.47924	0.564852	0.0940932
ENSMUSG00000017204	Gsdma	0	0	0	0.0641346	0	0	0	#DIV/0!	#DIV/0!	0.391002
ENSMUSG00000017210	Med24	5.90539	4.3108	8.21041	7.98094	6.51756	5.00253	6.61596	1.09206	0.127053	0.624365
ENSMUSG00000017211	Gsdma2	0	0	0	0	0	0	0	#DIV/0!	#DIV/0!	#DIV/0!
ENSMUSG00000017221	Psmd3	23.4339	19.0529	22.9303	24.5333	14.3136	10.7359	15.3568	1.66961	0.739512	0.00622283
ENSMUSG00000017264	Exosc10	22.9035	31.2594	24.5683	25.782	32.4298	22.5435	26.6182	0.960699	-0.0578432	0.770352
ENSMUSG00000017286	Glod4	16.499	16.4652	19.3672	16.9736	11.7933	10.7388	10.1116	1.59231	0.671119	0.000670959
ENSMUSG00000017288	Vps53	8.48306	8.43657	8.74948	11.0886	6.25952	7.57414	8.12227	1.25562	0.328401	0.0774547
ENSMUSG00000017291	Taok1	8.81615	12.9287	8.97591	8.96605	3.9721	3.33911	2.83215	2.93444	1.55309	0.00477155
ENSMUSG00000017299	Dnttip1	15.6219	9.16528	13.7624	16.3955	7.05351	5.97398	7.98799	1.96088	0.971501	0.0198782
ENSMUSG00000017300	Tnnc2	0	0	0	0	0	0	0	#DIV/0!	#DIV/0!	#DIV/0!
ENSMUSG00000017307	Acot8	47.3744	32.3726	60.8179	48.676	33.0336	42.7794	38.0215	1.24682	0.318248	0.217809
ENSMUSG00000017309	Cd300lg	0.476301	0	0.439353	0.255507	0	0.151032	0.127255	3.15635	1.65826	0.166667
ENSMUSG00000017310	Spint4	0.247981	0	0	0	0	0	0	#DIV/0!	#DIV/0!	0.391002
ENSMUSG00000017311	Pyy	0	0	0.272246	0.27707	0	0.436739	0	0.943324	-0.0841742	0.96327
ENSMUSG00000017314	Mpp2	0.0387422	0	0	0.21822	0	0.0573294	0.0966086	1.25195	0.324172	0.836828
ENSMUSG00000017316	Ppy	0	0	0	0.349662	0	0	0	#DIV/0!	#DIV/0!	0.391002
ENSMUSG00000017344	Vtn	7.15578	3.90719	2.4541	7.83725	5.66642	13.1003	12.525	0.51182	-0.966293	0.15265
ENSMUSG00000017376	Nlk	3.38482	5.66499	4.85684	3.33806	2.67152	1.49251	1.40675	2.32168	1.21517	0.0179452
ENSMUSG00000017386	Traf4	16.1229	9.90147	13.098	14.6578	16.7552	10.1292	17.422	0.910367	-0.135481	0.65273
ENSMUSG00000017390	Aldoc	0.171223	0.56607	0.315882	0.803697	0.339782	0.168913	0.142322	2.1392	1.09707	0.179458
ENSMUSG00000017400	Stac2	0	0	0	0.111393	0	0	0	#DIV/0!	#DIV/0!	0.391002
ENSMUSG00000017404	Rpl19	444.628	125.662	212.801	349.662	142.25	444.922	210.615	1.0649	0.0907207	0.888568
ENSMUSG00000017405	Nek8	0.998572	0.915491	1.25008	1.8079	1.19427	0.976306	0.800378	1.25516	0.327875	0.329229
ENSMUSG00000017412	Cacnb4	0.436339	0.569748	0.479156	0.585175	0.54118	0.36896	0.362689	1.21997	0.286847	0.255419
ENSMUSG00000017417	Plxdc1	0	0	0	0.0723039	0	0	0	#DIV/0!	#DIV/0!	0.391002
ENSMUSG00000017418	Arl5b	0.589347	0.312578	0.708366	0.419138	0.451861	0.317126	0.378536	1.3264	0.407513	0.263206
ENSMUSG00000017421	Zfp207	39.0481	41.793	32.9486	37.6026	48.2707	33.3613	40.368	0.930691	-0.103626	0.593629
ENSMUSG00000017428	Psmd11	89.0759	126.44	135.562	91.6746	113.88	64.2867	87.5793	1.24956	0.321415	0.295995
ENSMUSG00000017446	C1qtnf1	0	0	0.0548665	0	0.0442633	0	0	0.929661	-0.105223	0.961058
ENSMUSG00000017453	Pipox	0.527788	0.307921	0.695494	0.0707817	0.336652	0.0557859	0	3.0616	1.61429	0.175717
ENSMUSG00000017466	Timp2	0.143404	0.139441	0.308652	0.134623	0.142288	0.0353673	0.148998	1.66718	0.73741	0.252535
ENSMUSG00000017478	Zc3h18	3.03972	2.75473	3.32732	4.20431	1.59852	1.57433	1.99605	1.9336	0.951288	0.00911762
ENSMUSG00000017485	Top2b	2.11557	3.01873	2.18657	2.09371	2.45633	0.933506	0.945447	1.62871	0.703733	0.205706
ENSMUSG00000017491	Rarb	0.318348	0.515917	0.228397	0.664125	0.131613	0.366396	0.441023	1.37918	0.463806	0.421315
ENSMUSG00000017493	Igfbp4	0.0421725	1.181	0.116703	0.158361	0.219683	0.873676	0.0788718	0.958582	-0.0610263	0.966314
ENSMUSG00000017499	Cdc6	13.8188	20.4463	18.8246	20.763	14.1795	12.3851	12.1228	1.43172	0.517748	0.0335853
ENSMUSG00000017548	Suz12	21.1655	37.001	28.4864	20.612	8.60397	6.74327	7.58344	3.50835	1.81079	0.0144892
ENSMUSG00000017550	Atad5	4.50007	5.68361	4.26503	5.15301	3.18319	2.37823	2.77455	1.7636	0.81852	0.00319732
ENSMUSG00000017561	Crlf3	11.8008	22.2098	13.5462	14.0324	14.6687	10.4451	8.31033	1.38199	0.466751	0.212535
ENSMUSG00000017588	Krt27	0.480603	1.33186	2.10578	1.01515	3.04	2.40023	4.94359	0.356328	-1.48872	0.0819019
ENSMUSG00000017607	Tns4	0	0	0	0.0676721	0	0.0266675	0	1.90322	0.92844	0.694186
ENSMUSG00000017615	Tnfaip1	28.0754	21.6959	33.6668	37.3614	31.8156	21.137	27.5126	1.12595	0.171142	0.497389
ENSMUSG00000017631	Abr	5.71904	5.14845	7.2165	6.51593	4.36956	2.91303	4.43281	1.57485	0.65521	0.023351
ENSMUSG00000017639	Rab11fip4	2.14952	2.44981	3.18167	2.55759	0.836999	0.924649	1.60492	2.30322	1.20365	0.00810242
ENSMUSG00000017652	Cd40	0.382747	2.13731	1.10961	0.769954	0.447584	0.242732	0.170434	3.83353	1.93867	0.117466
ENSMUSG00000017664	Slc35c2	20.0794	12.7973	20.4968	20.324	22.2011	14.6451	30.0482	0.826274	-0.275308	0.486413
ENSMUSG00000017667	Zfp334	6.06025	5.97223	6.05076	6.69066	3.53016	2.56941	3.60821	1.91397	0.93657	0.004202
ENSMUSG00000017670	Elmo2	1.28785	1.56804	1.29124	2.36542	1.79173	1.16	1.37881	1.1279	0.173638	0.583161
ENSMUSG00000017677	Wsb1	6.8664	8.31174	5.64437	7.14759	6.36109	5.52962	4.45528	1.28335	0.359911	0.106299
ENSMUSG00000017679	Ttpal	3.25463	2.90299	2.56916	2.9966	2.72473	1.78288	1.6973	1.41703	0.502868	0.103198
ENSMUSG00000017686	Rhot1	47.0231	107.113	55.4937	42.4933	70.6775	40.1999	42.4372	1.23336	0.302598	0.535256
ENSMUSG00000017688	Hnf4g	0.212434	0.661002	0.783819	0.199427	0.737733	0.104784	0	1.6528	0.724911	0.545681
ENSMUSG00000017692	Rhbdl3	0	0.0229514	0.0362879	0.0369309	0	0.0291067	0.0245246	1.34488	0.427479	0.643998
ENSMUSG00000017697	Ada	84.9307	65.3432	84.349	81.6518	66.3175	72.8187	58.0497	1.20296	0.266585	0.0886644
ENSMUSG00000017707	Serinc3	17.7019	29.0871	13.9577	17.5741	18.6589	12.8462	13.3333	1.31005	0.389625	0.279652
ENSMUSG00000017713	Tha1	0.0639978	0	0	0.120159	0	0	0	#DIV/0!	#DIV/0!	0.209962
ENSMUSG00000017715	Pgs1	81.4008	66.5196	70.6733	81.5965	54.8325	44.6988	46.2612	1.54427	0.626923	0.00308484
ENSMUSG00000017716	Birc5	1127.64	917.124	1062.08	1045.29	1145.09	1203.83	1203	0.876736	-0.189785	0.0380842
ENSMUSG00000017718	Afmid	2.52592	1.50437	4.126	2.81587	2.03634	1.79101	3.90388	1.0644	0.0900391	0.855554
ENSMUSG00000017720	Trp53tg5	0	0	0	0	0	0	0	#DIV/0!	#DIV/0!	#DIV/0!
ENSMUSG00000017721	Pigt	1.88359	0.253597	0.267303	0.816119	1.25793	2.00112	4.18512	0.324476	-1.62382	0.186283
ENSMUSG00000017723	Wfdc2	0	0.0953089	1.05483	0.15336	0	0	0	#DIV/0!	#DIV/0!	0.275615
ENSMUSG00000017724	Etv4	0.119996	0.140016	0.166031	0.168973	0	0.0887829	0.299225	1.15014	0.201804	0.847735
ENSMUSG00000017733	Eppin	0	0	0	0	0	0	0	#DIV/0!	#DIV/0!	#DIV/0!
ENSMUSG00000017734	Dbndd2	0	0.198044	0.0782807	0.119502	0	0.0313947	0	9.45607	3.24124	0.119122
ENSMUSG00000017737	Mmp9	0.0526232	0.184208	0.145623	0.345808	0	0.038935	0.492085	1.02858	0.0406552	0.978308
ENSMUSG00000017740	Slc12a5	1.32542	1.48819	1.70703	1.07993	0.930498	0.943648	0.982175	1.47057	0.556375	0.0418996
ENSMUSG00000017747	Ghdc	3.32066	4.84333	5.80707	4.74096	4.53038	3.32705	4.61465	1.12523	0.170226	0.465801
ENSMUSG00000017754	Pltp	0	0	0	0.27296	0	0	0	#DIV/0!	#DIV/0!	0.391002
ENSMUSG00000017756	Slc12a7	1.95509	1.86962	2.48141	2.15278	0.765742	0.891852	1.01721	2.37183	1.246	0.000891138
ENSMUSG00000017760	Ctsa	3.00186	2.78832	3.06047	4.11585	3.29203	1.4612	3.0533	1.24574	0.316998	0.394384
ENSMUSG00000017764	Zswim1	34.9565	24.184	31.1329	48.9099	30.7476	22.99	45.3376	1.05362	0.0753532	0.842268
ENSMUSG00000017765	Slc12a4	0	0.12696	0	0	0	0	0	#DIV/0!	#DIV/0!	0.391002
ENSMUSG00000017767	Spata25	1.3092	0.0954764	0.603821	0.15363	0.365347	0.484327	1.73435	0.627547	-0.672205	0.574288
ENSMUSG00000017774	Myo1c	5.93911	8.72847	11.5568	8.12426	5.28256	3.66187	5.7653	1.75132	0.808445	0.0434761
ENSMUSG00000017776	Crk	12.5993	26.2787	17.9051	18.2223	10.4015	7.19543	6.87269	2.29894	1.20097	0.0263921
ENSMUSG00000017778	Cox7c	451.341	493.69	400.988	489.403	600.305	670.315	938.444	0.623145	-0.682361	0.10895
ENSMUSG00000017781	Pitpna	47.4041	43.2082	46.8056	42.7656	33.3633	28.9331	24.6033	1.5551	0.637008	0.0114644
ENSMUSG00000017801	Mlx	55.2459	44.9501	46.4916	54.1372	47.8369	47.7685	48.67	1.04397	0.0620754	0.479618
ENSMUSG00000017802	Retreg3	2.0756	0.484378	1.81887	1.21782	0.849525	0.88303	1.09985	1.48196	0.567502	0.291195
ENSMUSG00000017817	Jph2	0	0	0	0.0410883	0	0	0	#DIV/0!	#DIV/0!	0.391002
ENSMUSG00000017830	Dhx58	0.796843	0.29886	0.787532	0.534324	0.211779	0.0421122	0.212896	3.88436	1.95768	0.0249624
ENSMUSG00000017831	Rab5a	2.50903	1.93801	1.98843	2.6208	1.36748	0.915121	0.726998	2.25685	1.17431	0.00563475
ENSMUSG00000017832	Hspb9	0	0	0	0	0	0	0	#DIV/0!	#DIV/0!	#DIV/0!
ENSMUSG00000017837	Nkiras2	9.26484	5.10161	6.72168	9.968	6.62343	4.96787	7.46307	1.2224	0.289719	0.343952
ENSMUSG00000017843	Ppp2r5c	19.3741	15.6959	16.9589	14.2422	7.86104	8.01537	8.14069	2.0695	1.04928	0.00413925
ENSMUSG00000017858	Ift52	26.32	24.3517	23.3586	31.1975	20.081	13.7693	16.4909	1.56772	0.648668	0.0145646
ENSMUSG00000017861	Mybl2	68.0284	34.3643	64.3089	69.6757	40.9602	40.3081	44.991	1.40412	0.489664	0.132221
ENSMUSG00000017868	Sgk2	0	0	0	0.10248	0	0	0	#DIV/0!	#DIV/0!	0.391002
ENSMUSG00000017897	Eya2	0.0628531	0.146679	0.405842	0.472037	0.187092	0	0.235098	1.93173	0.949895	0.332769
ENSMUSG00000017922	Prl3c1	0	0	0	0	0	0	0	#DIV/0!	#DIV/0!	#DIV/0!
ENSMUSG00000017929	B4galt5	27.8832	11.7782	18.8216	21.9959	21.2322	14.1373	22.8534	1.03669	0.0519862	0.874719
ENSMUSG00000017943	Gdap1l1	1.15494	1.05283	1.06535	0.813167	0.214866	1.38859	1.39499	1.0221	0.0315337	0.960601
ENSMUSG00000017950	Hnf4a	0	0.29256	0.0355814	0.108636	0	0.02854	0	11.478	3.5208	0.223759
ENSMUSG00000017969	Ptgis	43.7471	22.2637	37.7436	50.6036	18.68	34.2465	19.5383	1.59758	0.67589	0.126368
ENSMUSG00000017978	Cadps2	1.94683	2.76003	2.4423	2.22971	1.65159	1.06592	0.861703	1.96528	0.974737	0.0175541
ENSMUSG00000017999	Ddx27	9.47213	5.50366	6.70458	10.0173	5.17872	7.58037	5.95319	1.27046	0.345353	0.251836
ENSMUSG00000018001	Cyth3	3.47326	2.33722	3.20383	2.79744	3.24553	1.89815	2.55893	1.15011	0.201766	0.455737
ENSMUSG00000018008	Cyth4	0	0	0	0.0231503	0	0.0182456	0.107613	0.137954	-2.85774	0.390539
ENSMUSG00000018012	Rac3	15.6995	4.8738	17.4046	13.6566	8.57469	6.18089	14.995	1.30168	0.380376	0.471014
ENSMUSG00000018040	Rrp7a	7.60629	4.89949	8.31791	9.14381	4.84073	4.53277	5.62152	1.49887	0.583877	0.0676423
ENSMUSG00000018042	Cyb5r3	36.2675	35.5432	49.8015	41.8976	28.1175	21.9607	29.0924	1.54896	0.631303	0.015723
ENSMUSG00000018068	Ints2	0.596846	0.921735	0.793436	0.906372	0.470278	0.441597	0.667552	1.52827	0.6119	0.0440846
ENSMUSG00000018076	Med13l	2.46267	2.2115	1.77054	1.92657	0.907333	0.741341	0.903087	2.46044	1.29892	0.0021141
ENSMUSG00000018102	H2bc4	626.686	388.272	566.481	619.168	830.691	765.957	533.294	0.774883	-0.36795	0.216711
ENSMUSG00000018126	Baiap2l2	8.46517	3.18628	7.87147	8.78	8.22996	5.1015	13.6187	0.787646	-0.34438	0.544565
ENSMUSG00000018143	Mafk	0.4774	0.501343	0.352293	0.672254	0	0.141288	0	10.6341	3.41062	0.00262429
ENSMUSG00000018160	Med1	10.3617	18.3094	12.1485	12.0642	11.0991	8.45354	6.24732	1.53732	0.620419	0.0939903
ENSMUSG00000018166	Erbb3	0.247651	0.108363	0.17133	0.232488	0	0.137425	0.0964921	2.43623	1.28465	0.0936462
ENSMUSG00000018167	Stard3	1.67542	2.04658	2.80114	2.65417	0.272735	0.852236	1.04447	3.1727	1.66571	0.00661253
ENSMUSG00000018168	Ikzf3	0.191467	0.0124117	0.0392477	0.25963	0.0633258	0.173144	0.092837	1.14503	0.19539	0.825216
ENSMUSG00000018169	Mfng	39.2278	15.6529	32.6147	36.7644	29.8753	28.2474	38.2363	0.967162	-0.0481699	0.871144
ENSMUSG00000018171	Vmp1	60.7598	123.844	78.2872	80.1271	61.5071	44.3129	33.8197	1.84234	0.881538	0.0579581
ENSMUSG00000018189	Uchl5	40.3581	52.4476	56.1057	43.9322	31.0294	24.86	14.6267	2.05106	1.03637	0.0141594
ENSMUSG00000018196	Glrx2	0.955371	0.569767	0.88126	0.916806	0.616159	1.06815	0.688231	1.05052	0.0711059	0.822797
ENSMUSG00000018199	Ro60	0.507502	1.40071	0.522149	0.586373	0.421241	0.43326	0.340717	1.893	0.920678	0.198234
ENSMUSG00000018209	Stk4	4.38571	3.48577	3.40056	5.19122	1.37169	1.76354	2.1199	2.3496	1.23241	0.00613187
ENSMUSG00000018211	Wfdc15b	11.3954	9.68751	8.70948	13.7542	15.0218	16.3808	16.6436	0.679761	-0.5569	0.0127107
ENSMUSG00000018217	Pmp22	2.05696	1.66163	2.40823	2.07955	1.35409	0.702419	1.03572	1.9904	0.993058	0.0118074
ENSMUSG00000018238	Gdf9	9617.67	8233.11	9961.87	10669	9493.75	11223.2	6871.87	1.04612	0.0650479	0.778652
ENSMUSG00000018239	Zcchc10	1221.16	1710.24	1217.82	1123.39	1541.21	1077.47	857.85	1.13747	0.185835	0.548206
ENSMUSG00000018259	Prl8a2	59.3012	184.79	181.849	81.9229	43.0967	43.289	51.8058	2.7563	1.46273	0.0902266
ENSMUSG00000018263	Tbx5	0.159344	0.162688	0.110238	0.299176	0.0296446	0.117896	0.223507	1.47847	0.564109	0.441412
ENSMUSG00000018286	Psmb6	792.687	684.125	777.355	808.032	448.636	642.731	572.992	1.3799	0.464564	0.0454
ENSMUSG00000018287	Spag7	699.886	738.174	845.703	674.044	610.07	604.884	473.183	1.31408	0.394058	0.0349806
ENSMUSG00000018293	Pfn1	422.181	675.902	656.576	592.608	467.743	386.159	488.969	1.31096	0.390624	0.0943348
ENSMUSG00000018322	Tomm34	55.9314	45.1407	57.6956	66.7693	59.7207	40.7028	58.2788	1.06585	0.0920034	0.669012
ENSMUSG00000018326	Ywhab	122.247	207.12	160.765	146.709	136.089	90.2854	81.9424	1.54916	0.631483	0.0707909
ENSMUSG00000018334	Ksr1	1.88777	1.3614	2.78129	2.26446	1.0341	0.756561	1.11147	2.14367	1.10008	0.0285427
ENSMUSG00000018339	Gpx3	129.737	122.795	158.711	166.345	159.61	94.3941	133.838	1.11693	0.159537	0.533697
ENSMUSG00000018340	Anxa6	32.7339	27.4782	35.1196	40.0977	22.2309	25.6771	18.9404	1.51944	0.603538	0.0166981
ENSMUSG00000018341	Il12rb2	0.932641	1.51781	0.905572	0.50689	1.09585	0.726363	1.37703	0.905583	-0.143082	0.73468
ENSMUSG00000018347	Zkscan6	98.9685	80.9277	114.694	118.717	80.9553	72.8765	73.0579	1.36622	0.450185	0.0433202
ENSMUSG00000018362	Kpna2	838.862	1981.34	1244.66	1125.11	1369	1034.7	938.251	1.16473	0.219999	0.53935
ENSMUSG00000018363	Smurf2	16.7133	18.0382	17.3962	17.0518	8.43406	5.03132	6.01034	2.66483	1.41405	0.005537
ENSMUSG00000018372	Cep95	15.5232	18.2941	17.8374	17.3623	16.2715	10.1399	10.5067	1.4021	0.487585	0.119864
ENSMUSG00000018377	Vezf1	17.9717	12.445	16.5402	14.0974	15.7836	14.2852	12.4654	1.07656	0.106435	0.518344
ENSMUSG00000018378	Cuedc1	0.386711	0.658042	0.505343	0.786573	0.623516	0.500712	1.22548	0.745838	-0.423067	0.476373
ENSMUSG00000018379	Srsf1	6.03384	12.1021	7.91243	5.51131	4.66007	2.38902	2.54158	2.468	1.30334	0.0447709
ENSMUSG00000018381	Abi3	0	0	0	0	0	0	0	#DIV/0!	#DIV/0!	#DIV/0!
ENSMUSG00000018387	Shroom1	0	0	0	0.0380067	0	0	0	#DIV/0!	#DIV/0!	0.391002
ENSMUSG00000018395	Kif3a	56.6595	51.1447	70.037	59.7233	56.5793	43.151	28.6201	1.38818	0.473193	0.163043
ENSMUSG00000018398	Septin8	0.214167	0.160649	0.225776	0.14361	0	0.113185	0.0190733	4.22017	2.0773	0.0335427
ENSMUSG00000018401	Mtmr4	5.76011	9.00211	7.79098	6.24796	2.90947	1.63406	1.58148	3.52667	1.81831	0.002432
ENSMUSG00000018405	Mrm1	1.03896	0.340959	0.239591	0.548632	0.144967	0.432399	0.323848	1.80435	0.851482	0.283513
ENSMUSG00000018411	Mapt	0.346205	0.0432819	0.136864	0.208933	0.110414	0.201262	0.107913	1.31429	0.394287	0.567093
ENSMUSG00000018412	Kansl1	5.63523	10.8589	7.54723	6.33298	2.9637	1.80407	2.56722	3.10576	1.63495	0.0172217
ENSMUSG00000018415	Gid4	146.95	100.767	95.5353	113.726	73.2262	116.545	89.1273	1.22889	0.297351	0.273852
ENSMUSG00000018417	Myo1b	8.81814	7.17837	8.42062	8.89382	6.85751	4.86457	5.17455	1.47859	0.564224	0.0260439
ENSMUSG00000018425	Dhx40	8.44717	12.3206	9.29346	9.37553	7.33376	5.27337	4.77233	1.70187	0.76712	0.0172922
ENSMUSG00000018427	Ypel2	70.8126	46.9623	58.7627	57.5676	52.8392	44.689	59.93	1.11508	0.157151	0.400622
ENSMUSG00000018428	Akap1	26.5563	62.2213	50.597	36.5193	13.1012	10.6717	11.9008	3.69797	1.88673	0.0257826
ENSMUSG00000018433	Nol11	1.49488	0.26367	0.28861	0.979079	0.232835	0.282939	0.498466	2.23781	1.16209	0.256115
ENSMUSG00000018442	Derl2	8.02871	11.15	8.64378	11.8378	3.25422	3.81755	3.56275	2.79705	1.48391	0.00551915
ENSMUSG00000018446	C1qbp	91.4034	69.1667	99.0237	91.8079	81.0639	64.166	47.6969	1.36607	0.45003	0.117869
ENSMUSG00000018449	Rpain	26.6703	17.2804	21.7605	25.8986	17.2626	18.8602	16.8307	1.2975	0.375737	0.0896752
ENSMUSG00000018451	6330403K07Rik	0	0	0	0	0	0	0	#DIV/0!	#DIV/0!	#DIV/0!
ENSMUSG00000018459	Slc13a3	0.107133	0	0	0	0.0797249	0.0264221	0	0.75697	-0.401691	0.818752
ENSMUSG00000018470	Kcnab3	0	0	0	0.061023	0	0	0	#DIV/0!	#DIV/0!	0.391002
ENSMUSG00000018474	Chd3	1.5661	0.656314	0.630747	1.1389	0.853559	1.89314	1.54011	0.698432	-0.517808	0.318373
ENSMUSG00000018476	Kdm6b	30.182	181.118	81.8175	46.8126	24.5529	17.4963	24.5087	3.83046	1.93752	0.160029
ENSMUSG00000018479	1700125H20Rik	0.187169	0.873585	0	0.527128	1.11428	0	0.816779	0.616715	-0.697325	0.563052
ENSMUSG00000018481	Appbp2	18.6435	30.4623	22.1944	23.7238	16.5328	13.3037	9.86207	1.79523	0.844166	0.020289
ENSMUSG00000018486	Wnt9b	0	0	0	0	0	0	0	#DIV/0!	#DIV/0!	#DIV/0!
ENSMUSG00000018500	Adora2b	25.4368	15.547	25.1396	43.305	17.502	12.6962	15.9204	1.77957	0.83153	0.1283
ENSMUSG00000018501	Ncor1	10.1323	13.6801	13.1143	11.6272	7.26964	6.84062	7.9206	1.65293	0.725024	0.00552822
ENSMUSG00000018507	Trpv2	13.2461	13.736	17.6575	10.9537	11.3405	10.6915	10.3545	1.28742	0.364483	0.110028
ENSMUSG00000018509	Cenpv	92.3456	41.577	78.3523	77.4237	63.9757	55.8469	82.0581	1.07625	0.106013	0.71613
ENSMUSG00000018537	Pcgf2	0.369721	0.277331	0.389761	0.595	0.393047	0.508022	0.790239	0.723617	-0.466702	0.327828
ENSMUSG00000018541	Cwc25	21.0817	18.2986	19.9223	22.5242	15.2494	20.4791	22.9533	1.04581	0.0646205	0.74107
ENSMUSG00000018543	1700001P01Rik	0.596903	0	0.2753	0.560355	0	0	0.744227	1.44367	0.529742	0.722872
ENSMUSG00000018547	Pip4k2b	0.0715733	0.104393	0	0.235168	0.266311	0	0.0446193	0.991703	-0.0120194	0.99335
ENSMUSG00000018548	Trim37	5.91177	11.6273	7.35822	5.74368	5.2254	3.39989	3.79809	1.8498	0.887367	0.0776121
ENSMUSG00000018554	Ybx2	38.1359	26.5146	34.1751	34.9662	25.4385	30.9208	37.3858	1.07039	0.0981369	0.63223
ENSMUSG00000018559	Ctdnep1	2.30445	3.33625	4.17265	1.76273	1.52435	1.38928	1.64944	1.90268	0.928034	0.0820616
ENSMUSG00000018565	Elp5	255.726	195.185	280.446	266.819	287.81	237.801	321.323	0.883933	-0.177991	0.344241
ENSMUSG00000018566	Slc2a4	0.0535462	0.124959	0.098785	0.0502676	0.0398472	0	0	6.16527	2.62416	0.0287285
ENSMUSG00000018567	Gabarap	16.9671	7.60093	9.03652	15.2645	8.19205	6.72516	10.5144	1.44119	0.527259	0.212561
ENSMUSG00000018569	Cldn7	1.91205	2.84459	4.23295	2.87197	1.06716	1.20249	3.27796	1.6036	0.681317	0.269615
ENSMUSG00000018570	2810408A11Rik	0.550522	1.33062	0.217636	0.590645	0.292628	0.174566	0.441256	2.22034	1.15078	0.216429
ENSMUSG00000018572	Phf23	8.1936	11.6188	10.0248	8.06583	2.92166	3.15745	4.75323	2.6243	1.39193	0.00244967
ENSMUSG00000018574	Acadvl	2.70406	3.03385	1.91869	1.95269	1.75428	1.33379	1.68573	1.50969	0.594252	0.0550699
ENSMUSG00000018581	Dnah11	1.12065	1.90881	1.34264	1.85013	1.1982	0.676661	0.907403	1.67729	0.746136	0.0503762
ENSMUSG00000018583	G3bp1	8.35731	9.22866	8.3413	10.8898	7.37673	4.54492	7.03433	1.45668	0.542684	0.0595744
ENSMUSG00000018585	Atox1	474.362	263.496	286.1	415.91	492.873	688.701	934.16	0.510415	-0.970258	0.0981902
ENSMUSG00000018589	Glra2	0	0	0	0	0	0	0	#DIV/0!	#DIV/0!	#DIV/0!
ENSMUSG00000018593	Sparc	0.589969	0.544982	1.04306	1.06154	0.512206	0.945768	0.735582	1.10764	0.147483	0.693042
ENSMUSG00000018595	Glra4	5.28125	2.21629	2.99132	4.17507	4.27487	4.9358	3.46565	0.867597	-0.204902	0.514895
ENSMUSG00000018599	Mief2	0	0	0	0.450595	0.0510267	0	0.0854929	2.47544	1.30769	0.598068
ENSMUSG00000018604	Tbx3	0.33738	0.311653	0.103736	0.554265	0.0418443	0.145613	0.403123	1.65985	0.731055	0.40582
ENSMUSG00000018620	Mmp20	0.339946	0.198331	0.0522626	0	0.0421626	0.2096	0	1.75921	0.81493	0.551449
ENSMUSG00000018623	Mmp7	0	0.101734	0	0	0	0	0	#DIV/0!	#DIV/0!	0.391002
ENSMUSG00000018634	Crhr1	0	0	0.209496	0.142139	0	0	0.0471949	5.58803	2.48234	0.26764
ENSMUSG00000018648	Dusp14	566.744	579.18	734.224	579.414	569.816	366.9	711.519	1.11918	0.162442	0.59132
ENSMUSG00000018651	Tada2a	64.8749	72.4104	58.976	67.9571	63.3294	43.274	37.0862	1.37911	0.463738	0.136909
ENSMUSG00000018654	Ikzf1	0.161185	0.0188077	0.118945	0.332896	0.0959587	0.119258	0	2.20185	1.13872	0.307647
ENSMUSG00000018656	Tcaf3	0	0	0	0	0	0	0	#DIV/0!	#DIV/0!	#DIV/0!
ENSMUSG00000018659	Pnpo	9.48677	4.79184	8.57467	13.8072	7.344	6.4067	8.09719	1.25849	0.331693	0.390071
ENSMUSG00000018661	Cog1	4.59329	2.78875	3.9614	4.13676	5.11335	6.18913	7.42645	0.619905	-0.689882	0.0477768
ENSMUSG00000018666	Cbx1	116.369	91.6919	103.764	112.476	103.625	111.736	149.954	0.8711	-0.19909	0.390873
ENSMUSG00000018669	Cdk5rap3	6.93735	7.4677	10.9057	10.6403	1.49059	3.90384	1.43145	3.95015	1.98191	0.00382389
ENSMUSG00000018672	Copz2	43.269	24.2597	33.9995	35.7897	37.911	42.2485	60.4158	0.732621	-0.448861	0.204613
ENSMUSG00000018677	Slc25a39	43.3824	18.3321	30.979	43.2637	37.4631	28.1482	49.0768	0.889089	-0.169601	0.640253
ENSMUSG00000018678	Sp2	4.8004	4.74199	3.32101	4.6089	5.11486	2.17947	7.27746	0.899287	-0.153146	0.775089
ENSMUSG00000018697	Aatf	21.486	33.3644	24.0107	31.0174	12.2213	13.88	8.6599	2.37072	1.24532	0.00581962
ENSMUSG00000018698	Lhx1	0	0	0	0.128805	0	0	0	#DIV/0!	#DIV/0!	0.391002
ENSMUSG00000018707	Dync1h1	0.511435	0.284502	0.449819	0.491286	0.150466	0.202401	0.12605	2.72026	1.44375	0.0079722
ENSMUSG00000018727	Cpsf4l	1075.11	321.07	581.674	736.22	530.597	1061.72	566.333	0.942979	-0.0847018	0.867571
ENSMUSG00000018733	Pex12	43.293	33.5236	28.5178	34.9563	37.2731	28.8753	28.5323	1.11129	0.152239	0.441033
ENSMUSG00000018736	Ndel1	77.8025	76.621	72.3481	82.4978	100.118	59.9792	55.4622	1.07605	0.105744	0.738562
ENSMUSG00000018740	Slc25a35	34.5928	36.2568	38.4033	41.6038	36.8991	20.2733	37.1947	1.19896	0.261783	0.380301
ENSMUSG00000018750	Zbtb4	0.0229437	0.0401572	0.0211639	0.0861554	0	0	0	#DIV/0!	#DIV/0!	0.0670177
ENSMUSG00000018752	Tnfsfm13	0.166652	0.194456	0.307449	0.0782241	0	0.0616515	0	9.0847	3.18344	0.0318782
ENSMUSG00000018761	Mpdu1	0.230868	0	0	0.288977	0.171804	0.170815	0.335825	0.574673	-0.799186	0.352279
ENSMUSG00000018765	Fxr2	8.85179	4.73153	8.80374	7.24207	5.11519	4.28082	5.51826	1.48997	0.575285	0.0813947
ENSMUSG00000018770	Atp5g3	59.8578	25.5066	33.4752	47.6156	50.5171	55.8493	32.6845	0.89781	-0.155518	0.666411
ENSMUSG00000018774	Cd68	8.29681	2.766	7.24321	6.81521	5.95368	4.16552	11.5453	0.869668	-0.201463	0.733477
ENSMUSG00000018776	Slc35g3	0	0	0	0	0	0	0	#DIV/0!	#DIV/0!	#DIV/0!
ENSMUSG00000018796	Acsl1	5.72043	5.25485	5.04726	5.17004	3.88677	2.4054	3.21175	1.67241	0.741928	0.0275265
ENSMUSG00000018800	Abca5	0.407086	0.332502	0.285385	0.458593	0.242351	0.204813	0.213175	1.685	0.752752	0.0251119
ENSMUSG00000018809	Smyd4	3.35556	4.26677	3.9286	3.59435	3.16938	3.24664	3.27192	1.17249	0.229571	0.0659362
ENSMUSG00000018819	Lsp1	52.3715	55.859	70.023	49.469	51.589	37.3639	68.5511	1.08436	0.11685	0.690471
[truncated: 53,321 more rows]

## Sheet: Description
	Table S2: OGA knockdown Transcriptome (Related to Figs. 5, 6 and 7)
	Fields:	Field	Description
		ENSEMBL	Gene identifier of Mus musculus
		OGA KD	Experimental group:O-GlcNAcase(OGA) knockdown
		IgG	Control group:Homologous IgG knockdown
		FPKM	Fragments Per Kilobase per Million
		Symbol	Gene Symbol
		fold change	Average FPKM of specific gene in OGA KD/IgG
		logfc	Log2（fold change)
		P	Independent-samples T Test
